# Supplementary material for: WhatsGNU: a tool for identifying proteomic novelty
Source: Genome Biol. 2020 Mar 5;21:58. doi: 10.1186/s13059-020-01965-w (PMC7059281; doi:10.1186/s13059-020-01965-w)
Supplement: Supplementary file 2 — Table S1. Names of the different strains in the five databases. (XLSX 3836 kb) [file 13059_2020_1965_MOESM2_ESM.xlsx]

## Sheet: Sau_Ortholog_10350
SAY42_GCA_003309905.1_CC398_
M1576_GCA_000547545.1_CC5_
FDAARGOS_32_GCA_001019455.2_CC30_
M1344_GCA_000549485.1_CC5_
468_GCA_003354625.1_CC30_
19571_GCA_000637215.1_CC398_
M0957_GCA_000545785.1_CC5_
CFSA272_GCA_002122735.1_CC5_
2588STDY5748909_GCA_001291025.1_CC8_
VET0393R_GCA_000644255.1_CC398_
MRSA_P12_GCA_000731475.1_CC5_
WCUH29_GCA_004785995.1_CC5_
3688STDY6125054_GCA_900126845.1_CC121_
3688STDY6124913_GCA_900126085.1_CC88_
M1235_GCA_000574525.1_CC5_
CM170_GCA_003236855.1_CC22_
F48959_GCA_000602265.1_CC8_
VET0488R_GCA_000645275.1_CC398_
st1450_GCA_900039065.1_CC22_
2588STDY5748149_GCA_001288885.1_CC8_
CFSA276_GCA_002121675.1_CC5_
H_EMRSA_15_GCA_000695215.1_CC22_
MRSA_GCA_900081055.1_CC5_
M0050_GCA_000533255.1_CC5_
M0902_GCA_000545105.1_CC5_
CFSA337_GCA_002120965.1_CC5_
st3125_GCA_900062125.1_CC22_
3688STDY6124991_GCA_900127705.1_CC121_
628_GCA_003354985.1_CC5_
TW19_GCA_002224995.1_CC8_
HCW21A_160215_GCA_002905675.1_CC45_
W35_120315_GCA_002904955.1_CC72_
C1675_GCA_001045855.1_CC8_
M0586_GCA_000361625.1_CC5_
H38226_GCA_000578455.1_CC5_
W15990_GCA_000586915.1_CC5_
st2935_GCA_900063955.1_CC22_
VET0383R_GCA_000644135.1_CC398_
M92086_GCA_000559585.1_CC8_
KINW6040_GCA_000542375.1_CC5_
NA_GCA_900080785.1_CC5_
04_03100_GCA_001238145.1_CC22_
MISS6119_GCA_000541035.1_CC8_
M1036_GCA_000362525.1_CC5_
1690_GCA_002608455.1_CC5_
EOE200_GCA_900483255.1_CC22_
SJOS6027_GCA_000540015.1_CC5_
M1468_GCA_000535995.1_CC5_
HCW05_140115_GCA_002904985.1_CCunderrepresented_
LAMC6065_GCA_000539235.1_CC1_
CFSA254_GCA_002121835.1_CC5_
F42556_GCA_000604765.1_CC30_
M1KS0165_3_GCA_003423925.1_CC8_
M6KS0391_1_GCA_003425065.1_CC8_
ZH04_GCA_003668675.1_CC30_
M0133_GCA_000533415.1_CC5_
AR462_GCA_003073775.1_CC5_
M6KS0094_1_GCA_003424725.1_CC8_
31_GCA_003131115.1_CCunderrepresented_
SAZ_10_GCA_004122795.1_ST239_
st1778_GCA_900040485.1_CC22_
M1KS0584_2_GCA_003424565.1_CC8_
BSAR190_2_GCA_001349435.1_CC22_
CM73_GCA_003239535.1_CC22_
M0805_GCA_000536435.1_CC5_
st695_GCA_900047335.1_CC22_
M0356_GCA_000555105.1_CC5_
VET0414R_GCA_000683475.1_CC398_
EOE164_GCA_900483195.1_CC22_
CA_347_GCA_000412775.1_CC45_
DAR5851_GCA_000596165.1_CC5_
H25869_GCA_000577475.1_CC8_
CFSA311_GCA_002121285.1_CC8_
st925_GCA_900048685.1_CC22_
W31983_GCA_000601845.1_CC5_
LTF04_GCA_003988195.1_CC5_
DAR3519_GCA_000607325.1_CC5_
st850_GCA_900041945.1_CC22_
W19270_GCA_000586855.1_CC5_
22837_GCA_000637535.1_CC398_
T83563_GCA_000605825.1_CC8_
M0787_GCA_000531915.1_CC5_
MRSA_S12_GCA_001448255.1_CC8_
VET0432R_GCA_000644715.1_CC398_
Tur_12_GCA_000640175.1_CC398_
MSSA_GCA_900082745.1_CC5_
USFL011_GCA_001351815.1_CC8_
MSSA_GCA_900083225.1_CC15_
326_SAUR_GCA_001064555.1_CC8_
M0094_GCA_000552005.1_CC5_
CHUV_11_GCA_900155845.1_CC15_
3688STDY6124894_GCA_900127995.1_CC88_
st2661_GCA_900058105.1_CC5_
PB1_1_GCA_000831635.1_CC22_
Sau_194_GCA_000639995.1_CC398_
DICM09_01587_13HST_GCA_000638995.1_CC398_
3688STDY6125006_GCA_900124945.1_CC5_
11_LA_290_GCA_900409475.1_CC398_
UCIM6009_GCA_000540055.1_CC8_
S1475_GCA_000530855.1_CCunderrepresented_
7_4623_GCA_900324225.1_CC398_
M1238_GCA_000574465.1_CC5_
H1795_GCA_900250705.1_CC8_
USFL097_GCA_001211485.1_CC8_
VB20017_GCA_001855135.1_CC22_
M1406_GCA_000548385.1_CC5_
clinical_5_GCA_002916535.1_CC8_
MRSA_GCA_900081515.1_CC45_
CFSA192_GCA_002123385.1_CC8_
E2125_GCA_001141805.1_CC8_
21342_GCA_000245575.2_CC30_
2588STDY5748954_GCA_001287925.1_CC8_
M1028_GCA_000535495.1_CC5_
_42S_GCA_001045595.1_CC1_
BU_G1201_t8_GCA_001297445.1_CC121_
CM86_GCA_003238345.1_CC30_
st2952_GCA_900063315.1_CC22_
PB3_32_1_GCA_000831885.1_CC22_
3688STDY6124841_GCA_900125595.1_CC121_
USFL276_GCA_001193795.1_CC8_
M0171_GCA_000360265.1_CC5_
M64056_GCA_000606645.1_CC59_
M0595_GCA_000557925.1_CC5_
CM52_GCA_003240075.1_CC5_
M0799_GCA_000362005.1_CC5_
A53_GCA_001676955.1_CC5_
C1782_GCA_001046575.1_CC8_
FDAARGOS_17_GCA_001019375.2_CC5_
C0673_GCA_000638495.1_CCNA_
VET0162R_GCA_000641875.1_CC398_
M6C028_GCA_003420585.1_CC8_
NCTC7121_GCA_900635285.1_CC97_
12S00972_GCA_000684755.1_CC9_
UC311_GCA_002267285.1_CC8_
H58198_GCA_000594345.1_CC8_
M0329_GCA_000360785.1_CC5_
M3095_GCA_900251075.1_CC45_
370.07_GCA_001239405.1_CC22_
17_GCA_002849265.1_CC22_
BU_W13_t1_GCA_001297395.1_CC88_
NCTC13435_GCA_001457495.1_CCunderrepresented_
S57_GCA_004136655.1_CC9_
F27254_GCA_000593705.1_CC8_
M3468_GCA_900251415.1_CC97_
UCL409_GCA_002260165.1_CC5_
TW22_GCA_002224915.1_CC8_
MN_38_GCA_002274955.1_CC5_
UCL398_GCA_003076075.1_CC5_
st2271_GCA_900042655.1_CC30_
VET0435R_GCA_000644775.1_CC398_
USFL289_GCA_001205895.1_CC8_
2588STDY5748690_GCA_001291325.1_CC8_
USFL171_GCA_001354035.1_CC8_
EOE238_GCA_900483605.1_CC22_
PLAC6004_GCA_000540535.1_CC8_
SA13_246_GCA_002208375.1_CC398_
M3750_GCA_900251795.1_CC8_
UCI_51_GCA_002275795.1_CC5_
EOE182_GCA_900483365.1_CC22_
NA_GCA_900080675.1_CC5_
MRSA_GCA_900082805.1_CC15_
06_01396_GCA_001236185.1_CC22_
st864_GCA_900037735.1_CC22_
M0723_GCA_000527455.1_CC5_
NCTC13373_GCA_900457555.1_CC30_
T62854_GCA_000561125.1_CC5_
H1413_GCA_900250325.1_CCunderrepresented_
GD705_GCA_002089075.2_CC398_
M6K155_GCA_003422545.1_CCunderrepresented_
AMMC6040_GCA_000537995.1_CC8_
W52294_GCA_000606045.1_CC8_
M1496_GCA_000550025.1_CC5_
st1925_GCA_900060495.1_CC22_
M0337_GCA_000554865.1_CC8_
VET0454R_GCA_000644975.1_CC398_
PTDrAP2_GCA_003111745.1_CC398_
M1180_GCA_000575165.1_CC5_
FVRH6118_GCA_000543265.1_CC8_
CUHK_HK1997_GCA_000732825.1_ST239_
M0399_GCA_000555545.1_CC5_
PN246B0_GCA_002935045.1_CC398_
FDAARGOS_140_GCA_001471715.2_CC8_
TSAR04_GCA_002247045.1_CC9_
T52649_GCA_000605665.1_CC8_
M6K163_GCA_003422625.1_CC5_
EOE245_GCA_900483865.1_CC22_
BSAR112_GCA_001208645.1_CCunderrepresented_
USFL002_GCA_001047875.1_CC8_
M1078_GCA_000364065.1_CC5_
st1451_GCA_900042195.1_CC22_
NA_GCA_900080555.1_CC45_
H81885_GCA_000594005.1_CC8_
USFL179_GCA_001354195.1_CC8_
JMUB1273_GCA_003573855.1_CC1_
EOE016_GCA_900482515.1_CC22_
M0009_GCA_000550925.1_CC5_
96_01678_H_GCA_001227325.1_CC22_
M0042_GCA_000551385.1_CC5_
M0226_GCA_000553815.1_CC5_
2588STDY5748940_GCA_001288265.1_CC8_
MSSA_GCA_900083155.1_CC5_
W58473_GCA_000564665.1_CC5_
5_3949_GCA_900324235.1_CC398_
91_5368_GCA_001233145.1_CC22_
st776_GCA_900045985.1_CC5_
EOE151_GCA_900482835.1_CC22_
GKP136_72_GCA_900098305.1_CCunderrepresented_
087H_GCA_900097665.1_CC15_
UCL424_GCA_003075985.1_CC5_
132_GCA_000174955.1_CC8_
UCI_6_GCA_002274295.1_CC5_
F92047_GCA_000579395.1_CC8_
EOE178_GCA_900483265.1_CC22_
1110701127_GCA_000636475.1_CC398_
M1512_GCA_000550225.1_CC5_
st1472_GCA_900046005.1_CC30_
USFL064_GCA_001352555.1_CC8_
M1538_GCA_000550545.1_CC5_
Case2_N13b_GCA_002983295.1_CC8_
M0107_GCA_000552165.1_CC8_
TW20_GCA_002224955.1_CC8_
CFSA344_GCA_002120885.1_CC8_
GUATP_107b_GCA_003116115.1_CC15_
3688STDY6124966_GCA_900125175.1_CC121_
M0078_GCA_000531735.1_CC5_
FDAARGOS_573_GCA_003937725.1_CC5_
AMMC6007_GCA_000539435.1_CC5_
CFSA167_GCA_002124695.1_CC5_
st1898_GCA_900050285.1_CC22_
USA300_SUR16_GCA_002000705.1_CC8_
M1094_GCA_000547245.1_CC8_
M0047_GCA_000531615.1_CC8_
3688STDY6125032_GCA_900125195.1_CC45_
M0977_GCA_000532235.1_CC5_
NL_0113_99_5_GCA_001234725.1_CC22_
st2572_GCA_900017675.1_CC22_
H84958_GCA_000594725.1_CC8_
2588STDY5748761_GCA_001288525.1_CC8_
T89463_GCA_000570635.1_CC5_
SA_103_GCA_001899895.1_CC5_
RDK40_69S_GCA_900235975.1_CC8_
M0921_GCA_000535235.1_CC5_
FVRH6065_GCA_000542255.1_CC5_
OCMM6045_GCA_000538895.1_CC8_
VET0463R_GCA_000645095.1_CC398_
CFSA326_GCA_002121125.1_CC8_
M1328_GCA_000573225.1_CC5_
BPH2056_GCA_900607305.1_ST239_
CFSA015_GCA_002125875.1_CC5_
V1859_GCA_001046035.1_CC8_
FORC_001_GCA_000772025.1_CC30_
IF6SW_P2_RA_GCA_001743125.1_CC45_
UCI_49_GCA_002274695.1_CC5_
AD057_GCA_003310415.1_CC59_
H1436_GCA_900250375.1_CCunderrepresented_
21252_GCA_000242475.2_CC45_
M1553_GCA_000550685.1_CC5_
RUH_2_GCA_002780395.1_CC15_
M0302_GCA_000554445.1_CC5_
M0306_GCA_000360705.1_CC5_
G703N1B1_GCA_002934135.1_CC121_
CM175_GCA_003236795.1_CC121_
M1508_GCA_000550185.1_CC5_
CFSA076_GCA_002126385.1_CC5_
AG037_GCA_003310905.1_CC9_
USFL026_GCA_001352055.1_CC8_
3688STDY6124856_GCA_900127885.1_CC121_
VET1181S_GCA_000645815.1_CC398_
CFSAN018750_GCA_003030225.1_CC9_
G0489_GCA_003813285.1_CC45_
ZS_Z46_GCA_003989815.1_ST239_
W85807_GCA_000586755.1_CC45_
DAR5867_GCA_000596405.1_CC30_
M6K107_GCA_003422125.1_CC8_
USFL283_GCA_001352895.1_CC8_
M1KS0094_2_GCA_003427115.1_CC15_
VET0107R_GCA_000641375.1_CC398_
1110601704_GCA_000636395.1_CC398_
H50387_GCA_000606405.1_CC8_
W15997_GCA_000564425.1_CC8_
064Hi_GCA_900097595.1_CCunderrepresented_
WMCA6024_GCA_000541415.1_CC5_
M1400_GCA_000548305.1_CC8_
IS_91_GCA_000247335.2_CC8_
M1KS0526_3_GCA_003424305.1_CC1_
M42496_GCA_000578795.1_CC5_
M1297_GCA_000573625.1_CC8_
M0822_GCA_000362025.1_CC5_
FL386_GCA_001354475.1_CC8_
SAV987_GCA_003581515.1_CC398_
09S01694_GCA_000684855.1_CC398_
2588STDY5748117_GCA_001288445.1_CC8_
MRSA_GCA_900082985.1_CC5_
st1424_GCA_900045995.1_CC5_
MRSA_P4_GCA_000731415.1_CC5_
MT_0509_GCA_001983085.1_CC97_
M1066_GCA_000546905.1_CC5_
st408_GCA_900038735.1_CC30_
st1824_GCA_900054915.1_CC22_
T28649_GCA_000597385.1_CC5_
M53327_GCA_000571075.1_CC8_
VET0322R_GCA_000643615.1_CC398_
24117_WT_GCA_900323905.1_CC15_
C2928_GCA_000638675.1_CC398_
AGEN6033_GCA_000539215.1_CC5_
M592_GCA_001232505.1_CC8_
MSSA_GCA_900081005.1_CCunderrepresented_
st2574_GCA_900045215.1_CC22_
F85609_GCA_000597085.1_CC8_
F63154_GCA_000563115.1_CC8_
USFL209_GCA_001204295.1_CC8_
06_01203_GCA_001233945.1_CC22_
F26021_GCA_000579235.1_CC8_
st653_GCA_900035875.1_CC30_
Sau_74_GCA_000640075.1_CC398_
st39_GCA_900035655.1_CC22_
1077_SAUR_GCA_001060975.1_CC8_
MRSA_GCA_900081385.1_CC9_
SA96_GCA_002736815.1_CC5_
NCTC8724_GCA_900458035.1_CC9_
2588STDY5748186_GCA_001290185.1_CC8_
1680_GCA_001623025.1_CC8_
ISU_876_GCA_002275105.1_CC5_
VET0437R_GCA_000683375.1_CC398_
N13_1_662_GCA_002097375.1_CC22_
MSSA_GCA_900083185.1_CC30_
CFBR_146_GCA_003720025.1_CC5_
UCI_9_GCA_001936705.1_CC5_
EOE251_GCA_900483645.1_CC22_
UCI62_GCA_001975005.1_CC5_
TSAR06_GCA_002247085.1_CC9_
EOE246_GCA_900483925.1_CC22_
MRSA_S18_GCA_001448155.1_CC8_
MRSA_GCA_900082515.1_CC5_
DAR5805_GCA_000595345.1_CC5_
M0178_GCA_000553185.1_CC5_
M0454_GCA_000556265.1_CC8_
M1545_GCA_000550605.1_CC5_
MSSA_GCA_900082585.1_CC5_
E4278_GCA_001113685.1_CC8_
MSSA_GCA_900082735.1_CC30_
T66292_GCA_000593525.1_CC8_
CM132_GCA_003237305.1_CC97_
F16106_GCA_000579195.1_CC5_
H1645_GCA_900250585.1_CCunderrepresented_
FVRH6066_GCA_000572525.1_CC8_
ZTA11_03130_3ST_GCA_000682795.1_CC398_
MRSA166_F21_GCA_900097695.1_CC88_
M1528_GCA_000550425.1_CC5_
M1050_GCA_000546785.1_CC5_
3688STDY6125010_GCA_900124985.1_CCunderrepresented_
st1928_GCA_900041115.1_CC22_
DAR3627_GCA_000607945.1_CC5_
T41081_GCA_000560525.1_CC5_
MRSA_P13_GCA_000731335.1_CC5_
SCPM_O_B_8468_GCA_004167955.1_CC15_
M1521_GCA_000363645.1_CC5_
M0612_GCA_000558145.1_CC5_
CMRSA_3_GCA_003264775.1_CC8_
VET0384R_GCA_000644155.1_CC398_
3688STDY6124917_GCA_900128025.1_CCunderrepresented_
W08A_161214_GCA_002905405.1_CC121_
M0354_GCA_000533675.1_CC5_
M0457_GCA_000556285.1_CC8_
st11_GCA_900018755.1_CC22_
56824_15_GCA_000638015.1_CC398_
W75234_GCA_000602125.1_CC5_
st935_GCA_900020345.1_CC22_
st3171_GCA_900053455.1_CC22_
CM135_GCA_003237255.1_CC1_
st1173_GCA_900037935.1_CC22_
USFL227_GCA_001352255.1_CC8_
M1562_GCA_000547345.1_CC5_
M71813_GCA_000563895.1_CC8_
USFL294_GCA_001352795.1_CC8_
st2215_GCA_900064245.1_CC22_
R0615_GCA_000639735.1_CC398_
VET1918S_GCA_000682855.1_CC398_
DAR3919_GCA_000608825.1_CC5_
M0981_GCA_000535355.1_CC5_
F60357_GCA_000577915.1_CC8_
CFSA035_GCA_002125565.1_CC8_
H35283_GCA_000596745.1_CC8_
M6K113_GCA_003422205.1_CCunderrepresented_
st1689_GCA_900041855.1_CC22_
3688STDY6124892_GCA_900127975.1_CCunderrepresented_
M1292_GCA_000573705.1_CC45_
USFL254_GCA_001212445.1_CC8_
UCL386_GCA_003095215.1_CC5_
VET0359R_GCA_000643955.1_CC398_
W12583_GCA_000586975.1_CC8_
VET0431R_GCA_000644695.1_CC398_
M1C047_GCA_003417635.1_CC15_
CFSA025_GCA_002125695.1_CC5_
CFSA218_GCA_002123035.1_CC5_
M0458_GCA_000556305.1_CC5_
3688STDY6125051_GCA_900126635.1_CC121_
FDAARGOS_29_GCA_001018965.2_CC45_
12S00881_GCA_000636975.1_CC398_
ARI5_GCA_001233605.1_CC22_
MSSA_GCA_900082015.1_ST25_
NCTC7414_GCA_900457885.1_CC121_
st899_GCA_900037765.1_CC30_
S1AK033_GCA_003309935.1_CC1_
M0604_GCA_000558025.1_CC5_
CHUV_8_GCA_900155715.1_CCunderrepresented_
3688STDY6124879_GCA_900126415.1_CC1_
G0050_GCA_003813635.1_CC30_
1229_SAUR_GCA_001060615.1_CC8_
MSSA_GCA_900081615.1_ST25_
SCPM_O_B_7906_GCA_002188425.1_CC1_
1121_SAUR_GCA_001061965.1_CC5_
T66282_GCA_000560105.1_CC8_
MRSA_GCA_900082025.1_CC5_
MRSA_GCA_900082185.1_CCunderrepresented_
CM50_GCA_003239745.1_CCunderrepresented_
M0972_GCA_000545985.1_CC5_
MRSA_GCA_900082575.1_CC5_
B58_200515_GCA_002904975.1_CCunderrepresented_
VET0267R_GCA_000642815.1_CC398_
M1049_GCA_000546765.1_CC5_
NCTC6135_GCA_900457955.1_CCNA_
M13060_GCA_000569955.1_CC5_
st624_GCA_900035855.1_CC22_
AMMC6071_GCA_000538995.1_CC8_
12_LA_293_GCA_900324315.1_CC398_
H27862_GCA_000563295.1_CC5_
M6K184_GCA_003422785.1_CCunderrepresented_
H88170_GCA_000605185.1_CC8_
M0158_GCA_000533435.1_CC5_
EOE215_GCA_900483325.1_CC22_
st1377_GCA_900018265.1_CC22_
BSAR180_GCA_001349375.1_CC22_
USFL027_GCA_001351795.1_CC8_
st1307_GCA_900018225.1_CC5_
H84973_GCA_000570075.1_CC5_
M0985_GCA_000546125.1_CC5_
Case6_N0c_GCA_002982735.1_CC5_
M16597_GCA_000593945.1_CC8_
M1K122_GCA_003419665.1_CCunderrepresented_
USFL316_GCA_001353055.1_CC8_
GKP136_19_GCA_900098505.1_CCunderrepresented_
2010_60_1240_1_GCA_000637275.1_CC398_
st1433_GCA_900039815.1_CC22_
CFSA190_GCA_002123435.1_CCNA_
CFSA297_GCA_002122595.1_CC8_
H1303_GCA_900250165.1_CC8_
CFSA043_GCA_002126635.1_CC8_
MSSA_GCA_900083395.1_CC5_
W42929_GCA_000560905.1_CC8_
MRSA_P5_GCA_000731375.1_CC5_
CUHK_BJ2007_GCA_000732815.1_ST239_
USFL168_GCA_001353655.1_CC8_
DEU20_GCA_001227005.1_ST239_
VET1843R_GCA_000646295.1_CC398_
CM83_GCA_003237755.1_CC5_
CFSA270_GCA_002121705.1_CC8_
21318_GCA_000215445.2_CC5_
st821_GCA_900054935.1_CC30_
EOE035_GCA_900482745.1_CC30_
T39363_GCA_000564035.1_CC5_
UV165_GCA_002267385.1_CC5_
3688STDY6125045_GCA_900125315.1_CC121_
2588STDY5627610_GCA_001290065.1_CC8_
773_GCA_002097515.1_CC59_
st1465_GCA_900018325.1_CC22_
M1370_GCA_000547965.1_CC5_
1179_SAUR_GCA_001062195.1_CC5_
M0714_GCA_000529375.1_CC5_
87807_9_GCA_000638355.1_CC398_
CFSA208_GCA_002123195.1_CC5_
21_LA_436_GCA_900324405.1_CC398_
H12822_GCA_000593445.1_CC8_
STV915L_GCA_003571315.1_CC8_
M0888_GCA_000535175.1_CC5_
WMCS6115_GCA_000572385.1_CC8_
BD13938_GCA_002275875.1_CC5_
T28854_GCA_000560645.1_CC5_
1269_GCA_001469015.1_CC1_
H211_GCA_001239465.1_ST239_
B6_GCA_002734495.1_CC5_
SAM_24_GCA_003038315.1_CC5_
2588STDY5748305_GCA_001291265.1_CC8_
909_GCA_003133785.1_CCunderrepresented_
st2117_GCA_900053485.1_CC22_
T70161_GCA_000605785.1_CC8_
M418_GCA_001224885.1_ST239_
EOE244_GCA_900483765.1_CC22_
M1042_GCA_000532315.1_CC5_
st407_GCA_900054485.1_CC22_
VET0307R_GCA_000643395.1_CC398_
CFSA033_GCA_002125605.1_CC5_
M0741_GCA_000527375.1_CC5_
RDK40_56_GCA_900235965.1_CC8_
M0773_GCA_000543485.1_CC8_
CFSA348_GCA_002120875.1_CC5_
M6C042_GCA_003420865.1_CC1_
CFSA346_GCA_002120865.1_CC5_
CFSA321_GCA_002122415.1_CC8_
st1446_GCA_900040305.1_CC30_
21178_GCA_000239635.2_CC8_
M1087_GCA_000547145.1_CC5_
MN_2_GCA_002275965.1_CC5_
CFSA149_GCA_002123655.1_CC5_
S1AH041_GCA_003309645.1_CC1_
M46058_GCA_000594325.1_CC5_
GD1677_GCA_002089095.2_CC398_
KINW6016_GCA_000540715.1_CC5_
M3897_GCA_900251815.1_CC398_
NCTC4136_GCA_900458065.1_CC8_
VET0103R_GCA_000641315.1_CC398_
M0928_GCA_000545425.1_CC5_
IU11_GCA_001229745.1_ST239_
05_01089_GCA_001227145.1_CC22_
M1445_GCA_000549005.1_CC5_
M1458_GCA_000549225.1_CC5_
M1359_GCA_000363385.1_CC5_
M0840_GCA_000544365.1_CC5_
M1313_GCA_000573425.1_CC5_
M0951_GCA_000545705.1_CC5_
M0509_GCA_000556825.1_CC5_
M1347_GCA_000549525.1_CC5_
3688STDY6125023_GCA_900125115.1_CC15_
F34824_GCA_000602745.1_CC5_
T20118_GCA_000570775.1_CC5_
st1469_GCA_900041005.1_CC22_
SJUD6022_GCA_000537235.1_CC8_
Sa13_001_GCA_001680925.1_CC97_
EOE213_GCA_900483315.1_CC22_
266_SAUR_GCA_001064215.1_CCunderrepresented_
CM94_GCA_003239455.1_CC8_
EOE206_GCA_900484405.1_CC22_
st3281_GCA_900056675.1_CC22_
SJUD6085_GCA_000573005.1_CC8_
GD_G38_GCA_003665125.1_CC9_
M0892_GCA_000362165.1_CC5_
CFSA160_GCA_002123575.1_CCunderrepresented_
SCOA6009_GCA_000572985.1_CC8_
T84592_GCA_000561985.1_CC5_
USFL191_GCA_001206215.1_CC8_
TUM9458_GCA_003945405.1_CC5_
MRSA_GCA_900083365.1_CC30_
st1387_GCA_900040245.1_CC22_
M77202_GCA_000594265.1_CC5_
CFSA362_GCA_002120755.1_CC8_
GUATP_225_GCA_003114655.1_CC8_
DAR5863_GCA_000596345.1_CC5_
pa3_GCA_003336575.1_CCunderrepresented_
I3_GCA_002156445.1_CC30_
M0519_GCA_000556945.1_CC5_
NA_GCA_900080325.1_CC5_
UCL454_GCA_003095195.1_CC5_
H64962_GCA_000571295.1_CC8_
M0726_GCA_000529415.1_CC5_
M0622_GCA_000361665.1_CC5_
st2298_GCA_900048195.1_CC30_
M3907_GCA_900251945.1_CC398_
VET0152R_GCA_000641795.1_CC398_
UG1092_GCA_002260355.1_CC5_
M0142_GCA_000552685.1_CC5_
M0204_GCA_000558365.1_CC5_
KINB6023_GCA_000541515.1_CC5_
DAR1692_GCA_000609665.1_CC5_
M6K222_GCA_003423485.1_CCunderrepresented_
USFL208_GCA_001202395.1_CC8_
M0852_GCA_000544505.1_CC5_
st525_GCA_900038515.1_CC22_
Transconjugant_22A_GCA_001996665.1_CC8_
EOE221_GCA_900483885.1_CC22_
M0360_GCA_000555165.1_CC5_
M12709_GCA_000576815.1_CC5_
M1179_GCA_000593025.1_CC5_
MSSA_GCA_900080925.1_CC45_
M1K158_GCA_003420005.1_CC5_
H32175_GCA_000606385.1_CC8_
S1AH063_GCA_003309585.1_CC9_
MRSA_GCA_900081135.1_CC5_
HI010_GCA_000359765.1_CC8_
DAR3581_GCA_000607605.1_CC5_
CFSA141_GCA_002123795.1_CC30_
22846_GCA_000637615.1_CC398_
NA_GCA_900080495.1_CC30_
MSSA_GCA_900082155.1_CC5_
M0679_GCA_000528335.1_CC5_
USFL194_GCA_001262255.1_CC8_
VET0191R_GCA_000683915.1_CC398_
3688STDY6124990_GCA_900124835.1_CC5_
M1532_GCA_000550485.1_CC5_
USFL180_GCA_001212365.1_CC8_
BU_G0201_t8_GCA_001297295.1_CC88_
C3310_GCA_003857235.1_CCunderrepresented_
USFL144_GCA_001206195.1_CC8_
VET0051R_GCA_000640535.1_CC398_
st598_GCA_900038385.1_CC22_
st1536_GCA_900039175.1_CC22_
UCL720_GCA_002260175.1_CC5_
M0826_GCA_000544205.1_CC5_
GKP138_21_GCA_900098215.1_CC5_
A9781_GCA_000174635.1_CC5_
RH233_GCA_900252155.1_CC8_
UC60_GCA_002267365.1_CC8_
C4155_GCA_000638835.1_CC398_
UCI_8_GCA_002274335.1_CC5_
M6K098_GCA_003422025.1_CC1_
H1733_GCA_900252165.1_CCunderrepresented_
USFL224_GCA_001196895.1_CC8_
M6K185_GCA_003422805.1_CC45_
NA_GCA_900080575.1_CC9_
BU_W22_t4_GCA_001297525.1_CC5_
M45245_GCA_000560165.1_CC8_
st241_GCA_900038285.1_CC30_
F86379_GCA_000593665.1_CC8_
P7_GCA_004137105.1_CC59_
VET0260R_GCA_000642755.1_CC398_
M6K164_GCA_003422645.1_CC1_
st349_GCA_900045755.1_CC22_
3688STDY6124829_GCA_900125495.1_CC121_
DAR3529_GCA_000607365.1_CC5_
SJOS6100_GCA_000538835.1_CC8_
M0018_GCA_000533215.1_CC5_
USFL230_GCA_001208965.1_CC8_
M357_GCA_000639395.1_CC398_
USFL102_GCA_001354155.1_CC8_
M0812_GCA_000544045.1_CC5_
W16013_GCA_000564465.1_CC5_
USA300_SUR17_GCA_002000725.1_CC8_
st162_GCA_900040095.1_CC30_
UV1167_GCA_002260445.1_CC30_
ARI12_GCA_001228065.1_CC22_
3688STDY6125046_GCA_900125325.1_CCunderrepresented_
FDAARGOS_356_GCA_002206395.2_CCunderrepresented_
F41906_GCA_000559305.1_CC5_
M32669_GCA_000604545.1_CC8_
GKP138_6_GCA_900098325.1_CCunderrepresented_
3688STDY6124840_GCA_900125585.1_CC121_
CFSA050_GCA_002125395.1_CC8_
Case1_B0_GCA_002983475.1_CC8_
st1182_GCA_900038565.1_CC22_
NCTC13297_GCA_900457625.1_CC1_
VET0271R_GCA_000642895.1_CC398_
T86574_GCA_000578715.1_CC30_
M1282_GCA_000573825.1_CC5_
F74820_GCA_000602325.1_CC8_
CM97_GCA_003239435.1_CC5_
EOE236_GCA_900483665.1_CC22_
st983_GCA_900040925.1_CC22_
M0249_GCA_000558605.1_CC5_
SA14_296_GCA_001696415.1_CC398_
T92876_GCA_000570595.1_CC5_
2588STDY5748925_GCA_001290505.1_CC8_
BY46_2_GCA_003310765.1_CC9_
VET0151R_GCA_000641775.1_CC398_
GKP138_73A_GCA_900098455.1_CCunderrepresented_
F81035_GCA_000562895.1_CC8_
T60805_GCA_000569415.1_CC5_
MISS6110_GCA_000539075.1_CC8_
3688STDY6124923_GCA_900126165.1_CC5_
SCOA6048_GCA_000540775.1_CC8_
M0408_GCA_000361085.1_CC30_
EOE187_GCA_900483305.1_CC22_
UCIM6047_GCA_000540275.1_CC5_
DAR5856_GCA_000596225.1_CC5_
CM183_GCA_003237815.1_CC8_
AR_0472_GCA_003193665.1_CC72_
CM146_GCA_003237145.1_CC121_
M0326_GCA_000360745.1_CC5_
VET0219R_GCA_000683855.1_CC398_
2588STDY5748604_GCA_001290945.1_CC8_
F77967_GCA_000571595.1_CC5_
M0169_GCA_000553085.1_CC5_
682_GCA_001639835.1_CC97_
ch9_GCA_003336495.1_CC5_
Sa_Newman_UoM_GCA_900092595.1_CC8_
M0286_GCA_000554225.1_CC5_
3688STDY6124893_GCA_900127985.1_CC121_
M120_GCA_001045745.1_CC8_
W62934_GCA_000596805.1_CC8_
VET0460R_GCA_000645055.1_CC398_
2588STDY5748069_GCA_001290145.1_CC8_
M0071_GCA_000551725.1_CC5_
M1135_GCA_000532715.1_CC5_
M0051_GCA_000551505.1_CC5_
ISU_931_GCA_002275275.1_CC5_
ISU_888_GCA_002273385.1_CC5_
MRSA_GCA_900082855.1_CC5_
W24A_090215_GCA_002904635.1_CC8_
C1555_GCA_001046615.1_CC8_
st1921_GCA_900046225.1_CC22_
M0984_GCA_000546105.1_CC5_
DAR5800_GCA_000595245.1_CC5_
CFSA201_GCA_002124565.1_CC45_
M0501_GCA_000556725.1_CC5_
M59255_GCA_000579735.1_CC5_
st282_GCA_900018685.1_CC22_
E4278_GCA_001351095.1_CC8_
G0049_GCA_003813725.1_CC30_
363P_GCA_002572865.1_CC5_
st1707_GCA_900042295.1_CC22_
st328_GCA_900047515.1_CC22_
2588STDY5763984_GCA_001290785.1_CC8_
H1308_GCA_900250255.1_CC45_
M0522_GCA_000556985.1_CC30_
EOE270_GCA_900484055.1_CC22_
M1355_GCA_000549685.1_CC5_
N35_260215_GCA_002905365.1_CC5_
04_03103_GCA_001229005.1_CC22_
CFSA150_GCA_002124905.1_CC5_
st2014_GCA_900040585.1_CC22_
08_00602_GCA_001226445.1_CC22_
M6K047_GCA_003421585.1_CC15_
S2AE2_GCA_003309475.1_CC398_
815_SAUR_GCA_001066425.1_CC8_
3688STDY6125001_GCA_900124925.1_CC121_
LTF10_GCA_003988655.1_CC5_
M1K136_GCA_003419745.1_CC1_
M0871_GCA_000362105.1_CC5_
M0864_GCA_000532035.1_CC5_
422_GCA_003354605.1_CC121_
MS4_T10_GCA_001611485.1_CC59_
GD2010_112_GCA_000639195.1_CC398_
DAR5817_GCA_000595545.1_CC5_
P32_GCA_001226265.1_ST239_
HI022_GCA_000359805.1_CC8_
1943STDY5573614_GCA_900070255.1_CC30_
NA_GCA_900080405.1_CC5_
CIGC93_GCA_000249035.2_CC15_
DAR3864_GCA_000608525.1_CC5_
GKP138_69_GCA_900098145.1_CCunderrepresented_
08_01491_GCA_001230665.1_CC22_
GKP138_53_GCA_900098665.1_CC97_
W50110_GCA_000577735.1_CC8_
HO_5322_0548_09_GCA_001228505.1_CC22_
VET0094R_GCA_000641195.1_CC398_
c59_GCA_002126035.1_CC8_
CFSA074_GCA_002125325.1_CC1_
M1192_GCA_000575045.1_CC5_
VET0410R_GCA_000644455.1_CC398_
VRS3b_GCA_002082075.1_CC5_
M3684_GCA_900251565.1_CC22_
M1506_GCA_000550145.1_CC5_
H58177_GCA_000594365.1_CC8_
MSSA_GCA_900081115.1_CC59_
3688STDY6124948_GCA_900128085.1_CC121_
TSAR03_GCA_002247005.1_CC9_
TW23_GCA_002225055.1_CC8_
NYU_Newman_GCA_002310435.1_CC8_
MRSA_GCA_900082545.1_CC5_
3688STDY6124835_GCA_900125555.1_CCunderrepresented_
st1495_GCA_900048785.1_CC22_
08_01481_1_GCA_001224925.1_CC22_
99St18131_GCA_001233485.1_CC22_
st1193_GCA_900038585.1_CC5_
C101_GCA_000162595.1_CC30_
CFSA356_GCA_002120795.1_CC8_
DAR5893_GCA_000525365.1_CC5_
st1120_GCA_900037875.1_CC22_
2588STDY5747542_GCA_001290345.1_CC8_
NCTC10833_GCA_900457575.1_CC8_
CM140_GCA_003238015.1_CC121_
3688STDY6124954_GCA_900126445.1_CC398_
CM100_GCA_003237615.1_CC1_
F77917_GCA_000571655.1_CC59_
VET1518S_GCA_000645955.1_CC59_
USFL140_GCA_001354235.1_CC8_
08_01488_GCA_001232805.1_CC22_
M0384_GCA_000555425.1_CC5_
M0280_GCA_000360665.1_CC5_
COL_GCA_000012045.1_CC8_
1_04GN_04_02_52_07_GCA_000684835.1_CC398_
HI111_GCA_000359885.1_CC8_
M6K150_GCA_003422485.1_CC45_
M1146_GCA_000575565.1_CC5_
CFBR_120_GCA_003720195.1_CC8_
M0687_GCA_000361845.1_CC5_
BSAR183_2_GCA_001210805.1_CC22_
st2003_GCA_900037605.1_CC22_
CFSA117_GCA_002123985.1_CC5_
Brady_SAP149_GCA_000732745.1_ST239_
st2994_GCA_900064785.1_CC22_
UG298_GCA_003075655.1_CC5_
M0414_GCA_000555745.1_CC5_
G0367_GCA_003813245.1_CC5_
M0490_GCA_000556665.1_CC5_
USFL100_GCA_001210325.1_CC8_
DAR5866_GCA_000525485.1_CC5_
UKST63_485_GCA_001351315.1_CC8_
Case8_N25b_GCA_002982395.1_CC5_
M1C058_GCA_003417955.1_CC9_
CFSA212_GCA_002123135.1_CC5_
M0164_GCA_000553005.1_CC5_
DAR3177_GCA_000610665.1_CC5_
GKP136_48_GCA_900098005.1_CC97_
G703N2B1_GCA_002934095.1_CC121_
st664_GCA_900041935.1_CC22_
MSSA_GCA_900081825.1_CC5_
CHUV_14_GCA_900155765.1_CC5_
1943STDY5698363_GCA_900070215.1_CC30_
M0067_GCA_000533315.1_CC5_
st903_GCA_900048645.1_CC22_
F80358_GCA_000561905.1_CC5_
M3016_GCA_900251045.1_CC45_
GD2010_090_GCA_000639115.1_CC398_
TSAR01_GCA_002247015.1_CC9_
Tur_5_GCA_000684335.1_CC398_
st2533_GCA_900045185.1_CC22_
C2679_GCA_000638635.1_CC398_
EOE183_GCA_900483235.1_CC22_
07_01932_GCA_001227925.1_CC22_
USA300_SUR7_GCA_003595485.1_CC8_
2588STDY5627584_GCA_001288505.1_CC8_
st438_GCA_900038345.1_CC30_
M1043_GCA_000546685.1_CC5_
VET1877R_GCA_000646775.1_CC398_
M0524_GCA_000529575.1_CC8_
T32070_GCA_000579895.1_CC5_
F66300_GCA_000563155.1_CC5_
1943STDY5573615_GCA_900070225.1_CC30_
FL369_GCA_001195805.1_CC8_
ST2594_GCA_003010475.1_CC5_
VET0059R_GCA_000640655.1_CC398_
st1203_GCA_900018125.1_CC30_
M1423_GCA_000548665.1_CC5_
M0253_GCA_000530545.1_CC5_
WAMC6108_GCA_000536795.1_CC8_
ISU_917_GCA_002273475.1_CC398_
T87972_GCA_000562265.1_CC5_
CM93_GCA_003237655.1_CC15_
st3241_GCA_900053935.1_CC22_
VET0183R_GCA_000683955.1_CC398_
561_SAUR_GCA_001065435.1_CC9_
M1234_GCA_000574545.1_CC5_
TSAR07_GCA_002247125.1_CC9_
SCPM_O_B_8470_GCA_004152765.1_ST25_
GKP138_4_GCA_900098135.1_CC1_
MR1_GCA_000176195.1_CC5_
Mq2T_GCA_000981205.1_CC398_
CFSA279_GCA_002127465.1_CC8_
M1KS0367_2_GCA_003424145.1_CCunderrepresented_
W70659_GCA_000596985.1_CC8_
ISU_947_GCA_002273795.1_CC5_
M0201_GCA_000553505.1_CC5_
Newman_GCA_000010465.1_CC8_
ISU_920_GCA_002273525.1_CC398_
W80041_GCA_000603045.1_CC8_
st1748_GCA_900037595.1_CC22_
W41757_GCA_000606985.1_CC5_
F36683_GCA_000570375.1_CC5_
M0378_GCA_000555345.1_CC5_
M0449_GCA_000556185.1_CC5_
F48420_GCA_000606225.1_CC8_
USFL175_GCA_001202535.1_CC8_
MSSA_GCA_900081565.1_CC5_
EOE278_GCA_900484155.1_CC22_
UCIM6053_GCA_000539135.1_CC5_
Sau_98_GCA_000640135.1_CC398_
545_GCA_003354945.1_CC8_
807_SAUR_GCA_001066345.1_CC9_
M3487_GCA_900251485.1_CC88_
CM72_GCA_003238415.1_CC45_
M1250_GCA_000574285.1_CC5_
CFSA341_GCA_002122335.1_CC8_
MSSA_GCA_900080825.1_CC5_
H91384_GCA_000569975.1_CC8_
st2548_GCA_900049315.1_CC22_
3688STDY6124888_GCA_900125875.1_CC5_
VET0241R_GCA_000642575.1_CC398_
M0608_GCA_000529875.1_CC5_
BSAR77_GCA_001199875.1_CC22_
MSSA_GCA_900083275.1_CC5_
NA_GCA_900080295.1_CC30_
IU20_GCA_001234525.1_ST239_
EOE054_GCA_900482685.1_CC30_
H489_GCA_004193895.1_CC8_
st277_GCA_900045705.1_CC5_
M1C035_GCA_003417345.1_CC30_
IF6SW_P3A_GCA_001743185.1_CC45_
EOE033_GCA_900482525.1_CC22_
USFL004_GCA_001047795.1_CC8_
GKP136_67_GCA_900098295.1_CCunderrepresented_
21311_GCA_000626975.1_CC15_
M3012_GCA_900251005.1_CCunderrepresented_
22_LA_562_GCA_900324415.1_CC398_
USFL195_GCA_001209745.1_CC8_
USFL007_GCA_001352355.1_CC8_
M35158_GCA_000605345.1_CC5_
st1827_GCA_900041065.1_CC5_
NCTC9614_GCA_900458045.1_CCunderrepresented_
DAR5896_GCA_000525305.1_CC5_
SCPM_O_B_7907_GCA_002188415.1_CC1_
UCL380_GCA_003076095.1_CC5_
MI18_33_GCA_003353135.1_CC398_
LIT68_GCA_001226905.1_ST239_
CFSA314_GCA_002121225.1_CC5_
3688STDY6125026_GCA_900125135.1_CC15_
ISU_992_GCA_002274115.1_CC5_
UCI_47_GCA_002274635.1_CC5_
T32086_GCA_000587095.1_CC8_
SA12_GCA_004209995.1_CC8_
08_01059_GCA_000684955.1_CC398_
CM129_GCA_003237275.1_CC5_
3688STDY6124925_GCA_900126185.1_CC88_
22838_GCA_000637555.1_CC398_
M1149_GCA_000575505.1_CC5_
12S00040_GCA_000636935.1_CC9_
LVP5_GCA_000364465.1_CCunderrepresented_
MRSA_GCA_900082245.1_CC88_
SMMC6087_GCA_000537135.1_CC8_
AMMC6075_GCA_000539055.1_CC8_
25_2889_GCA_000637715.1_CC398_
MSSA_GCA_900080935.1_CC59_
st191_GCA_900040115.1_CC22_
W73592_GCA_000579135.1_CC5_
M1240_GCA_000532915.1_CC5_
AL048_GCA_003310805.1_CC9_
st816_GCA_900044955.1_CC22_
DAR3902_GCA_000608745.1_CC5_
H47171_GCA_000578895.1_CC5_
st933_GCA_900063335.1_CC22_
st70_GCA_900035665.1_CC22_
3688STDY6124952_GCA_900126425.1_CC121_
H19392_GCA_000605005.1_CC5_
W52104_GCA_000564545.1_CC5_
VET0467R_GCA_000683355.1_CC398_
MRSA_GCA_900081605.1_CC45_
HZW450_GCA_002442975.1_CC59_
Gv51_GCA_001515665.1_ST239_
M91141_GCA_000569715.1_CC8_
3688STDY6124910_GCA_900126045.1_CC1_
W42298_110712_GCA_000605985.1_CC45_
T63897_GCA_000606845.1_CC59_
M0187_GCA_000553345.1_CC5_
st247_GCA_900038845.1_CC30_
VET1912R_GCA_000647115.1_CC398_
st1123_GCA_900022625.1_CC22_
SVH7513_GCA_003111725.1_CC8_
M1550_GCA_000550625.1_CC5_
3688STDY6124950_GCA_900128095.1_CC1_
F29982_GCA_000571715.1_CC5_
H83536_GCA_000559505.1_CC5_
ZTA10_00045_9HST_GCA_000647355.1_CC398_
CFSA211_GCA_002123145.1_CC5_
F88405_GCA_000571415.1_CC5_
st1071_GCA_900037835.1_CC22_
ISU_927_GCA_002275265.1_CC398_
W18442_GCA_000577995.1_CC5_
LCT_SAO_GCA_000978705.1_CC8_
G1869_GCA_003813615.1_CCunderrepresented_
sp17_GCA_000981055.1_CCNA_
MSSA_GCA_900082055.1_CC5_
VET0319R_GCA_000683655.1_CC398_
HCW23_100415_GCA_002905015.1_CCunderrepresented_
M1427_GCA_000532555.1_CC8_
M0713_GCA_000528775.1_CC5_
st1434_GCA_900018295.1_CC30_
USA300_SUR8_GCA_003595505.1_CC8_
HD1410_GCA_002574055.1_CC30_
3688STDY6124924_GCA_900126175.1_CC398_
CFSA090_GCA_002124215.1_CC5_
SO_1977_GCA_002224825.1_CCunderrepresented_
M3842_GCA_900251765.1_CCunderrepresented_
NCTC13143_GCA_900458225.1_CC30_
RN4220_GCA_000212435.2_CC8_
CM40_GCA_003238685.1_CCunderrepresented_
CFSA089_GCA_002124265.1_CC59_
M1070_GCA_000546965.1_CC5_
87807_16_GCA_000638335.1_CC398_
M1KS0391_2_GCA_003424185.1_CC8_
ATCC_14458_GCA_002088085.1_CC8_
3688STDY6124961_GCA_900124725.1_CC121_
AR_0220_GCA_003203675.1_CC5_
SMMC6108_GCA_000541575.1_CC5_
FDAARGOS_43_GCA_001019125.2_CC1_
T83543_GCA_000605805.1_CC8_
G0055_GCA_003813665.1_CC30_
M1KS0130_1_GCA_003423845.1_CC15_
st703_GCA_900019155.1_CC22_
type_strain_MRSA218_GCA_900097355.1_CC88_
M0494_GCA_000361345.1_CC5_
clinical_4_GCA_002916585.1_CC121_
M0638_GCA_000527875.1_CC5_
type_strain_MRSA280_GCA_900097655.1_CC88_
F91084_GCA_000603125.1_CC8_
3688STDY6125040_GCA_900127775.1_CC121_
2AY7_1_GCA_003311515.1_CC9_
st1526_GCA_900042215.1_CC22_
st269_GCA_900025005.1_CC22_
VET0282R_GCA_000642995.1_CC398_
2393_15_GCA_000637675.1_CC398_
WMCS6087_GCA_000542135.1_CC5_
G0614_GCA_003813405.1_CC30_
GKP136_4_GCA_900098315.1_CCunderrepresented_
M0295_GCA_000554345.1_CC5_
A1_GCA_001275825.1_CC1_
M0045_GCA_000360025.1_CC5_
SJOS6016_GCA_000539495.1_CC5_
N34_260215_GCA_002905355.1_CC5_
1257_SAUR_GCA_001061355.1_CC30_
G0476_GCA_003813355.1_CC5_
CFSA145_GCA_002123745.1_CC5_
M0885_GCA_000544865.1_CC5_
LAMC6106_GCA_000542415.1_CC5_
st672_GCA_900047305.1_CC22_
M0642_GCA_000527575.1_CC5_
M3994_GCA_900252015.1_CC8_
MRSA_SKN07_GCA_001278865.1_CCNA_
M0240_GCA_000360545.1_CC5_
040H_GCA_900097325.1_CC1_
CFSA273_GCA_002121695.1_CC5_
EOE256_GCA_900483725.1_CC22_
NCTC10035_GCA_900458185.1_CC30_
MRSA_GCA_900082565.1_CC45_
MRSA107_GCA_002895385.1_ST239_
MISS6131_GCA_000572585.1_CC8_
91_10977_GCA_001234025.1_CC22_
USA300_SUR18_GCA_002000745.1_CC8_
MI18_34_GCA_003353145.1_CC398_
F23336_GCA_000594465.1_CC8_
CM17_GCA_003240325.1_ST239_
N13_1_396_GCA_002097625.1_CC8_
E4278_GCA_001086885.1_CC8_
st885_GCA_900037755.1_CC22_
type_strain_MRSA045_GCA_900097375.1_CC88_
LTF12_GCA_003988625.1_CC5_
M0278_GCA_000554145.1_CC5_
st1216_GCA_900037975.1_CC22_
ZH01_GCA_003668615.1_CCunderrepresented_
M0113_GCA_000531855.1_CC8_
MRSA_P10_GCA_000731515.1_CC5_
M0719_GCA_000361905.1_CC5_
251_SAUR_GCA_001064135.1_CC8_
M0262_GCA_000553985.1_CC5_
VET0111R_GCA_000684175.1_CC398_
DAR5891_GCA_000525405.1_CC5_
M0708_GCA_000528715.1_CC5_
OCMM6075_GCA_000541615.1_CC5_
1174_SAUR_GCA_001062155.1_CC8_
P11_GCA_004168725.1_CC59_
CM47_GCA_003240105.1_CC22_
st571_GCA_900025015.1_CC22_
HST_077_GCA_000685335.1_ST239_
M0373_GCA_000555285.1_CC5_
DAR5864_GCA_000596365.1_CC5_
M1100_GCA_000535755.1_CC5_
CFSA155_GCA_002124855.1_CC8_
DAR3930_GCA_000608885.1_CC5_
st1283_GCA_900018195.1_CC22_
st2261_GCA_900036905.1_CC22_
Sau_3298Lar_GCA_003605235.1_CC30_
CM91_GCA_003238315.1_CC1_
st304_GCA_900046035.1_CC1_
ABOJE_GCA_002250785.1_CC8_
T42550_GCA_000602585.1_CC8_
W56227_GCA_000562695.1_CC45_
UG300_GCA_003075715.1_CC5_
VET0184R_GCA_000683935.1_CC398_
M6K146_GCA_003422465.1_CC5_
USFL117_GCA_001353755.1_CC8_
MRSA_GCA_900082305.1_CC5_
BSAR873_GCA_001208565.1_CC22_
USFL047_GCA_001194585.1_CC8_
HOAG6005_GCA_000539375.1_CC5_
VET1245S_GCA_000645835.1_CC398_
NCTC11939_GCA_900457505.1_ST239_
H38215_GCA_000578535.1_CC5_
type_strain_MRSA207_GCA_900097805.1_CC8_
CM151_GCA_003237945.1_CCunderrepresented_
61_GCA_003354705.1_CC5_
M0468_GCA_000361265.1_CC8_
T62346_GCA_000564075.1_CC8_
UCIM6055_GCA_000539155.1_CC5_
AR_0225_GCA_003193965.1_CC8_
Sau_47_GCA_000640055.1_CC398_
M0256_GCA_000553945.1_CC5_
DAR5801_GCA_000595265.1_CC5_
UCL371_GCA_002267405.1_CC5_
ISU_982_GCA_002274085.1_CC5_
Case6_N25_GCA_002982675.1_CC5_
M6C061_GCA_003421065.1_CC1_
M1140_GCA_000575625.1_CC5_
SH2_GCA_001049695.1_CC8_
USFL188_GCA_001209265.1_CC8_
st1134_GCA_900020385.1_CC22_
st574_GCA_900038795.1_CC30_
UCL450_GCA_003075915.1_CC5_
SA10_234_GCA_001696365.1_CC398_
M0947_GCA_000545665.1_CC5_
VB1490_GCA_001855085.1_ST239_
M6K120_GCA_003422265.1_CC8_
OCMM6035_GCA_000538415.1_CC1_
W21479_GCA_000576775.1_CC5_
BSAR739_GCA_001206695.1_CC22_
3688STDY6124825_GCA_900125465.1_CC121_
3688STDY6124962_GCA_900124815.1_CC121_
M1243_GCA_000574385.1_CC5_
st3059_GCA_900051385.1_CC45_
EOE145_GCA_900482975.1_CC22_
M20198_GCA_000569875.1_CC8_
T69703_GCA_000564115.1_CC5_
M116_GCA_001234765.1_ST239_
Rd.40_GCA_000639775.1_CC398_
2AB5_1_GCA_003311335.1_CC9_
F48422_GCA_000606245.1_CC8_
USA300_FPR3757_GCA_000013465.1_CC8_
CIG1114_GCA_000248495.2_CC8_
M1280_GCA_000573845.1_CC5_
NRS146_GCA_001019415.2_CC8_
3688STDY6125037_GCA_900125245.1_CC121_
2588STDY5748882_GCA_001288205.1_CC8_
DAR3886_GCA_000608625.1_CC5_
USFL236_GCA_001352975.1_CC8_
M0579_GCA_000557685.1_CC5_
UG268_GCA_002267495.1_CC5_
137_93G_GCA_001679625.1_CC8_
F76253_GCA_000606305.1_CC8_
NCTC9553_GCA_900458115.1_CCunderrepresented_
ch22_GCA_003350605.1_CC5_
Staphylococcus_aureus_171_GCA_900240125.1_CC15_
F77047_GCA_000561745.1_CC59_
LAMC0047_GCA_000539095.1_CC5_
st996_GCA_900049785.1_CC22_
CFSA332_GCA_002121045.1_CC5_
RKI4_GCA_001027045.1_CC9_
W73738_GCA_000579995.1_CC59_
M0312_GCA_000360725.1_CC8_
GD2010_052_GCA_000639075.1_CC398_
st236_GCA_900038835.1_CC22_
EOE190_GCA_900483375.1_CC22_
DAR3782_GCA_000608245.1_CC5_
H15911_GCA_000604985.1_CC5_
M1K095_GCA_003419525.1_CC1_
CM29_GCA_003239715.1_CC1_
M0853_GCA_000544525.1_CC8_
CC445_GCA_001411705.1_CC5_
DAR3781_GCA_000608225.1_CC5_
M0715_GCA_000528795.1_CC45_
CM114_GCA_003237475.1_CC5_
UG875_GCA_002260185.1_CC5_
M1KS0591_1_GCA_003424605.1_CC8_
st1665_GCA_900041825.1_CC22_
2588STDY5627534_GCA_001288085.1_CC8_
DAR1310_GCA_000609505.1_CC5_
M1K015_GCA_003418645.1_CC121_
4126_2_GCA_002094135.1_CC5_
MI18_37_GCA_003353195.1_CC398_
M1316_GCA_000592785.1_CC5_
FL366_GCA_001205315.1_CC8_
IMT37510_GCA_003001455.1_CC398_
H19476_GCA_000577455.1_CC5_
M13559_GCA_000606545.1_CC5_
NCTC7887_GCA_900457735.1_CCNA_
abscess130_GCA_002126275.1_CC30_
UG261_GCA_003075775.1_CC5_
043H_GCA_900097505.1_CC30_
2588STDY5748155_GCA_001289985.1_CC8_
21236_GCA_000332665.1_CC5_
MSSA_GCA_900081315.1_CC30_
T35596_GCA_000601765.1_CC8_
M1K176_GCA_003420185.1_CC45_
M1456_GCA_000549185.1_CC5_
F19470_GCA_000601565.1_CC5_
712181_GCA_001229305.1_CC22_
08_01482_GCA_001232785.1_CC22_
st1403_GCA_900042165.1_CC22_
M1536_GCA_000536255.1_CC5_
M1K031_GCA_003418985.1_CCunderrepresented_
SA10_LAU_GCA_000708405.1_CC30_
W24216_GCA_000560485.1_CC8_
2010_60_6511_10_GCA_000637335.1_CC398_
CFSA315_GCA_002122485.1_CC5_
st530_GCA_900046855.1_CC22_
MSSA_GCA_900081965.1_CC45_
SA_180009_GCA_001900115.1_CC5_
UC312_GCA_002260105.1_CC8_
H914_91_GCA_001230225.1_CC22_
FY20_GCA_002307435.1_CC398_
LAC_GCA_002909325.1_CC8_
M0845_GCA_000544445.1_CC5_
UV1026_GCA_002260435.1_CC5_
2588STDY5748727_GCA_001289805.1_CC8_
CM137_GCA_003238045.1_CC22_
CM23_GCA_003238875.1_CCunderrepresented_
MRSA131_GCA_000187145.1_CC8_
st1956_GCA_900046255.1_CC22_
M0865_GCA_000544645.1_CC5_
st1194_GCA_900037945.1_CC22_
2030RH1_GCA_005153305.1_CC97_
st1820_GCA_900046185.1_CC22_
IMT37325_GCA_003001435.1_CC398_
DAR5808_GCA_000595405.1_CC5_
VET0112R_GCA_000641415.1_CC398_
CFSA355_GCA_002120815.1_CC8_
st1072_GCA_900038955.1_CC30_
H20321_GCA_000606345.1_CC5_
HO_5378_0592_11_GCA_001223865.1_CC22_
st763_GCA_900047395.1_CC22_
GKP138_50_GCA_900098585.1_CCunderrepresented_
W55446_GCA_000564625.1_CC5_
NA_GCA_900080515.1_CC5_
M0555_GCA_000557405.1_CC5_
M1KS0165_4_GCA_003423945.1_CC8_
USA300_SUR3_GCA_003595405.1_CC8_
M1C066_GCA_003418185.1_CC5_
HOU1444_VR_GCA_001278745.1_CC5_
st877_GCA_900038905.1_CC22_
CFSA369_GCA_002120665.1_CC8_
M12714_GCA_000560845.1_CC5_
M0643_GCA_000527915.1_CC5_
M3540_GCA_900251495.1_CC30_
VET1499S_GCA_000645935.1_CC398_
1608_GCA_001855505.1_CC97_
M0351_GCA_000360905.1_CC5_
M1167_GCA_000362885.1_CC5_
3688STDY6124903_GCA_900125995.1_CC5_
TW07_4_GCA_002225245.1_CC8_
EOE111_GCA_900482775.1_CC22_
M0236_GCA_000558485.1_CC45_
DAR1278_GCA_000609425.1_CC5_
UB576_GCA_002887495.1_ST239_
SKY9_1_GCA_003309755.1_CC398_
st1971_GCA_900041135.1_CC22_
VB1281_GCA_003710645.1_CC1_
st1163_GCA_900037915.1_CC22_
M1KS0088_1_GCA_003423725.1_CC15_
st1509_GCA_900022645.1_CC1_
EOE199_GCA_900483225.1_CC22_
T81559_GCA_000562225.1_CC5_
USFL120_GCA_001202095.1_CC8_
T87965_GCA_000562245.1_CC5_
2588STDY5627554_GCA_001288705.1_CC8_
st908_GCA_900048665.1_CC22_
OCMM6047_GCA_000537475.1_CC5_
CO_99_GCA_000697785.1_CC5_
BSAR170_2_GCA_001349715.1_CC22_
USFL340_GCA_001352195.1_CC8_
FL361_GCA_001208825.1_CC8_
st1823_GCA_900042515.1_CC5_
type_strain_MRSA079A_GCA_900097945.1_CCunderrepresented_
OCMM6048_GCA_000538935.1_CC8_
M6K157_GCA_003422565.1_CC15_
ES26_GCA_001233925.1_ST239_
MSSA_GCA_900082255.1_CC5_
A69_GCA_000698045.1_CC9_
M1033_GCA_000546625.1_CC5_
st2182_GCA_900042555.1_CC22_
H27777_GCA_000561365.1_CC5_
HCW07_130215_GCA_002904615.1_CC15_
USFL257_GCA_001192915.1_CC8_
HI049B_GCA_000359825.1_CC8_
UC325_GCA_002267575.1_CC8_
HO_7258_0470_05_GCA_001229405.1_CC22_
EOE013_GCA_900482535.1_CC22_
VET0075R_GCA_000640895.1_CC398_
USFL287_GCA_001351835.1_CC8_
st1966_GCA_900040555.1_CC22_
Case8_N25a_GCA_002982415.1_CC5_
MRSN_8611_GCA_000982105.1_CC8_
EOE041_GCA_900482925.1_CC30_
M0198_GCA_000553465.1_CC5_
LTF07_GCA_003988125.1_CC5_
VET0433R_GCA_000644735.1_CC398_
M1K209_GCA_003420325.1_CC8_
VET0306R_GCA_000683675.1_CC398_
SA11_LAU_GCA_000708425.1_CC30_
F63704_GCA_000596565.1_CC5_
SA_10014_GCA_001900015.1_CC15_
M0563_GCA_000557505.1_CC8_
SMMC6030_GCA_000537395.1_CC5_
2588STDY5748644_GCA_001287745.1_CC8_
56824_21_GCA_000638055.1_CC398_
T25611_GCA_000560245.1_CC5_
EOE056_GCA_900484395.1_CC22_
M0508_GCA_000556805.1_CC5_
DAR2002_GCA_000610245.1_CC5_
CM149_GCA_003239235.1_CC15_
CFSA322_GCA_002121165.1_CC59_
FL371_GCA_001204955.1_CC8_
CM14_GCA_003239755.1_CC5_
ATCC_29213_GCA_001879295.1_CC5_
IMT34209_GCA_003001335.1_CC398_
GKP136_36_GCA_900098275.1_CCunderrepresented_
UK13136_GCA_001351535.1_CC8_
st1376_GCA_900020235.1_CC30_
VET0339R_GCA_000643835.1_CC398_
st289_GCA_900038465.1_CC22_
VET0190R_GCA_000642135.1_CC398_
st711_GCA_900019165.1_CC30_
st2832_GCA_900056255.1_CC22_
RB4_GCA_000831925.1_CC22_
M6KS0528_2_GCA_003425205.1_CC15_
DAR1938_GCA_000610025.1_CC5_
T56203_GCA_000559625.1_CC8_
USFL023_GCA_001204755.1_CC8_
st1116_GCA_900037865.1_CC22_
F53404_GCA_000577405.1_CC5_
Btn_1626_GCA_001232985.1_CC22_
M6K039_GCA_003421505.1_CC1_
GKP138_31_GCA_900098555.1_CCunderrepresented_
M1157_GCA_000593085.1_CC5_
M0691_GCA_000527535.1_CC5_
H41336_GCA_000577085.1_CC8_
M0899_GCA_000545065.1_CC5_
08143_5_GCA_000636315.1_CC398_
M1497_GCA_000550045.1_CC5_
2588STDY5748742_GCA_001289205.1_CC8_
M1137_GCA_000575685.1_CC5_
H32126_GCA_000596685.1_CC8_
st2639_GCA_900045255.1_CC22_
DAR5815_GCA_000595505.1_CC5_
GKP136_54_GCA_900098205.1_CC5_
st2713_GCA_900064525.1_CC22_
T42722_GCA_000564055.1_CC5_
07_02989_GCA_001225505.1_CC22_
N51_200515_GCA_002904875.1_CC8_
M6K008_GCA_003421305.1_CCunderrepresented_
M0162_GCA_000552965.1_CC5_
C8879_GCA_004614295.1_CC8_
IMT38951_SK41_GCA_003327935.1_CC398_
st677_GCA_900037715.1_CC30_
CM16_GCA_003240315.1_CC5_
VET0115R_GCA_000641455.1_CC398_
st2110_GCA_900046345.1_CC22_
VET0340R_GCA_000643855.1_CC398_
EOE218_GCA_900483505.1_CC22_
M3747_GCA_900251665.1_CC8_
M6C069_GCA_003421165.1_CC15_
EOE138_GCA_900482865.1_CC22_
M6KS0367_4_GCA_003425045.1_CCunderrepresented_
WMCA6025_GCA_000541435.1_CC8_
3688STDY6124842_GCA_900127855.1_CC121_
st331_GCA_900018705.1_CC30_
CFSA221_GCA_002124435.1_CC5_
M0999_GCA_000362405.1_CC5_
st28_GCA_900041865.1_CC22_
M1021_GCA_000546465.1_CC5_
CFSA353_GCA_002122255.1_CC5_
st1044_GCA_900018045.1_CC22_
H12890_GCA_000602825.1_CC8_
1AB002_GCA_003311455.1_CC398_
M0411_GCA_000555685.1_CC5_
st1221_GCA_900020395.1_CC22_
st213_GCA_900038235.1_CC22_
SJUD6018_GCA_000539675.1_CC5_
DAR1158_GCA_000609265.1_CC5_
MT_0541_GCA_001983025.1_CC97_
CFSA165_GCA_002124765.1_CC8_
M1125_GCA_000532655.1_CC5_
SJOS6095_GCA_000538715.1_CC5_
M1293_GCA_000573685.1_CC5_
H482_GCA_001232765.1_ST239_
723.07_GCA_001239385.1_CC22_
H1533_GCA_900250495.1_CC8_
T57415_GCA_000569435.1_CC8_
MSSA_GCA_900081405.1_CC5_
CUHK_HK188_GCA_000590395.1_CC1_
MSSA_GCA_900082975.1_CC5_
H77098_GCA_000563695.1_CC5_
W21940_GCA_000564505.1_CC5_
W23207_GCA_000569355.1_CC8_
M0277_GCA_000533555.1_CC5_
USFL258_GCA_001212585.1_CC8_
M1KS0367_1_GCA_003424125.1_CCNA_
M0345_GCA_000554985.1_CC5_
GKP136_24_GCA_900098055.1_CC97_
MRSA_CVM43477_GCA_000830555.1_CC72_
M1300_GCA_000532995.1_CC5_
PLAC6019_GCA_000537555.1_CC5_
1113_GCA_002810415.1_CC97_
98_10618_GCA_001234265.1_CC22_
CFSA313_GCA_002121235.1_CC5_
A2_GCA_002734305.1_CC5_
COAS6049_GCA_000540195.1_CC8_
st2591_GCA_900045225.1_CC22_
VET0455R_GCA_000644995.1_CC398_
F22898_GCA_000563035.1_CC8_
EOE184_GCA_900483425.1_CC22_
M0120_GCA_000552365.1_CC5_
M1C046_GCA_003417585.1_CC8_
69_SAUR_GCA_001065975.1_CC5_
H59303_080912_GCA_000601625.1_CC5_
MRSA_GCA_900080875.1_CC59_
st2682_GCA_900054455.1_CC30_
PLAC6024_GCA_000537195.1_CC5_
st765_GCA_900044495.1_CC30_
ISU_968_GCA_002275425.1_CC5_
PB3_1_GCA_000831785.1_CC22_
DAR5803_GCA_000595305.1_CC5_
GUATP_47b_GCA_003113995.1_CCNA_
W62344_GCA_000606085.1_CC5_
M1308_GCA_000573485.1_CC5_
st659_GCA_900019145.1_CC5_
NCTC10399_GCA_900458495.1_CCunderrepresented_
CHAP6035_GCA_000542945.1_CC8_
st755_GCA_900035935.1_CC22_
KINW6023_GCA_000541475.1_CC5_
SH1_GCA_001049675.1_CC8_
M0699_GCA_000528595.1_CC5_
st1671_GCA_900042245.1_CC22_
NA_GCA_900080625.1_CC5_
MSSA_GCA_900083345.1_CC5_
M1113_GCA_000575945.1_CC5_
st2299_GCA_900042665.1_CC22_
FDAARGOS_16_GCA_001019355.2_CC5_
PB1_15_1_GCA_000831765.1_CC22_
SAM_21_GCA_003038715.1_CC5_
2588STDY5764016_GCA_001290885.1_CC8_
UK13136_GCA_001351515.1_CC8_
CFBR_280_GCA_003720635.1_CC5_
VET1846R_GCA_000646355.1_CC398_
KINW6025_GCA_000572625.1_CC5_
W27_050315_GCA_002904515.1_CC15_
M6C068_GCA_003421145.1_CC97_
34_GCA_002097245.1_CC22_
USFL261_GCA_001351755.1_CC8_
M1325_GCA_000573265.1_CC5_
V13_2_426_GCA_002097305.1_CC22_
W65910_GCA_000578595.1_CC8_
VET0279R_GCA_000642955.1_CC398_
H71778_GCA_000594805.1_CC8_
22835_GCA_000637515.1_CC398_
M0968_GCA_000545905.1_CC5_
F82568_GCA_000578995.1_CC8_
1111102620_GCA_000636655.1_CC398_
M0321_GCA_000554685.1_CC5_
ST228_GCA_000382985.1_CC5_
H22632_GCA_000605025.1_CC5_
st1670_GCA_900045085.1_CC22_
pig_swab_GCA_900088495.1_CC398_
CA15_GCA_001021895.1_CC8_
C0676_GCA_000684555.1_CC398_
USFL163_GCA_001353535.1_CC8_
M0548_GCA_000557305.1_CC5_
RIVM1295_GCA_001465635.1_CC398_
VET0125R_GCA_000684115.1_CC398_
LAMC0024_GCA_000537955.1_CC8_
N4_GCA_003055765.1_CC5_
DAR1313_GCA_000609545.1_CC5_
DAR1942_GCA_000610085.1_CC5_
st83_GCA_900040825.1_CC22_
M52055_GCA_000559965.1_CC8_
FVRH6079_GCA_000572505.1_CC8_
HO_7258_0475_05_GCA_001231865.1_CC22_
CFSA019_GCA_002125795.1_CC8_
2588STDY5748687_GCA_001289505.1_CC8_
AB1_GCA_003309345.1_CC59_
c47_GCA_002127025.1_CC72_
70_SAUR_GCA_001066985.1_CC5_
F63179_GCA_000563135.1_CC5_
M0618_GCA_000558245.1_CC5_
M0672_GCA_000528255.1_CC5_
EOE175_GCA_900484305.1_CC30_
GR1_GCA_000280745.1_CCunderrepresented_
M1395_GCA_000548225.1_CC5_
SCPM_O_B_8471_GCA_004168185.1_CC121_
BSAR705_GCA_001349895.1_CC22_
st44_GCA_900044385.1_CC22_
VET1868R_GCA_000646675.1_CC398_
W41914_GCA_000559745.1_CC5_
478_SAUR_GCA_001076515.1_CC8_
CC5_GCA_003031485.1_CC5_
M1072_GCA_000532355.1_CC5_
2588STDY5748512_GCA_001290125.1_CC8_
M2900_GCA_900250965.1_CC398_
USFL036_GCA_001201135.1_CC8_
ECT_R_2_GCA_000253135.1_CC5_
CFSA232_GCA_002122115.1_CC59_
DAR1370_GCA_000609585.1_CC5_
M0304_GCA_000533615.1_CC5_
256_SAUR_GCA_001064175.1_CC15_
CFSA022_GCA_002126775.1_CC5_
M3017_GCA_900251125.1_CC88_
M1110_GCA_000575985.1_CC5_
M0941_GCA_000545605.1_CC5_
FVRH6021_GCA_000558645.1_CC8_
M0753_GCA_000547645.1_CC5_
SA5_LAU_GCA_000705415.1_CCunderrepresented_
ISU_839_GCA_002273155.1_CC5_
21345_GCA_000245615.2_CC30_
MAL1_GCA_001228045.1_ST239_
UAMS_1_GCA_000788115.1_CC30_
MEH1_GCA_002085555.1_CC8_
M0966_GCA_000545865.1_CC5_
M13403_GCA_000559705.1_CC8_
M6KS0073_1_GCA_003424645.1_CC8_
3688STDY6124975_GCA_900124695.1_CC121_
T49833_GCA_000562615.1_CC5_
st1483_GCA_900039105.1_CC30_
S0924_GCA_000582725.1_CCunderrepresented_
DAR1199_GCA_000525125.1_CC5_
F16077_GCA_000560025.1_CC5_
M0626_GCA_000527555.1_CC5_
BA01611_GCA_001298325.2_CC9_
W33578_GCA_000569255.1_CC8_
2588STDY5748695_GCA_001291225.1_CC8_
NA_GCA_900080305.1_ST25_
ST228_GCA_000382965.1_CC5_
VET0308R_GCA_000643415.1_CC398_
10_5235_GCA_900324355.1_CC398_
st436_GCA_900045785.1_CC45_
UCI_13_GCA_002275555.1_CC5_
KINW6062_GCA_000536575.1_CC8_
SABHZ079_GCA_003602225.1_CC5_
st1708_GCA_900052665.1_CC22_
W33563_GCA_000569275.1_CC22_
SCPM_O_B_8374_GCA_003011035.1_CC121_
st637_GCA_900041925.1_CC22_
3688STDY6124940_GCA_900128065.1_CC1_
USA300_SUR14_GCA_002000665.1_CC8_
CIG1176_GCA_000248735.2_CC30_
VET0136R_GCA_000684095.1_CC398_
HOAG6084_GCA_000539255.1_CC8_
COAS6053_GCA_000540895.1_CC5_
BY74_GCA_003310085.1_CC9_
150211_pool_1_GCA_000637115.1_CC398_
VET0889S_GCA_000645515.1_CC30_
3688STDY6124821_GCA_900125435.1_CC121_
M0172_GCA_000553125.1_CC5_
M6KS0165_2_GCA_003424805.1_CC8_
st1525_GCA_900040345.1_CC22_
USFL282_GCA_001208445.1_CC8_
H7_16_GCA_002210005.1_CC8_
H84980_GCA_000570055.1_CC5_
st301_GCA_900038475.1_CC22_
3688STDY6124855_GCA_900125695.1_CC121_
M0055_GCA_000360045.1_CC8_
SAM_12_GCA_003038495.1_CC5_
NCTC13812_GCA_900457325.1_CC8_
M0024_GCA_000551125.1_CC5_
VET1817S_GCA_000646135.1_CC398_
OCMM6123_GCA_000542555.1_CC5_
SJOS6145_GCA_000572645.1_CC8_
M0518_GCA_000556925.1_CC5_
IMT38653_GCA_003328405.1_CC398_
M0701_GCA_000528635.1_CC5_
CFSA255_GCA_002121775.1_CC8_
Case1_N0a_GCA_002983455.1_CC8_
ISU_842_GCA_002273145.1_CC5_
M1K207_GCA_003420305.1_CCunderrepresented_
OC3_GCA_000974385.1_ST239_
143_GCA_003354725.1_CC30_
A8819_GCA_000178035.1_CC5_
H1675_GCA_900250625.1_CC8_
Case7_N1b_GCA_002982535.1_CC59_
M46070_GCA_000571115.1_CC5_
V13_2_439_GCA_002104815.1_CC30_
st228_GCA_900038245.1_CC5_
W45747_GCA_000606005.1_CC5_
M1571_GCA_000547445.1_CC5_
F88369_GCA_000571475.1_CC5_
DAR3761_GCA_000608085.1_CC5_
A71_GCA_000698085.1_CC9_
UCI_45_GCA_001936765.1_CC5_
UP1072_GCA_002260425.1_CC5_
M20180_GCA_000569895.1_CC8_
MRSA_GCA_900080965.1_CC5_
BSAR707_GCA_001349775.1_CC22_
H24884_GCA_000561185.1_CC8_
M0269_GCA_000533535.1_CC5_
M0222_GCA_000531265.1_CC5_
st2491_GCA_900048405.1_CC22_
FVRH6138_GCA_000536635.1_CC8_
M0559_GCA_000557485.1_CC5_
144_S7_GCA_000934245.1_CC1_
M1KS0501_1_GCA_003424205.1_CCunderrepresented_
NA_GCA_900080565.1_CC5_
622_GCA_002097205.1_CC22_
56824_2_GCA_000638035.1_CC398_
3688STDY6124926_GCA_900126195.1_ST25_
H1832_GCA_900250715.1_CC398_
CIG2018_GCA_000248835.2_CC8_
M1K045_GCA_003419235.1_CC15_
M0901_GCA_000545085.1_CC5_
M0983_GCA_000546085.1_CC5_
W88555_GCA_000564795.1_CC8_
58_GCA_002097125.1_CC8_
BD14811_GCA_002275945.1_CC5_
st1074_GCA_900042055.1_CC22_
3688STDY6124942_GCA_900126345.1_CC97_
CFSA018_GCA_002125805.1_CC5_
W58_190515_GCA_002905195.1_CC121_
st3265_GCA_900056275.1_CC22_
3688STDY6125052_GCA_900126715.1_CC121_
MRSA_GCA_900081155.1_CC5_
GD2010_110_GCA_000639175.1_CC398_
LPIH6001_GCA_000539935.1_CC8_
SA268_GCA_000737615.1_CC59_
M65003_GCA_000563835.1_CC8_
SAU060112_GCA_000824985.1_CC45_
M278_GCA_001227985.1_ST239_
SA0521_GCA_000647715.1_CC8_
USFL071_GCA_001199235.1_CC8_
VET0077R_GCA_000640935.1_CC398_
SAUR1404_GCA_003236195.1_ST239_
82_GCA_003425885.1_CC8_
st856_GCA_900043645.1_CC22_
VET1908R_GCA_000647055.1_CC398_
FORC_012_GCA_001580495.1_CC72_
st2827_GCA_900043565.1_CC22_
UCIM6076_GCA_000558825.1_CC5_
2588STDY5763934_GCA_001288345.1_CC8_
DAR5870_GCA_000610985.1_CC5_
DAR1859_GCA_000609845.1_CC5_
A5_GCA_001275945.1_CC15_
GUATP_28b_GCA_003113955.1_CC1_
EOE144_GCA_900484115.1_CC22_
USFL335_GCA_001195925.1_CC8_
VET0124R_GCA_000641555.1_CC398_
VET0189R_GCA_000642115.1_CC398_
SCPM_O_B_8372_GCA_003011095.1_CC121_
VET0395R_GCA_000644295.1_CC398_
AR464_GCA_003073755.1_CC45_
CFSA248_GCA_002122825.1_CC5_
1215_SAUR_GCA_001061235.1_CC8_
WMCA6092_GCA_000542595.1_CC8_
VET0129R_GCA_000641635.1_CC398_
1AK045_GCA_003311395.1_CC9_
M0527_GCA_000557045.1_CC8_
MCRF184_GCA_001594205.1_CC45_
C2768_GCA_003857265.1_CC45_
07_00062_GCA_001225865.1_CC22_
M0238_GCA_000531325.1_CC5_
KS101Sa_GCA_001455935.1_CC398_
SA9_LAU_GCA_000708385.1_CCunderrepresented_
CM87_GCA_003239495.1_CC59_
LTF27_GCA_003988455.1_CC5_
FL359_GCA_001210685.1_CC8_
M1444_GCA_000548985.1_CC5_
M1305_GCA_000573505.1_CC5_
M0762_GCA_000547785.1_CC5_
H1445_GCA_900250425.1_CC8_
E1410_GCA_000160395.1_CC30_
st3095_GCA_900050595.1_CC22_
GKP136_65_GCA_900098635.1_CCunderrepresented_
PLAC6012_GCA_000538095.1_CC5_
IIF8SW_P2_GCA_001743285.1_CC45_
M0214_GCA_000553675.1_CC5_
VET0360R_GCA_000643975.1_CC398_
MRSN_2761_GCA_000982185.1_CC8_
M6C041_GCA_003420845.1_CC45_
M1269_GCA_000574065.1_CC5_
H75425_GCA_000579615.1_CC8_
AR_474_GCA_003330905.1_CC5_
HI049C_GCA_000359845.1_CC8_
TSAR08_GCA_002247105.1_CC9_
VB14468_GCA_003710625.1_CC1_
4126_1_GCA_002094105.1_CC5_
VET0338R_GCA_000643815.1_CC398_
3688STDY6125142_GCA_900127105.1_CC97_
M1015_GCA_000162675.1_CC30_
M1246_GCA_000574345.1_CC5_
USFL341_GCA_001352215.1_CC8_
Transconjugant_14A_GCA_001996865.1_CC8_
AR_0476_GCA_003324235.1_CC72_
USFL035_GCA_001203795.1_CC8_
3688STDY6124981_GCA_900124755.1_CC5_
VET0679S_GCA_000645415.1_ST25_
CM6_GCA_003239025.1_CC45_
BSAR172_2_GCA_001197715.1_CC22_
USFL088_GCA_001200715.1_CC8_
3688STDY6124845_GCA_900125625.1_CCunderrepresented_
st333_GCA_900048455.1_CC22_
M0182_GCA_000553245.1_CC5_
MSSA_GCA_900082525.1_CCunderrepresented_
2588STDY5748077_GCA_001287605.1_CC8_
type_strain_MRSA047198_GCA_900097755.1_CC121_
st2908_GCA_900063305.1_CC22_
st772_GCA_900045975.1_CC30_
DAR2019_GCA_000610285.1_CC5_
Case4_B0_GCA_002983055.1_CC5_
st1484_GCA_900040335.1_CC22_
9_LA_281_GCA_900324265.1_CC398_
VET0390R_GCA_000644235.1_CC398_
EOE203_GCA_900484105.1_CC22_
F27252_GCA_000587735.1_CC8_
TCH130_GCA_000159555.1_CC72_
st2196_GCA_900042575.1_CC22_
M1112_GCA_000575965.1_CC5_
E2125_GCA_001351475.1_CC8_
M1K174_GCA_003420165.1_CC8_
UV699_GCA_002260505.1_CC8_
st593_GCA_900044975.1_CC22_
011Hi_GCA_900097385.1_CC15_
M3883_GCA_900251835.1_CC398_
M0601_GCA_000557985.1_CC5_
UCI_32_GCA_002274465.1_CC5_
DAR1811_GCA_000609745.1_CC5_
103564_GCA_000401575.1_CCunderrepresented_
st1500_GCA_900044575.1_CC22_
H56219_GCA_000579515.1_CC8_
M0083_GCA_000551865.1_CC5_
st1249_GCA_900018175.1_CC22_
st68_GCA_900060035.1_CC22_
CFSA109_GCA_002125045.1_CC8_
MRSA_GCA_900082675.1_CC5_
M1345_GCA_000549505.1_CC5_
M0195_GCA_000531215.1_CC5_
T34703_GCA_000560425.1_CC8_
CM155_GCA_003239175.1_CC9_
M1315_GCA_000573385.1_CC5_
USFL131_GCA_001207845.1_CC8_
ISU_995_GCA_002274175.1_CC5_
NA_GCA_900080795.1_CC5_
M0768_GCA_000547885.1_CC8_
MSSA_GCA_900081875.1_CC30_
DAR5809_GCA_000595425.1_CC5_
DAR1083_GCA_000609165.1_CC5_
W36570_GCA_000569195.1_CC8_
2588STDY5748906_GCA_001289665.1_CC8_
M6KS0265_2_GCA_003424925.1_CC15_
MSSA_GCA_900081175.1_CC5_
3688STDY6125031_GCA_900125185.1_CCNA_
T15898_GCA_000606745.1_CC5_
ST20130941_GCA_001611345.1_CC15_
HOAG6054_GCA_000538355.1_CC5_
CFSA096_GCA_002124195.1_CC8_
CFSA084_GCA_002125185.1_CC5_
SJOS6124_GCA_000540815.1_CC5_
VET0342R_GCA_000683615.1_CC398_
M1KS0528_3_GCA_003424365.1_CC15_
EOE046_GCA_900482615.1_CC22_
st2808_GCA_900051775.1_CC22_
Sau_2933Lar_GCA_003605345.1_CC5_
M0232_GCA_000558445.1_CC5_
UCIM6115_GCA_000542335.1_CC5_
DAR5843_GCA_000596025.1_CC5_
GUATP_97b_GCA_003114075.1_CC97_
st1654_GCA_900041035.1_CC22_
UCI_60_GCA_002274785.1_CC5_
S30087_GCA_000559485.1_CC5_
st1251_GCA_900040425.1_CC22_
KL308_GCA_003788945.1_CC8_
VET0269R_GCA_000642855.1_CC398_
st1489_GCA_900040325.1_CC22_
CFBR_101_GCA_003720245.1_CC5_
VET0084R_GCA_000640995.1_CC398_
M1353_GCA_000549645.1_CC5_
st1396_GCA_900040265.1_CC22_
MUF168_GCA_000568135.1_CCNA_
SA_170006_GCA_001900085.1_CC5_
T67319_GCA_000577565.1_CC8_
USFL105_GCA_001354275.1_CC8_
VET1495S_GCA_000645915.1_CC398_
USFL128_GCA_001353515.1_CC8_
MRSA_P9_GCA_000731495.1_CC5_
M0703_GCA_000528655.1_CC5_
H1530_GCA_900250505.1_CC30_
M3993_GCA_900252005.1_CC1_
M1286_GCA_000363245.1_CC5_
st1140_GCA_900051365.1_CC22_
1076_SAUR_GCA_001060955.1_CC8_
07_02987_GCA_001233885.1_CC22_
CFSA197_GCA_002124625.1_CC8_
M0569_GCA_000557605.1_CC5_
MSSA_GCA_900082125.1_CC15_
UP788_GCA_002268035.1_CC5_
NA_GCA_900080455.1_CC5_
M3241_GCA_900251265.1_CC8_
st1474_GCA_900064045.1_CC22_
3688STDY6124832_GCA_900125525.1_CC15_
T32092_GCA_000594605.1_CC8_
VET0357R_GCA_000643935.1_CC398_
M1374_GCA_000363445.1_CC5_
M1019_GCA_000546445.1_CC5_
M0802_GCA_000543885.1_CC5_
c60_GCA_002126045.1_CC8_
2588STDY5748912_GCA_001287585.1_CC8_
56824_5_GCA_000638075.1_CC398_
st2151_GCA_900046385.1_CC22_
H27739_GCA_000561325.1_CC5_
M6K180_GCA_003422745.1_CC15_
C2304_GCA_001046215.1_CC8_
A5937_GCA_000174455.1_CC5_
M6C019_GCA_003420525.1_CCunderrepresented_
st1527_GCA_900020435.1_CC22_
M0628_GCA_000361685.1_CC5_
F23585_GCA_000606145.1_CC5_
BSAR191_2_GCA_001192175.1_CC22_
SCPM_O_B_7777_GCA_001295205.1_CC8_
VB31794_GCA_003710345.1_CC1_
NA_GCA_900080805.1_CC5_
USFL176_GCA_001212565.1_CC8_
T44444_GCA_000569635.1_CC30_
VET1949S_GCA_000647215.1_CC398_
F32629_GCA_000602225.1_CC5_
st1470_GCA_900039825.1_ST25_
IU19_GCA_001225365.1_ST239_
M0011_GCA_000550965.1_CC5_
M3542_GCA_900251475.1_CCunderrepresented_
ISU_916_GCA_002273455.1_CC398_
M0447_GCA_000556145.1_CC5_
3688STDY6124901_GCA_900125975.1_CC121_
DY32_GCA_003310565.1_CC9_
HL463_GCA_900250885.1_CC45_
WMCA6126_GCA_000572345.1_CC8_
M6KS0591_1_GCA_003425365.1_CC15_
VB3985_GCA_002135085.1_CC5_
M0407_GCA_000530075.1_CC5_
VET0368R_GCA_000683515.1_CC398_
UG282_GCA_003075615.1_CC5_
M0197_GCA_000360345.1_CC5_
HOAG6057_GCA_000538375.1_CC5_
st2761_GCA_900054705.1_CC5_
H64303_GCA_000563555.1_CC8_
S1AH011_GCA_003309965.1_CC9_
M1417_GCA_000548585.1_CC5_
st180_GCA_900038205.1_CC22_
FL363_GCA_001196435.1_CC8_
07_02088_GCA_001225945.1_CC22_
VET1906R_GCA_000647035.1_CC398_
M1092_GCA_000362725.1_CC5_
M1K214_GCA_003420345.1_CC1_
M1K113_GCA_003419605.1_CC15_
M0386_GCA_000555465.1_CC5_
MRSA_S23_GCA_001448185.1_CC8_
CIG547_GCA_000248675.2_CC8_
UA770_GCA_002887345.1_CC30_
st454_GCA_900038875.1_CC22_
F16108_GCA_000601545.1_CC8_
M0956_GCA_000545765.1_CC5_
st2467_GCA_900040055.1_CC22_
T76018_GCA_000564235.1_CC5_
W46_140415_GCA_002905075.1_CC45_
12S00579_GCA_000636955.1_CC398_
M1109_GCA_000362805.1_CC5_
M0463_GCA_000556345.1_CC5_
M1KS0094_4_GCA_003423825.1_CC15_
A9754_GCA_000177995.1_CC8_
M0417_GCA_000555785.1_CC5_
VET1515S_GCA_000683075.1_CC398_
USA_9_GCA_000640435.1_CC398_
VB31683_GCA_001756665.1_CC22_
F56969_GCA_000606285.1_CC5_
Lyso_2_2010_GCA_000712735.1_CC8_
Sau_44_GCA_000640015.1_CC398_
ST20110167_GCA_900149335.1_CC1_
M1333_GCA_000573145.1_CC8_
W75262_GCA_000607045.1_CC8_
USFL190_GCA_001192955.1_CC8_
SJUD6028_GCA_000540435.1_CC5_
st103_GCA_900020295.1_CC22_
M0316_GCA_000533635.1_CC5_
M1331_GCA_000573165.1_CC5_
DAR3847_GCA_000608445.1_CC5_
M0361_GCA_000555185.1_CC5_
M1334_GCA_000573125.1_CC8_
F73229_GCA_000578515.1_CC8_
USFL103_GCA_001354095.1_CC8_
DAR5865_GCA_000596385.1_CC5_
F16432_GCA_000571855.1_CC8_
st1322_GCA_900065335.1_CC22_
USFL237_GCA_001352695.1_CC8_
F26884_GCA_000571735.1_CC8_
3688STDY6124967_GCA_900125275.1_CC121_
VET0052R_GCA_000640555.1_CC398_
M2863_GCA_900250845.1_ST239_
M0489_GCA_000361305.1_CC5_
st1988_GCA_900062805.1_CC22_
21201_GCA_000221805.2_CC5_
st1596_GCA_900039915.1_CC22_
W79990_080112_GCA_000597465.1_CC5_
VET0396R_GCA_000644315.1_CC398_
M1346_GCA_000533035.1_CC8_
W80011_GCA_000603025.1_CC5_
CFSA026_GCA_002126765.1_CC5_
ISU_925_GCA_002275225.1_CC398_
USFL213_GCA_001211525.1_CC8_
DEU16_GCA_001228365.1_ST239_
M1491_GCA_000549985.1_CC5_
CFSA008_GCA_002125975.1_CC8_
IT1_S_GCA_003184985.1_CC22_
M77225_GCA_000569835.1_CC8_
NCTC13137_GCA_900474555.1_CCunderrepresented_
M1389_GCA_000532495.1_CC5_
VET0203R_GCA_000683875.1_CC398_
3688STDY6124987_GCA_900127665.1_CC1_
VET0078R_GCA_000684235.1_CC398_
2588STDY5748146_GCA_001289245.1_CC8_
698_GCA_002096985.1_CC1_
VET0095R_GCA_000641215.1_CC398_
st506_GCA_900038885.1_CC22_
USFL110_GCA_001353415.1_CC8_
SJUD6124_GCA_000541395.1_CC5_
M1K150_GCA_003419825.1_ST25_
NA_GCA_900080425.1_CC5_
MSSA_GCA_900083025.1_CC5_
st325_GCA_900045735.1_CC22_
3688STDY6125011_GCA_900125005.1_CC121_
DAR1926_GCA_000609965.1_CC5_
Ab333_GCA_002607725.1_CC8_
st1912_GCA_900041105.1_CC22_
st1334_GCA_900040175.1_CC22_
M1514_GCA_000550265.1_CC5_
st1595_GCA_900058885.1_CC22_
type_strain_MRSA040_GCA_900097475.1_CC88_
LysK_1_2010_GCA_000712755.1_CC8_
M6K055_GCA_003421665.1_CCNA_
M6C070_GCA_003421185.1_CC1_
W12586_GCA_000594545.1_CC8_
st902_GCA_900042505.1_CC22_
08_01492_GCA_001228145.1_CC22_
USFL278_GCA_001352535.1_CC8_
abscess125_GCA_002127065.1_CC8_
MRSA_GCA_900083115.1_CC1_
T83705_GCA_000578575.1_CC5_
M1299_GCA_000532975.1_CC5_
M6K074_GCA_003421845.1_CC8_
st1289_GCA_900062775.1_CC22_
M1090_GCA_000547205.1_CC5_
M1K009_GCA_003418615.1_CC15_
M0803_GCA_000531935.1_CC5_
2588STDY5748609_GCA_001290685.1_CC8_
H18813_GCA_000560965.1_CC5_
HOAG6068_GCA_000538615.1_CC5_
PJFH_522M_GCA_004012035.1_CC398_
21235_GCA_000221725.2_CCunderrepresented_
MSSA_GCA_900083485.1_CC45_
11S01586_GCA_000636855.1_CC398_
2588STDY5627600_GCA_001289005.1_CC8_
st528_GCA_900038775.1_CC22_
st752_GCA_900040745.1_CC22_
T71868_GCA_000561465.1_CC8_
09_01244_GCA_001232345.1_CC22_
st661_GCA_900047295.1_CC22_
S123_GCA_000443265.1_CC398_
NCTC11561_GCA_900458105.1_CC30_
UCL440_GCA_003075955.1_CC5_
M1183_GCA_000532835.1_CC8_
MU7_GCA_001226865.1_ST239_
st2002_GCA_900041145.1_CC30_
ISU_962_GCA_002275355.1_CC5_
HO_7230_0407_05_GCA_001235025.1_CC22_
M0819_GCA_000544125.1_CC5_
DAR5890_GCA_000610785.1_CC5_
CM163_GCA_003236955.1_CCunderrepresented_
st2874_GCA_900060045.1_CC22_
DAR26_GCA_000595005.1_CC5_
VET0465R_GCA_000645135.1_CC398_
USFL229_GCA_001351975.1_CC8_
NCTC6137_GCA_900457835.1_CCNA_
07_03345_GCA_001234645.1_CC22_
DAR3565_GCA_000607485.1_CC5_
type_strain_MRSA300_GCA_900097575.1_CC88_
st769_GCA_900048555.1_CC22_
W34848_GCA_000606965.1_CC5_
F17SA003_GCA_003342775.1_CC72_
CFBR_170_GCA_003720385.1_CC5_
H20322_GCA_000606365.1_CC5_
st1924_GCA_900040535.1_CC22_
Tur_15_GCA_000640195.1_CC398_
M24419_GCA_000605325.1_CC5_
GKP138_66_GCA_900098125.1_CC97_
ISU_998_GCA_002274235.1_CC5_
M3823_GCA_900251775.1_CC8_
VET1860R_GCA_000646575.1_CC398_
USFL152_GCA_001210845.1_CC8_
CFSA307_GCA_002121325.1_CC5_
H1665_GCA_900250545.1_CC398_
st909_GCA_900037775.1_CC22_
st1014_GCA_900042015.1_CC22_
st827_GCA_900044515.1_CC30_
3688STDY6124994_GCA_900127715.1_CC121_
AH018_GCA_003310885.1_CC9_
W45421_GCA_000607005.1_CC8_
ISU_983_GCA_002274095.1_CC5_
UKST63_485_GCA_001351435.1_CC8_
st1002_GCA_900017985.1_CC22_
W25797_GCA_000586835.1_CC59_
st2295_GCA_900041225.1_CC22_
SJUD6087_GCA_000538735.1_CC8_
VET0218R_GCA_000642395.1_CC398_
EDCC5464_GCA_002786535.1_CC22_
VET0287R_GCA_000643075.1_CC398_
DEU8_GCA_001234245.1_ST239_
USA300_SUR1_GCA_003595365.1_CC8_
1264_SAUR_GCA_001062555.1_CC30_
USFL193_GCA_001200375.1_CC8_
CM122_GCA_003238165.1_CC22_
W56912_GCA_000578155.1_CC5_
M3587_GCA_900251515.1_CCunderrepresented_
VET1048S_GCA_000645675.1_CC398_
C_GCA_004168735.1_CC59_
NA_GCA_900080385.1_CC5_
H23830_GCA_000562655.1_CC8_
CM121_GCA_003237415.1_CC22_
st684_GCA_900061985.1_CC22_
M6C044_GCA_003420905.1_CC15_
CIG1750_GCA_000248615.2_CC5_
M1421_GCA_000548625.1_CC5_
H64570_GCA_000606465.1_CC8_
GUATP_226_GCA_003114675.1_CC97_
M0294_GCA_000364025.1_CC5_
UA_S391_USA300_GCA_000695875.1_CC8_
LTF19_GCA_003988555.1_CC5_
HBHO6050_GCA_000572905.1_CC8_
CFSA328_GCA_002121075.1_CC5_
NCTC9944_GCA_900474575.1_ST239_
clinical_2_GCA_002916635.1_CC5_
CFSAN007894_GCA_002633865.1_CC5_
M1C026_GCA_003417225.1_CC45_
M6C050_GCA_003420945.1_CC121_
st1735_GCA_900046095.1_CC22_
[truncated: 8,350 more rows]

## Sheet: TB_Ortholog_6563
TKK_01_0023_GCA_000659085.1
02_R0898_GCA_001840935.1
M0018380_7_GCA_004106205.1
M0001238_6_GCA_002131185.1
GM_1503_GCA_000155285.1
TB02_GCA_003546395.1
GG_229_10_GCA_002886585.1
Bir_260_GCA_001393635.1
Bir_168_GCA_001393335.1
03_R0267_GCA_001847065.1
TKK_01_0044_GCA_000660945.1
M0014025_2_GCA_004110845.1
M0006297_7_GCA_004108055.1
M2206_GCA_000664625.1
I0001296_8_GCA_001944865.1
0A093DS_GCA_000736135.1
03_R0219_GCA_001847245.1
BTB07_254_GCA_000677895.1
02_R0020_GCA_001840665.1
2326E_GCA_001387875.1
31738_S16_GCA_003392275.1
Bir_107_GCA_001397315.1
H37Rv_lux_GCA_900169575.1
0932P_GCA_001376515.1
TKK_02_0017_GCA_000671955.1
NZXDR1_GCA_000689535.1
TKK_02_0006_GCA_000671835.1
Bir_253_GCA_001395475.1
1742V_GCA_001324225.1
I0000015_3_GCA_001842825.1
TBR_175_GCA_001443085.1
Q09900060_GCA_001198275.1
2517M_GCA_001390535.1
02_12682_GCA_001847365.1
M0015115_0_GCA_002131395.1
OFXR_19_GCA_000667975.1
TB_RSA147_GCA_000676195.1
TB_RSA70_GCA_000671155.1
I0000507_9_GCA_001840155.1
EE0506784_GCA_001318545.1
1627V_GCA_001378035.1
0556F_GCA_001380895.1
31010_S7_GCA_003392135.1
2485C_GCA_001390495.1
2926STDY5723577_GCA_900123185.1
31739_S1_GCA_003392075.1
Bir_27_GCA_001397435.1
2926STDY5723881_GCA_900121425.1
MD20845_GCA_000650015.1
M0004441_3_GCA_004113945.1
T56_S23_GCA_003397985.1
62037_S12_GCA_003395165.1
1017G_GCA_001322745.1
02_R1686_GCA_001851275.1
0846W_GCA_001376435.1
I0003088_7_GCA_001842485.1
1456J_GCA_001377655.1
2926STDY5723476_GCA_900120835.1
01_R0290_GCA_001848365.1
TKK_03_0103_GCA_000651995.1
I0001406_3_GCA_001843535.1
0651J_GCA_001387695.1
03_R0909_GCA_001850395.1
TKK_01_0055_GCA_000661165.1
M0000168_6_GCA_004109315.1
32234_S31_GCA_003393695.1
UT205_GCA_000304555.1
0283J_GCA_001388755.1
2926STDY5723633_GCA_900124135.1
0638V_GCA_001391255.1
00_R1549_GCA_001850465.1
1949V_GCA_001383835.1
0328H_GCA_001324345.1
2926STDY5723564_GCA_900120905.1
Bir_229_GCA_001392015.1
M1458_GCA_000663225.1
Bir_99_GCA_001397155.1
PanR0208_GCA_000443365.1
MD15594_GCA_000650215.1
Bir_324_GCA_001327775.1
2926STDY5723890_GCA_900121475.1
I0002394_0_GCA_001948215.1
TB_RSA07_GCA_000669975.1
M0021400_8_GCA_002131325.1
C0012000_7_GCA_001947265.1
MD13874_GCA_000650995.1
MB3_GCA_000947895.1
M0012889_3_GCA_004106895.1
XTB13_251_GCA_000656215.1
MbURU_001_GCA_001184735.1
I0000221_7_GCA_001946335.1
OFXR_8_GCA_000667905.1
2324C_GCA_001389055.1
00_R1245_2_GCA_002128935.1
TKK_04_0157_GCA_000658815.1
TKK_04_0108_GCA_000658735.1
M0006159_9_GCA_002129245.1
MD16257_GCA_000650895.1
TKK_04_0094_GCA_000653935.1
PanR0206_GCA_000443345.1
M1728_GCA_000663585.1
33082_S31_GCA_003395765.1
SHW_11_GCA_003311705.1
2926STDY5723617_GCA_900121245.1
2926STDY5723884_GCA_900122995.1
MbURU_002_GCA_002703765.1
Bir_419_GCA_001392535.1
BTB04_416_GCA_000677415.1
1853Q_GCA_001380935.1
I0002848_5_GCA_001944775.1
01_R0919_GCA_001849705.1
KT_0010_GCA_000669335.1
NIRTX015_MDR_GCA_004121545.1
XTB13_105_GCA_000680255.1
BTB10_257_GCA_000678795.1
1613E_GCA_001376075.1
KT_0184_GCA_000803755.1
32845_S29_GCA_003396445.1
1126A_GCA_001383115.1
M0017196_8_GCA_001948565.1
TBR_152_GCA_001443105.1
00_R1399_GCA_001842505.1
03_R0303_GCA_001847025.1
0910Q_GCA_001375795.1
2926STDY5723767_GCA_900122295.1
O09501127_GCA_001195905.1
KT_0188_GCA_000803865.1
F00201178_GCA_001208125.1
2199R_GCA_001325985.1
2926STDY5723507_GCA_900122115.1
2926STDY5723879_GCA_900122975.1
TKK_04_0153_GCA_000656995.1
Bir_118_GCA_001328435.1
A70780_GCA_001345235.1
2926STDY5723711_GCA_900127395.1
TKK_01_0077_GCA_000662355.1
KZN_4207_GCA_000669655.1
SLM060_GCA_002447315.1
2466G_GCA_001388335.1
8918_A1_GCA_004327685.1
EKB34_GCA_004745845.1
TKK_03_0154_GCA_000652295.1
I0004816_0_GCA_001845455.1
2926STDY5723710_GCA_900124285.1
M0000932_5_GCA_004109105.1
Bir_96_GCA_001397055.1
00_R1569_GCA_001841425.1
I0003297_4_GCA_001948385.1
00_R0178_GCA_001842415.1
32867_S19_GCA_003396215.1
H2101_GCA_000665365.1
J09900583_GCA_001195965.1
M1559_GCA_000663405.1
05_14290_GCA_001845745.1
P09501258_GCA_001204695.1
2926STDY5723684_GCA_900123415.1
NZ494_GCA_001645585.1
2926STDY5723432_GCA_900121605.1
M2343_GCA_000664785.1
I0001435_2_GCA_001943985.1
I0001192_9_GCA_001949085.1
1690N_GCA_001380315.1
T80_S15_GCA_003397795.1
TKK_04_0072_GCA_000652655.1
I0002615_8_GCA_001844355.1
NIRTAH07_GCA_004135435.1
M0006433_8_GCA_004113975.1
TKK_04_0109_GCA_000654095.1
BTB07_243_GCA_000677855.1
32848_S1_GCA_003396385.1
M0006984_0_GCA_004112035.1
B09701572_GCA_001128725.1
33059_S32_GCA_003394665.1
MbURU_011_GCA_002703895.1
M0008091_2_GCA_004107695.1
XTB13_137_GCA_000680755.1
1657C_GCA_001385035.1
BTB04_128_GCA_000677335.1
TB_RSA190_GCA_000676955.1
MD13878_GCA_000651075.1
B09601851_GCA_001116745.1
MTB2_GCA_002208235.1
Bir_399_GCA_001393315.1
MDRTB_105_GCA_006379225.1
Bir_255_GCA_001392195.1
M0001616_3_GCA_004109005.1
1821ADB44_GCA_001997625.1
2926STDY5723651_GCA_900123885.1
M2141_GCA_000664765.1
M0018310_4_GCA_001947825.1
2926STDY5723454_GCA_900120465.1
2926STDY5723743_GCA_900123625.1
KT_0086_GCA_000669595.1
H09601792_GCA_001318905.1
401391_GCA_001147025.1
Bir_40_GCA_001397535.1
98_R188_GCA_001853045.1
BTB11_139_GCA_000679095.1
TB_RSA93_GCA_000675175.1
01_R1049_GCA_001841275.1
0509E_GCA_001322325.1
2926STDY5723483_GCA_900121925.1
Bir_135_GCA_001394795.1
02_R1813_GCA_001850405.1
284MO_GCA_006491765.1
PanR0308_GCA_000443815.1
NIRTX022_MDR_GCA_004121335.1
I0000374_4_GCA_001840165.1
BIR_07_GCA_001396375.1
T39_S6_GCA_003398045.1
BTB12_294_GCA_000679535.1
33107_S11_GCA_003394415.1
TB07_GCA_003546305.1
31750_S26_GCA_003391995.1
0383S_GCA_001377775.1
M0005002_2_GCA_004109765.1
2172BRA_GCA_006491635.1
GG_45_11_GCA_002887145.1
0678N_GCA_001325925.1
1917K_GCA_001381635.1
BTB09_091_GCA_000678495.1
M0025055_6_GCA_004105465.1
TKK_01_0037_GCA_000660805.1
M0008635_6_GCA_002130565.1
MAL020139_GCA_000666105.1
01_R1062_GCA_001840775.1
2926STDY5723592_GCA_900121005.1
0647E_GCA_001324765.1
01_R0420_GCA_001848625.1
XTB13_107_GCA_000680275.1
I0002341_1_GCA_001843505.1
Beijing_like_50148_GCA_002116835.1
1607Y_GCA_001375955.1
TKK_01_0020_GCA_000706545.1
TBV5365_GCA_002447235.1
K00201415_GCA_001207555.1
32225_S20_GCA_003393765.1
K09901972_GCA_001196715.1
NIRTAH06_GCA_004135535.1
TKK_01_0073_GCA_000661465.1
I0005434_1_GCA_001948075.1
R00401166_GCA_001203635.1
M0000470_6_GCA_004109215.1
M0017923_5_GCA_004109565.1
TKK_03_0102_GCA_000705765.1
M0020190_6_GCA_001947035.1
I0003860_9_GCA_001942715.1
M0014620_0_GCA_004112945.1
KT_0191_GCA_000803925.1
MD19339_GCA_000650035.1
AH26_26663_GCA_001282575.1
2926STDY5723637_GCA_900124545.1
I0002904_6_GCA_001948375.1
99_R995_GCA_001850285.1
31761_S29_GCA_003393335.1
SBH162_GCA_004402865.1
2926STDY5723549_GCA_900120745.1
TKK_03_0047_GCA_000651595.1
32862_S14_GCA_003396295.1
I0004557_0_GCA_001845515.1
TB_RSA105_GCA_000675415.1
M0016829_5_GCA_004106025.1
M0016068_0_GCA_004114055.1
0836K_GCA_001378175.1
L_13621_GCA_001445455.1
2094HD_GCA_000649375.1
H2438_GCA_000665425.1
Bir_384_GCA_001393655.1
MDRTB_111_GCA_006379345.1
TKK_02_0041_GCA_000659545.1
02_R0749_GCA_002129905.1
33106_S16_GCA_003395445.1
Bir_233_GCA_001391495.1
0953M_GCA_001376675.1
I0000039_3_GCA_001945125.1
0646D_GCA_001324865.1
2092A_GCA_001386395.1
Bir_261_GCA_001393595.1
I0001650_6_GCA_001944715.1
2926STDY5723502_GCA_900127545.1
2926STDY5723642_GCA_900123805.1
M0006249_8_GCA_004107765.1
OFXR_6_GCA_000667885.1
01_R0910_GCA_002130105.1
NRITLD54_GCA_000657235.1
TKK_01_0045_GCA_000660965.1
2334N_GCA_001388995.1
VRFCWCF_XDRTB_232_GCA_000715195.2
TKK_04_0099_GCA_000653995.1
2513H_GCA_001387715.1
2926STDY5723814_GCA_900122475.1
TBV4766_GCA_002448175.1
2926STDY5723652_GCA_900127355.1
XTB13_183_GCA_000655135.1
2926STDY5723559_GCA_900123105.1
UT0082_GCA_000668795.1
I0001494_9_GCA_001944855.1
H111900019_GCA_001324645.1
XTB13_182_GCA_000655115.1
TKK_04_0118_GCA_000658775.1
TKK_05SA_0058_GCA_000653835.1
Bir_287_GCA_001394635.1
TRS20_GCA_001997805.1
0259H_GCA_001383155.1
Bir_66_GCA_001396295.1
0066Y_GCA_001382675.1
2926STDY5723497_GCA_900127245.1
2926STDY5723693_GCA_900124175.1
C34_13853_GCA_001445235.1
BTB12_001_GCA_000679375.1
TB01_GCA_003546425.1
I0002145_6_GCA_001844015.1
33064_S15_GCA_003395925.1
401787_GCA_001116025.1
MAL020160_GCA_000667245.1
SH1_874_GCA_001196835.1
Bir_244_GCA_001391455.1
M0007667_0_GCA_004113135.1
I0005322_8_GCA_001943665.1
02_R1945_GCA_001841005.1
0942A_GCA_001385155.1
401243_GCA_001163485.1
TBV4952_GCA_002448215.1
BTB08_022_GCA_000678135.1
1849L_GCA_001323285.1
Bir_166_GCA_001394755.1
MAL010109_GCA_000666545.1
00_10219_GCA_001840725.1
SCAID_320.0_GCA_001702435.1
M0025562_1_GCA_004105165.1
KT_0102_GCA_000674475.1
Y09500720_GCA_001201655.1
BTB11_250_GCA_000679255.1
TKK_03_0021_GCA_000651375.1
2926STDY5723509_GCA_900122125.1
I00300092_GCA_001209665.1
I0004105_8_GCA_001943965.1
I0002987_1_GCA_001844535.1
W09900434_GCA_001198855.1
2926STDY5723855_GCA_900122825.1
01_R0276_GCA_001850665.1
M0023448_5_GCA_004111765.1
2926STDY5723606_GCA_900127185.1
M0006789_3_GCA_002129565.1
MD15430_GCA_000650755.1
M1948_GCA_000663925.1
MD16555_GCA_000649815.1
TKK_03_0092_GCA_000651855.1
MD16568_GCA_000650695.1
I0003452_5_GCA_001844295.1
M0003140_2_GCA_004111755.1
UT0016_GCA_000674795.1
1887C_GCA_001382295.1
2101HD_GCA_000658495.1
3346_GCA_003383475.1
BTB07_300_GCA_000677995.1
MD15973_GCA_000651055.1
33113_S17_GCA_003395365.1
Bir_35_GCA_001397615.1
BTB09_151_GCA_000678515.1
1164R_GCA_001380195.1
7199_99_GCA_000331445.1
Bir_351_GCA_001327715.1
UM_CSF06_GCA_001640605.1
0799V_GCA_001382395.1
2111W_GCA_001386315.1
1182L_GCA_001384435.1
XTB13_110_GCA_000658095.1
0484C_GCA_001378475.1
C0014233_2_GCA_001947125.1
2926STDY5723438_GCA_900120945.1
M0001485_3_GCA_004109025.1
1700302_GCA_001112325.1
0A117DS_GCA_000736075.1
1040G_GCA_001383895.1
0616W_GCA_001385455.1
XTB13_262_GCA_000656315.1
0365Y_GCA_001387735.1
1614F_GCA_001386795.1
201113_GCA_001350835.1
MTB13_M_GCA_900155225.1
EE0502463_GCA_001318745.1
0176S_GCA_001375995.1
XTB13_265_GCA_000656335.1
1518B_GCA_001383175.1
type_strain_0131_GCA_001383875.1
02_R0816_GCA_001852455.1
02_R0963_GCA_002130275.1
TKK_02_0019_GCA_000671995.1
I0003246_1_GCA_001947515.1
2093HD_GCA_000649395.1
M0003162_6_GCA_004108845.1
BTB04_097_GCA_000677295.1
0403P_GCA_001378135.1
I0000010_4_GCA_001840555.1
99_R873_GCA_001842985.1
2208B_GCA_001389955.1
0A036DS_GCA_000736195.1
TKK_04_0001_GCA_000672815.1
62034_S25_GCA_003395175.1
0590S_GCA_001380335.1
TKK_02_0042_GCA_000659565.1
2242_GCA_001544895.1
2625E_GCA_001390455.1
type_strain_1833_GCA_001381015.1
M0005933_8_GCA_004107595.1
2926STDY5723494_GCA_900120455.1
2926STDY5723661_GCA_900123925.1
02_R1449_GCA_001847155.1
0285L_GCA_001377415.1
Bir_213_GCA_001394235.1
Bir_138_GCA_001394575.1
46_5069_GCA_001183005.1
I0005760_9_GCA_001842775.1
TKK_04_0079_GCA_000652715.1
C2_GCA_000685425.1
KT_0087_GCA_000669615.1
AUH17_GCA_003049355.1
MDRTB_114_GCA_006379095.1
0824X_GCA_001323045.1
01_R0059_GCA_001850475.1
TKK_04_0150_GCA_000656975.1
Bir_333_GCA_001395115.1
1052V_GCA_001384375.1
2564N_GCA_001324945.1
31767_S28_GCA_003393345.1
02_R1864_GCA_001852725.1
KT_0006_GCA_000673575.1
02_R0848_GCA_001849215.1
type_strain_0039_GCA_001379695.1
I09800059_GCA_001205215.1
2926STDY5723576_GCA_900123175.1
TB_RSA160_GCA_000676455.1
02_R1675_GCA_001846595.1
T28_S27_GCA_003398135.1
02_R0861_GCA_001852065.1
33101_S11_GCA_003395495.1
0659S_GCA_001325405.1
MAL010084_GCA_000666065.1
Bir_33_GCA_001397655.1
2347C_GCA_001325425.1
I0005720_3_GCA_001947185.1
A70416_GCA_001345155.1
0235G_GCA_001385215.1
I0000205_0_GCA_001945005.1
BTB11_210_GCA_000679195.1
M0004866_1_GCA_004111355.1
2926STDY5723758_GCA_900123745.1
I0001451_9_GCA_001942945.1
0061S_GCA_001322385.1
M0009281_8_GCA_004107585.1
I0000014_6_GCA_001840475.1
2071C_GCA_001379535.1
1586A_GCA_001324025.1
I0002659_6_GCA_001943265.1
Bir_48_GCA_001397795.1
AF2122_97_GCA_000195835.2
G09901357_GCA_001318925.1
TKK_03_0114_GCA_000652155.1
03_R0231_GCA_001845925.1
I0003584_5_GCA_001844345.1
MAL010081_GCA_000666305.1
99_R715_GCA_001849525.1
01_R1302_GCA_001840925.1
2926STDY5723824_GCA_900122575.1
0988A_GCA_001379655.1
type_strain_0085_GCA_001391295.1
MAL020146_GCA_000667125.1
1186Q_GCA_001384395.1
M0026009_2_GCA_004104795.1
1673V_GCA_001379715.1
KT_0023_GCA_000706525.1
TKK_01_0028_GCA_000660665.1
TB_RSA125_GCA_000675755.1
M0002347_4_GCA_004112235.1
XTB13_132_GCA_000680655.1
1475E_GCA_001322425.1
PanR0203_GCA_000443305.1
I0000187_0_GCA_001945085.1
KT_0060_GCA_000669535.1
2308K_GCA_001388355.1
Bir_311_GCA_001394695.1
BTB08_283_GCA_000678275.1
M0014105_2_GCA_004111775.1
D00000071_GCA_001112945.1
33084_S2_GCA_003395695.1
TB_RSA109_GCA_000675495.1
32830_S14_GCA_003396555.1
02_R0981_GCA_001852305.1
TKK_03_0025_GCA_000672535.1
XTB13_165_GCA_000681135.1
02_R0804_GCA_001852605.1
2926STDY5723815_GCA_900122505.1
M1702_GCA_000663505.1
N00000064_GCA_001197035.1
I0001547_4_GCA_001842585.1
02_R0196_GCA_001840745.1
NRITLD50_GCA_000657175.1
TB_RSA59_GCA_000670955.1
1422X_GCA_001382595.1
0399K_GCA_001381775.1
02_R1665_GCA_001851045.1
UT0106_GCA_000669135.1
630_GCA_002939625.1
2279D_GCA_001389535.1
I0003372_5_GCA_001843465.1
1737P_GCA_001385475.1
I0003206_5_GCA_001948785.1
M1393_GCA_000662745.1
M0009747_8_GCA_004110985.1
I0004228_8_GCA_001946955.1
0826Z_GCA_001378755.1
2581G_GCA_001325005.1
TKK_04_0149_GCA_000656955.1
PanR0409_GCA_000443505.1
M0014892_5_GCA_002130695.1
M2032_GCA_000664245.1
Aethiop_vetus_230_GCA_001049415.1
97_R224_GCA_001846185.1
BioAMS20R1_GCA_003031065.1
2926STDY5723704_GCA_900124235.1
02_R0028_GCA_001850905.1
98_R792_GCA_002130425.1
Bir_211_GCA_001394455.1
A70011_3_GCA_001165005.1
BTB13_127_GCA_000679755.1
BCG_Pasteur_1173P2_GCA_000009445.1
0534G_GCA_001381035.1
M0003191_5_GCA_004112275.1
K00101539_GCA_001318945.1
2926STDY5723831_GCA_900122615.1
LN317_GCA_002447615.1
0442G_GCA_001389475.1
1837Y_GCA_001323345.1
301816_GCA_001128865.1
M1273_GCA_000654875.1
2376J_GCA_001388715.1
01_R1554_GCA_001850585.1
M0022618_4_GCA_002129785.1
M0014126_8_GCA_002131025.1
2593V_GCA_001387175.1
I0001119_2_GCA_001839885.1
M0006055_9_GCA_004113335.1
M0005715_9_GCA_004108315.1
Bir_346_GCA_001395195.1
I0002138_1_GCA_001947345.1
XTB13_135_GCA_000680715.1
MDRDM260_GCA_002447075.1
02_R04323_GCA_001849675.1
I0004243_7_GCA_001946835.1
PR08_GCA_002191175.1
Q09600750_GCA_001193775.1
2499S_GCA_001388315.1
M0000517_4_GCA_001945715.1
2010L_GCA_001386015.1
KT_0035_GCA_000673855.1
XTB13_227_GCA_000655795.1
M9802137_GCA_001321965.1
A70428_GCA_001096245.1
MD15956_GCA_000650795.1
0773R_GCA_001383795.1
M0023719_9_GCA_004111725.1
M0004907_3_GCA_004107945.1
OFXR_9_GCA_000681335.1
M1400_GCA_000662785.1
NRITLD15_GCA_000657475.1
1284X_GCA_001379375.1
GG_134_11_GCA_002886505.1
Bir_380_GCA_001327735.1
2498R_GCA_001325805.1
2926STDY5723728_GCA_900123565.1
62049_S31_GCA_003395145.1
PanR0405_GCA_000443545.1
M0023071_5_GCA_004105985.1
2568S_GCA_001389975.1
31745_S20_GCA_003392025.1
1615G_GCA_001322305.1
H37RvAE_GCA_000746805.1
2216K_GCA_001389395.1
NIRTX004_XDR_GCA_004121465.1
TKK_03_0108_GCA_000652055.1
0963Y_GCA_001385095.1
XTB13_159_GCA_000681075.1
2926STDY5723569_GCA_900127515.1
02_R1595_GCA_001847315.1
TKK_01_0070_GCA_000661425.1
03_R0259_GCA_001847045.1
M0016067_2_GCA_004106625.1
03_R0551_GCA_001846465.1
TKK_03_0036_GCA_000672695.1
0940Y_GCA_001377355.1
MD16277_GCA_000650575.1
621_GCA_002939645.1
2926STDY5723870_GCA_900121355.1
1680C_GCA_001385195.1
2926STDY5723478_GCA_900120715.1
00_R1547_GCA_001848765.1
TB_RSA133_GCA_000675915.1
M0018671_9_GCA_004112845.1
2395E_GCA_001326025.1
1237W_GCA_001383095.1
01_R1463_GCA_001757405.1
TB_RSA48_GCA_000670775.1
2926STDY5723675_GCA_900124015.1
M0019120_6_GCA_004110545.1
1324Q_GCA_001384495.1
I0004826_9_GCA_001944325.1
0593W_GCA_001384935.1
1821ADB41_GCA_001997585.1
A70387_GCA_001345175.1
M0005296_0_GCA_004112225.1
62015_S28_GCA_003394305.1
UT106_GCA_003383185.1
99_R455_GCA_001842895.1
2926STDY5723667_GCA_900123965.1
0899D_GCA_001383615.1
BTB03_012_GCA_000677155.1
M0017355_0_GCA_004106195.1
0516M_GCA_001323965.1
MD16764_GCA_000658235.1
I0000686_1_GCA_001944405.1
M0021595_5_GCA_002129385.1
2926STDY5723880_GCA_900121415.1
M2323_GCA_000664845.1
M0026033_2_GCA_004105065.1
M0012942_0_GCA_004110305.1
TB_RSA168_GCA_000676615.1
0548X_GCA_001376595.1
OFXR_22_GCA_000668035.1
0782B_GCA_001381875.1
I0003552_2_GCA_001844195.1
GG_111_10_GCA_002886145.1
2541MS_GCA_000649455.1
MDRDM827_GCA_002447855.1
BTB12_046_GCA_000679415.1
TKK_04_0098_GCA_000653975.1
98_R450_GCA_001852935.1
TKK_04_0080_GCA_000652735.1
XTB13_138_GCA_000680775.1
M2218_GCA_000664585.1
M0014035_1_GCA_001946745.1
M0003137_8_GCA_004108815.1
UT0097_GCA_000669055.1
Bir_318_GCA_001393555.1
BTB_08_75_lux_GCA_900169985.1
M0012228_4_GCA_004113565.1
I0000638_2_GCA_001946005.1
T35_S2_GCA_003398055.1
0268S_GCA_001383055.1
A4_GCA_000737385.1
02_R1615_GCA_001852175.1
M0018066_2_GCA_004105965.1
W09900339_GCA_001207215.1
M1913_GCA_000663825.1
2926STDY5723437_GCA_900121635.1
M0003211_1_GCA_004108785.1
TKK_01_0019_GCA_000660565.1
UT0052_GCA_000668495.1
0123K_GCA_001382315.1
1193Y_GCA_001321765.1
C0010613_9_GCA_001948935.1
MD17973_GCA_000650155.1
M0018999_4_GCA_002131525.1
MAL020141_GCA_000667045.1
M0026039_9_GCA_001842265.1
P00601463_GCA_001318445.1
32296_S4_GCA_003396625.1
MbURU_004_GCA_002703695.1
1409H_GCA_001385435.1
2926STDY5723875_GCA_900121375.1
MDRDM627_GCA_002447095.1
type_strain_2362_GCA_001325045.1
201457_GCA_001350695.1
1811V_GCA_001323705.1
MDRMA2082_GCA_002447975.1
Bir_349_GCA_001395695.1
I09702330_GCA_001205295.1
MD14844_GCA_000650935.1
BTB11_236_GCA_000679235.1
Wt_21231_GCA_000649635.1
KT_0016_GCA_000673695.1
Bir_383_GCA_001392555.1
33096_S5_GCA_003395585.1
H112460232_GCA_001324525.1
Sweden_GCA_000463275.1
I0000180_5_GCA_001945865.1
Bir_252_GCA_001395675.1
BTB07_314_GCA_000705965.1
MbURU_022_GCA_002703995.1
M2360_GCA_000665145.1
M0019113_1_GCA_004113435.1
I0001485_7_GCA_001843645.1
I0005275_8_GCA_001843255.1
A70661_GCA_001160825.1
TKK_02_0037_GCA_000659505.1
01_R0746_GCA_002128945.1
C0000085_2_GCA_001840055.1
2414A_GCA_001325785.1
PanR0503_GCA_000445265.1
M13_GCA_000665825.1
2926STDY5723521_GCA_900120755.1
2926STDY5723571_GCA_900120925.1
M0004144_3_GCA_004112765.1
Bir_70_GCA_001396235.1
2088HD_GCA_000649495.1
Bir_84_GCA_001396975.1
T33_S32_GCA_003398925.1
M0007108_5_GCA_004112295.1
2926STDY5723466_GCA_900121815.1
I0005227_9_GCA_001944415.1
1509R_GCA_001323205.1
0848Y_GCA_001375975.1
0650H_GCA_001387435.1
0671F_GCA_001384055.1
TKK_02_0038_GCA_000672175.1
M0017244_6_GCA_004112465.1
2073E_GCA_001379175.1
2344Z_GCA_001388875.1
02_R1903_GCA_001850365.1
Bir_155_GCA_001393895.1
M2136_GCA_000664465.1
I0003766_8_GCA_001844585.1
2438B_GCA_001389675.1
XTB13_209_GCA_000655555.1
02_R0417_GCA_001850135.1
2926STDY5723501_GCA_900122075.1
I0003447_5_GCA_001943035.1
Bir_302_GCA_001391595.1
Bir_437_GCA_001396095.1
62098_S7_GCA_003394145.1
2594W_GCA_001324845.1
C0000604_0_GCA_001945845.1
MD16573_GCA_000651235.1
Bir_189_GCA_001395155.1
XTB13_168_GCA_000681175.1
0725P_GCA_001384535.1
400739_GCA_001093225.1
M0013682_1_GCA_004111505.1
M0006955_0_GCA_004112055.1
K09901478_GCA_001202715.1
33095_S6_GCA_003395625.1
Bir_266_GCA_001391715.1
38765_GCA_000669735.1
0995H_GCA_001379295.1
MD18498_GCA_000650255.1
MDRMA2441_GCA_002448015.1
UT0119_GCA_000656635.1
type_strain_1810_GCA_001382615.1
2926STDY5723885_GCA_900127465.1
I0005705_4_GCA_001943565.1
MbURU_015_GCA_002723535.1
XTB13_218_GCA_000655715.1
1816A_GCA_001322985.1
0280F_GCA_001380715.1
MD15762_GCA_000651315.1
LN2978_GCA_002447655.1
PanR0702_GCA_000445635.1
MD16571_GCA_000650715.1
T32_S31_GCA_003398915.1
N00701874_GCA_001195185.1
TRS5_GCA_001998075.1
KT_0199_GCA_000804145.1
2926STDY5723513_GCA_900122155.1
01_R1305_GCA_001840945.1
TB04_GCA_003546355.1
TKK_03_0072_GCA_000651755.1
0351H_GCA_001322045.1
M0014890_9_GCA_002129305.1
2639V_GCA_001390795.1
H3033_GCA_000665505.1
XTB13_204_GCA_000655475.1
I0002124_1_GCA_001842595.1
05_13057_GCA_001846015.1
M0018242_9_GCA_004110195.1
NIRTX005_XDR_GCA_004121485.1
MAL010136_GCA_000666825.1
TB_RSA182_GCA_000676895.1
98_19063_GCA_001853125.1
M0000691_7_GCA_001945765.1
Bir_435_GCA_001392295.1
UT477_GCA_003383415.1
2926STDY5723756_GCA_900123725.1
M2145_GCA_000665165.1
0833G_GCA_001376115.1
TKK_01_0056_GCA_000661185.1
TKK_01_0006_GCA_000660345.1
H2300_GCA_000665405.1
2533E_GCA_001325125.1
2926STDY5723751_GCA_900123685.1
TKK_01_0032_GCA_000659125.1
33087_S5_GCA_003395665.1
PRJEB31649_2_GCA_900709235.2
02_1987_GCA_000155165.1
33071_S21_GCA_003395945.1
XTB13_225_GCA_000655775.1
N00500166_GCA_001192435.1
M0007097_0_GCA_001946515.1
62191_S16_GCA_003399245.1
0868V_GCA_001379315.1
D00501624_GCA_001168405.1
2926STDY5723876_GCA_900122965.1
01_R0444_GCA_002130195.1
I0004311_2_GCA_001946865.1
H00200930_GCA_001203995.1
TKK_05MA_0025_GCA_000653035.1
I0005404_4_GCA_001947995.1
1192X_GCA_001321745.1
Bir_172_GCA_001393915.1
M2211_GCA_000664605.1
XTB13_104_GCA_000680235.1
M0005644_1_GCA_004106855.1
2926STDY5723872_GCA_900121385.1
BTB12_094_GCA_000679455.1
BTB08_309_GCA_000678315.1
01_R0905_GCA_001848425.1
2926STDY5723446_GCA_900121705.1
NA_A0009_GCA_000296155.1
SLM056_GCA_002447295.1
Bir_295_GCA_001328115.1
I0005710_4_GCA_001943295.1
632_GCA_002939565.1
2926STDY5723428_GCA_900121585.1
MAL010119_GCA_000666085.1
2926STDY5723503_GCA_900127325.1
I0000610_1_GCA_001840145.1
TKK_01_0075_GCA_000661505.1
2084R_GCA_001386255.1
I0001560_7_GCA_001944695.1
M0018356_7_GCA_002130935.1
402321_GCA_001350535.1
TB_RSA119_GCA_000675635.1
62164_S4_GCA_003399205.1
M0020319_1_GCA_001947045.1
XTB13_145_GCA_000680875.1
Bir_410_GCA_001395255.1
TB_RSA110_GCA_000675515.1
1825K_GCA_001322705.1
0437B_GCA_001376855.1
Bir_427_GCA_001395835.1
M0001638_7_GCA_002129425.1
03_04003_GCA_001847595.1
M0008198_5_GCA_001842345.1
0044Z_GCA_001377895.1
PanR0201_GCA_000442945.1
NRITLD53_GCA_000657215.1
2926STDY5723649_GCA_900123845.1
CDPH_C59_GCA_001997745.1
TB_RSA03_GCA_000669895.1
TRS7_GCA_001998025.1
M0003761_5_GCA_001841505.1
KT_0067_GCA_000657995.1
301645_GCA_001090305.1
I0004913_5_GCA_001944535.1
M0025871_6_GCA_004104965.1
32240_S18_GCA_003392745.1
I0004765_9_GCA_001845325.1
Bir_474_GCA_001392115.1
TB_RSA145_GCA_000676155.1
N09901829_GCA_001318885.1
KT_0077_GCA_000674195.1
01_R0239_GCA_001848975.1
Bir_49_GCA_001397815.1
M2324_GCA_000664825.1
32215_S27_GCA_003392965.1
0221R_GCA_001377335.1
1648S_GCA_001384695.1
M0023159_8_GCA_004112455.1
0733Y_GCA_001324905.1
XTB13_119_GCA_000680455.1
0341X_GCA_001376895.1
Bir_214_GCA_001327955.1
M0020843_0_GCA_002131085.1
99_R893_GCA_001848805.1
TB_RSA103_GCA_000675375.1
98_R782_GCA_001853085.1
03_R0988_GCA_001847545.1
Beijing_DS6701_GCA_000715415.1
UT486_GCA_003383465.1
1353X_GCA_001322765.1
Bir_117_GCA_001328415.1
TB_RSA146_GCA_000676175.1
BTB13_001_GCA_000705885.1
0529B_GCA_001383035.1
2154S_GCA_001386675.1
Bir_315_GCA_001394055.1
UM_CSF05_GCA_001468545.1
TKK_01_0022_GCA_000660585.1
EAI_OSDD271_GCA_000411895.1
I00300818_GCA_001318105.1
1757L_GCA_001378995.1
32835_S19_GCA_003396465.1
0831E_GCA_001321925.1
SUMu009_GCA_000177915.2
30994_S14_GCA_003392415.1
01_R0648_GCA_001848435.1
M1024_GCA_000654575.1
BTB07_206_GCA_000677835.1
I0003126_5_GCA_001948135.1
CSV5769_GCA_002446915.1
2926STDY5723645_GCA_900127175.1
M0012105_4_GCA_004110365.1
2180W_GCA_001324725.1
M0016918_6_GCA_002129685.1
2209C_GCA_001386975.1
Bir_72_GCA_001396335.1
XTB13_136_GCA_000680735.1
TKK_01_0003_GCA_000660285.1
Glaxo_GCA_000463195.1
J09500392_GCA_001194055.1
401206_GCA_001117725.1
M0016605_9_GCA_001943805.1
02_R0477_GCA_001852405.1
99_R396_GCA_001848185.1
LN3756_GCA_002447055.1
Bir_158_GCA_001327635.1
32827_S11_GCA_003396845.1
M0005676_3_GCA_002131285.1
1337782.3_GCA_001673395.1
M0010894_5_GCA_004111635.1
type_strain_0200_GCA_001322845.1
TB_RSA152_GCA_000676295.1
2257E_GCA_001390615.1
M0014793_5_GCA_002131005.1
I0003813_8_GCA_001942705.1
TB_RSA156_GCA_000676375.1
MDRTB_108_GCA_006379145.1
2926STDY5723666_GCA_900123955.1
UT245_GCA_003383315.1
00_R0434_GCA_001848855.1
M0007150_7_GCA_004112955.1
TKK_04_0122_GCA_000654195.1
0592V_GCA_001324245.1
M0020272_2_GCA_004113445.1
2926STDY5723607_GCA_900121155.1
Bir_352_GCA_001392355.1
2378L_GCA_001326115.1
M0022059_1_GCA_002129755.1
UT0088_GCA_000668895.1
2091HD_GCA_000649415.1
M0004794_5_GCA_002129485.1
Bir_243_GCA_001391975.1
2926STDY5723785_GCA_900122245.1
Beijing_like_36918_GCA_002116775.1
T09601545_GCA_001209585.1
I0004746_9_GCA_001845585.1
XTB13_116_GCA_000680415.1
2539L_GCA_001386895.1
J09900221_GCA_001318005.1
00_R0023_GCA_001855805.1
31754_S5_GCA_003393435.1
KT_0204_GCA_000804285.1
Bir_340_GCA_001391855.1
TKK_02_0025_GCA_000672075.1
02_R1636_GCA_001852125.1
0432W_GCA_001380035.1
1418S_GCA_001382735.1
01_R0448_GCA_002129025.1
XTB13_237_GCA_000655975.1
A70762_GCA_001147145.1
PanR0301_GCA_000443895.1
I0003376_6_GCA_001947115.1
03_R0280_GCA_001846795.1
TBDM1506_GCA_002448035.1
M1488_GCA_000663325.1
M0007529_2_GCA_001947365.1
2926STDY5723677_GCA_900124045.1
18b_GCA_000835125.1
TKK_05SA_0017_GCA_000653455.1
M1967_GCA_000664025.1
type_strain_0591_GCA_001323085.1
I0003933_4_GCA_001947615.1
M2130_GCA_000664405.1
TRS11_GCA_001998585.1
I0003622_3_GCA_001948615.1
T67_S2_GCA_003397855.1
TB_RSA35_GCA_000670535.1
TBDM2444_GCA_002448075.1
0512H_GCA_001322225.1
H_13559_GCA_001445315.1
0478W_GCA_001378055.1
2926STDY5723634_GCA_900124245.1
Bir_146_GCA_001393135.1
01_R1235_GCA_001840825.1
06_R0222_GCA_001845635.1
BTB07_001_GCA_000677695.1
SUMu010_GCA_000177935.2
E186hv_GCA_000830545.2
M0006024_5_GCA_002130855.1
0018W_GCA_001379035.1
I0000137_5_GCA_001943055.1
0050F_GCA_001322505.1
2926STDY5723852_GCA_900127205.1
M0025861_7_GCA_004104695.1
1919M_GCA_001381515.1
M1340_GCA_000662605.1
0878F_GCA_001385255.1
01_R1556_GCA_001841165.1
M1017_GCA_000654495.1
TKK_03_0098_GCA_000651915.1
NRITLD20_GCA_000657555.1
type_strain_1626_GCA_001378235.1
M0018360_9_GCA_001842255.1
Bir_144_GCA_001393535.1
XTB13_188_GCA_000655215.1
0668C_GCA_001383995.1
2926STDY5723656_GCA_900127275.1
MDRTB_107_GCA_006379165.1
0A087DS_GCA_000736175.1
M0004858_8_GCA_004113225.1
32858_S10_GCA_003396305.1
0793N_GCA_001323645.1
M0003095_8_GCA_004110745.1
M0018727_9_GCA_004106225.1
Beijing_NITR203_GCA_000364825.1
01_R0817_GCA_002129005.1
M0018123_1_GCA_004106275.1
62158_S25_GCA_003398205.1
33105_S15_GCA_003395505.1
33086_S4_GCA_003395685.1
I0004783_2_GCA_001947105.1
98_R604_INH_RIF_EM_GCA_000155795.1
0070C_GCA_001384455.1
M1533_GCA_000663365.1
62071_S30_GCA_003395095.1
2926STDY5723492_GCA_900121995.1
01_R0685_GCA_001853265.1
MD15977_GCA_000650815.1
2926STDY5723729_GCA_900123585.1
M78_GCA_001720305.1
M0013712_6_GCA_001948445.1
TB_RSA50_GCA_000670815.1
2926STDY5723488_GCA_900121965.1
198MO_GCA_006489125.1
I0002935_0_GCA_001844435.1
M0011043_8_GCA_004107185.1
UT0094_GCA_000669015.1
2926STDY5723657_GCA_900123895.1
BTB12_206_GCA_000679495.1
2249W_GCA_001389495.1
BTB07_327_GCA_000705945.1
M0010727_7_GCA_004111235.1
0458Z_GCA_001378775.1
01_R0379_GCA_002129165.1
I0000473_4_GCA_001943185.1
Bir_335_GCA_001392755.1
SUMu004_GCA_000177815.2
94_M4241A_GCA_000155145.1
Bir_337_GCA_001392335.1
M0026036_5_GCA_004104885.1
M0018772_5_GCA_004105695.1
M0025884_9_GCA_004104665.1
I0000287_8_GCA_001944045.1
2926STDY5723654_GCA_900127215.1
401539_GCA_001130685.1
E09801032_GCA_001318285.1
XTB13_102_GCA_000680195.1
33068_S18_GCA_003394625.1
M0001844_1_GCA_004111605.1
TBR045_GCA_005239055.1
M0022899_0_GCA_001944285.1
TKK_01_0086_GCA_000661695.1
C130_GCA_001282465.1
M1439_GCA_000663065.1
0928K_GCA_001386035.1
01_R0904_GCA_001757445.1
M0007118_4_GCA_004108185.1
TKK_02_0022_GCA_000672055.1
M0019957_1_GCA_002131105.1
2926STDY5723783_GCA_900124565.1
I0000362_9_GCA_001943105.1
1650V_GCA_001322965.1
01_R1046_GCA_001850705.1
MD16577_GCA_000650555.1
LN1100_GCA_002447795.1
TKK_04_0074_GCA_000653855.1
TB_RSA09_GCA_000670015.1
02_R1683_GCA_001851425.1
0372F_GCA_001322125.1
32841_S25_GCA_003396785.1
I0003922_7_GCA_001845065.1
N00800620_GCA_001196635.1
2626F_GCA_001390415.1
MTBR3_09_GCA_000972445.1
M0009751_0_GCA_004107375.1
C28_9319_GCA_001282455.1
P09501164_GCA_001317885.1
BTB08_394_GCA_000678375.1
Bir_67_GCA_001396255.1
CWCFVRF_MDRTB_670_GCA_000648395.1
2099HD_GCA_000649355.1
02_R0870_GCA_001850965.1
Bir_369_GCA_001328155.1
NRITLD45_GCA_000657115.1
2926STDY5723700_GCA_900123445.1
KT_0019_GCA_000673735.1
PanR1005_GCA_000443005.1
TKK_03_0082_GCA_000672795.1
TB282_GCA_001870145.1
BTB09_086_GCA_000678475.1
01_R0897_GCA_001850925.1
0524W_GCA_001389335.1
LE13_GCA_002447455.1
33050_S24_GCA_003396165.1
H1589_GCA_000665325.1
Bir_412_GCA_001395175.1
MbURU_010_GCA_002703945.1
I0003090_3_GCA_001844695.1
32222_S14_GCA_003393785.1
I0003715_5_GCA_001944335.1
TKK_02_0018_GCA_000671975.1
M1459_GCA_000663245.1
M0010396_1_GCA_001841895.1
TB_RSA27_GCA_000670375.1
M0018061_3_GCA_004105975.1
Bir_239_GCA_001392035.1
TB_RSA129_GCA_000675835.1
1901S_GCA_001323725.1
I0001107_7_GCA_001946345.1
03_R0061_GCA_001848175.1
1852P_GCA_001380495.1
TKK_03_0058_GCA_000651635.1
BTB06_494_GCA_000677675.1
MAL020131_GCA_000666945.1
2926STDY5723712_GCA_900124295.1
G_12_005_GCA_000633085.1
401107_GCA_001090405.1
TKK_04_0037_GCA_000673415.1
62031_S10_GCA_003395235.1
0822_11_GCA_000749745.1
1451D_GCA_001379995.1
P7739_GCA_900650615.1
M0004266_4_GCA_004108455.1
0076J_GCA_001325445.1
Bir_422_GCA_001392855.1
01_R1533_GCA_001851475.1
2926STDY5723817_GCA_900122495.1
0175R_GCA_001375935.1
TB_RSA171_GCA_000676675.1
2926STDY5723780_GCA_900123005.1
M1787_GCA_000663665.1
2004E_GCA_001384575.1
INS_XDR_GCA_000524155.1
01_R0228_GCA_002130035.1
Bir_278_GCA_001393955.1
2926STDY5723772_GCA_900122595.1
33081_S30_GCA_003395725.1
XTB13_133_GCA_000680675.1
NIRTX007_PDR_GCA_004121445.1
BTB11_001_GCA_000678995.1
M0019995_1_GCA_004105265.1
Bir_309_GCA_001395375.1
402206_GCA_001350595.1
M1010_GCA_000654435.1
32843_S27_GCA_003396715.1
TKK_02_0026_GCA_000659385.1
ZX_GCA_004022355.1
Bir_389_GCA_001392975.1
M0010125_4_GCA_004110035.1
1802K_GCA_001382955.1
PRJEB31649_4_GCA_900709225.1
0082Q_GCA_001325365.1
M0025866_6_GCA_004104865.1
B2_7505_GCA_000649675.1
TBR_103_GCA_001421035.1
OFXR_18_GCA_000667955.1
2357N_GCA_001387775.1
BE_7556_GCA_001282475.1
TKK_05SA_0043_GCA_000653655.1
M2479_GCA_000665205.1
BTB09_058_GCA_000678435.1
2926STDY5723747_GCA_900123645.1
H1856_GCA_000665345.1
0A094DS_GCA_000736115.1
33112_S16_GCA_003395375.1
M0000149_6_GCA_001842175.1
LN3695_GCA_002447775.1
I0005704_7_GCA_001843765.1
2277B_GCA_001390195.1
M0012576_6_GCA_004110245.1
TRS22_GCA_002000965.1
LN1856_GCA_002447815.1
2080M_GCA_001381455.1
02_R0325_GCA_001841285.1
Bir_60_GCA_001397935.1
M0004274_8_GCA_004107885.1
2926STDY5723625_GCA_900121325.1
KT_0020_GCA_000669375.1
M0022549_1_GCA_004110045.1
02_R0364_GCA_001851655.1
UBA9014_GCA_003518565.1
TB_RSA85_GCA_000675015.1
KT_0022_GCA_000804245.1
M0007359_4_GCA_004107895.1
1200172_GCA_001114085.1
0571X_GCA_001376975.1
01_R0272_GCA_001848505.1
T45_S12_GCA_003398035.1
2333M_GCA_001387635.1
M0006853_7_GCA_004113065.1
32863_S15_GCA_003394765.1
TKK_01_0007_GCA_000660365.1
M0018060_5_GCA_002131495.1
M0001054_7_GCA_004109045.1
MAL020194_GCA_000667545.1
NRITLD49_GCA_000657155.1
32278_S22_GCA_003393635.1
M0014296_9_GCA_001842095.1
BTB10_120_GCA_000678755.1
300191_GCA_001088225.1
96075_GCA_000756525.1
61_09_GCA_000749765.1
TKK_02_0050_GCA_000659685.1
2926STDY5723595_GCA_900121055.1
2311N_GCA_001387835.1
MAL020195_GCA_000667565.1
32286_S11_GCA_003392585.1
PanR0703_GCA_000445655.1
TKK_05SA_0025_GCA_000653555.1
0864Q_GCA_001381675.1
TKK_01_0067_GCA_000661385.1
M0015476_6_GCA_004112625.1
UT294_GCA_003383325.1
02_R1493_GCA_001847225.1
Bir_259_GCA_001392575.1
NIRTX002_PDR_GCA_004122555.1
0322B_GCA_001325325.1
1604V_GCA_001376275.1
1739R_GCA_001385335.1
1469Y_GCA_001378195.1
M0021574_0_GCA_004105205.1
TBR038_GCA_005239015.1
0311P_GCA_001385755.1
03_R1251_GCA_001847755.1
M2435_GCA_000665045.1
NIRTAH05_GCA_004136435.1
MAL020142_GCA_000667065.1
M0000533_1_GCA_004112635.1
Bir_390_GCA_001327815.1
MTB221_11_GCA_001051255.1
2926STDY5723676_GCA_900124025.1
I0000721_6_GCA_001839905.1
P00401720_GCA_001195665.1
0405R_GCA_001381615.1
MD15226_GCA_000650675.1
Bir_293_GCA_001395535.1
TBV5000_GCA_002447195.1
MD16775_GCA_000650475.1
Bir_68_GCA_001396275.1
NRITLD14_GCA_000657455.1
UT0085_GCA_000668855.1
M0014990_7_GCA_004106995.1
31755_S9_GCA_003393405.1
T59_S26_GCA_003398585.1
UT0087_GCA_000668875.1
0502X_GCA_001377815.1
TKK_02_0024_GCA_000659365.1
TB_RSA49_GCA_000670795.1
04_R0102_GCA_001847825.1
1016F_GCA_001380975.1
I0005247_7_GCA_001947065.1
M0015472_5_GCA_004106795.1
I0001284_4_GCA_001944705.1
M1029_GCA_000658335.1
BTB08_362_GCA_000678355.1
TB_RSA38_GCA_000670595.1
BTB09_036_GCA_000678415.1
Bir_156_GCA_001394015.1
Bir_143_GCA_001396155.1
99_R076_GCA_001853165.1
32294_S27_GCA_003396995.1
I0000758_8_GCA_001947275.1
2527Y_GCA_001389795.1
P00301553_GCA_001207945.1
M0012253_2_GCA_002131385.1
TKK_02_0004_GCA_000659205.1
TKK_01_0033_GCA_000660745.1
2146J_GCA_001386615.1
M0016368_4_GCA_004106565.1
Bir_395_GCA_001393995.1
Bir_245_GCA_001327615.1
TKK_04_0043_GCA_000673075.1
Bir_130_GCA_001395275.1
I0001323_0_GCA_001944625.1
01_R0068_GCA_001848345.1
32223_S18_GCA_003392925.1
TKK_04_0158_GCA_000657035.1
T92_GCA_000155185.1
MD15974_GCA_000650635.1
R09601315_GCA_001205115.1
99_R727_GCA_001846345.1
TKK_04_0124_GCA_000706565.1
TRS18_GCA_001998265.1
I0005682_5_GCA_001843885.1
32245_S2_GCA_003393645.1
BIR_13_GCA_001396355.1
2926STDY5723540_GCA_900123635.1
M0000558_8_GCA_002131155.1
32832_S16_GCA_003396595.1
M0025711_4_GCA_004110965.1
AH_14271_GCA_001445095.1
0584L_GCA_001377215.1
Bir_334_GCA_001392595.1
31757_S17_GCA_003394045.1
2926STDY5723681_GCA_900124065.1
KT_0026_GCA_000804125.1
2926STDY5723431_GCA_900120735.1
2520Q_GCA_001390015.1
M0012416_5_GCA_004107515.1
0323C_GCA_001386955.1
Bir_75_GCA_001396575.1
0947F_GCA_001385235.1
I0002918_6_GCA_001855915.1
TKK_02_0080_GCA_000659985.1
XTB13_088_GCA_000679975.1
I0000466_8_GCA_001946095.1
M0024555_6_GCA_004111165.1
F00001728_GCA_001202635.1
MAL010134_GCA_000666805.1
0132V_GCA_001324005.1
TB_RSA191_GCA_000676975.1
I0005535_5_GCA_001945305.1
M0018715_4_GCA_001947815.1
Aethiop_vetus_233_GCA_001049455.1
TKK_04_0034_GCA_000673235.1
0746M_GCA_001379595.1
Bir_224_GCA_001392175.1
KT_0018_GCA_000657935.1
C0000689_1_GCA_001949045.1
I0000492_4_GCA_001944765.1
Bir_19_GCA_001395335.1
Bir_382_GCA_001327795.1
M2139_GCA_000664505.1
400968_GCA_001094405.1
LN3584_GCA_002447675.1
1623Q_GCA_001378075.1
I0004556_2_GCA_001845345.1
TB_RSA44_GCA_000670715.1
E1155_lux_GCA_900169815.1
I0004320_3_GCA_001845305.1
0011N_GCA_001324805.1
I0003546_4_GCA_001844175.1
01_R0224_GCA_002130115.1
TKK_04_0033_GCA_000673495.1
0281G_GCA_001323225.1
2926STDY5723859_GCA_900122865.1
0721K_GCA_001384715.1
Bir_43_GCA_001397715.1
Bir_283_GCA_001394155.1
0813K_GCA_001376635.1
ATCC_19422_GCA_002982215.1
MD18478_GCA_000649835.1
MAL020179_GCA_000667385.1
I0005422_6_GCA_001948865.1
0528A_GCA_001323785.1
M0015481_6_GCA_004106505.1
BTB_02_134_lux_GCA_900169765.1
M0006459_3_GCA_004112125.1
I0001711_6_GCA_001947305.1
26105_GCA_001545055.1
30648_S2_GCA_003392165.1
H2102_GCA_000665385.1
TKK_04_0082_GCA_000652775.1
NRITLD11_GCA_000657395.1
A00401371_GCA_001317965.1
2070B_GCA_001378455.1
M0003847_2_GCA_004108475.1
TB10_GCA_003546285.1
02_R0123_GCA_002128825.1
UT0113_GCA_000669195.1
TKK_02_0012_GCA_000671855.1
2926STDY5723697_GCA_900123425.1
I0002960_8_GCA_001944065.1
M1560_GCA_000663425.1
BTB13_206_GCA_000679815.1
0847X_GCA_001321985.1
2926STDY5723459_GCA_900121765.1
TB_RSA40_GCA_000670635.1
201127_GCA_001131785.1
MAL020135_GCA_000666985.1
0379N_GCA_001377955.1
I0002107_6_GCA_001945285.1
INS_MDR_GCA_000524175.1
BTB08_093_GCA_000678195.1
I0001652_2_GCA_001843185.1
TKK_03_0111_GCA_000652095.1
0750R_GCA_001382715.1
1432H_GCA_001380155.1
0508D_GCA_001377935.1
M0007874_2_GCA_004111945.1
XTB13_096_GCA_000680115.1
U09801472_GCA_001318585.1
2926STDY5723842_GCA_900121755.1
02_R0766_GCA_001852275.1
T70_S5_GCA_003397885.1
Bir_218_GCA_001393815.1
I0005726_0_GCA_001943905.1
I0004722_0_GCA_001944365.1
Bir_183_GCA_001393515.1
NRITLD18_GCA_000711645.1
BTB08_043_GCA_000678155.1
M0017220_6_GCA_004105865.1
Bir_421_GCA_001391515.1
0805B_GCA_001385895.1
XTB13_081_GCA_000679875.1
H6_10443_GCA_001445345.1
M0005146_7_GCA_004113365.1
H114060062_GCA_001324405.1
M0014984_0_GCA_004106905.1
8918_B5_GCA_004327545.1
2926STDY5723801_GCA_900127365.1
BTB12_384_GCA_000679655.1
2015R_GCA_001385635.1
M1389_GCA_000662705.1
TKK_04_0129_GCA_000656735.1
02_R0947_GCA_001850155.1
PanR1006_GCA_000445975.1
TB05_GCA_003546345.1
M0021705_0_GCA_004105485.1
2926STDY5723854_GCA_900122815.1
TKK_01_0072_GCA_000659165.1
Bir_36_GCA_001397595.1
M0003875_3_GCA_001842045.1
30577_S1_GCA_003392525.1
Bir_73_GCA_001396615.1
1371R_GCA_001385575.1
31766_S27_GCA_003393325.1
M0017764_3_GCA_001946885.1
2926STDY5723435_GCA_900121625.1
1921P_GCA_001323405.1
TKK_03_0028_GCA_000651435.1
NRITLD31_GCA_000657595.1
01_R1022_GCA_001853245.1
2926STDY5723868_GCA_900122935.1
1325R_GCA_001325345.1
BIR_01_GCA_001328475.1
I0000888_3_GCA_001855905.1
2337R_GCA_001390035.1
M0003935_5_GCA_004112335.1
A70490_GCA_001088285.1
MAL020174_GCA_000667345.1
1309Z_GCA_001379235.1
M0000640_4_GCA_004109145.1
KT_0182_GCA_000803735.1
62096_S5_GCA_003394995.1
1295J_GCA_001381935.1
0749Q_GCA_001385135.1
TB_RSA77_GCA_000658835.1
02_R0924_GCA_002128845.1
2233BH_GCA_000656655.1
32868_S20_GCA_003396205.1
TB_RSA170_GCA_000676655.1
M0015869_2_GCA_001841785.1
M0003937_1_GCA_004108005.1
Bir_381_GCA_001392735.1
I0003529_0_GCA_001942785.1
400044_GCA_001122345.1
MAL020136_GCA_000667005.1
2366Y_GCA_001389815.1
MAL010070_GCA_000666185.1
H37RvSiena_GCA_000827085.1
2589Q_GCA_001325085.1
M0012810_9_GCA_002130765.1
M0001774_0_GCA_002131215.1
TRS24_GCA_001998705.1
03_R0108_GCA_001847125.1
02_R0027_GCA_001841065.1
TKK_03_0064_GCA_000651715.1
Tokyo_172_GCA_000010685.1
NRITLD59_GCA_000657315.1
Bir_330_GCA_001393295.1
Bir_409_GCA_001395775.1
03_R1294_GCA_001847775.1
M0003944_7_GCA_004109975.1
2926STDY5723867_GCA_900127375.1
CSF3053_GCA_001183025.1
F28_GCA_001544705.1
TKK_04_0113_GCA_000654115.1
TB_RSA53_GCA_000670855.1
2926STDY5723650_GCA_900123855.1
02_R0826_GCA_001849725.1
XTB13_190_GCA_000655235.1
1034_GCA_000568275.1
OFXR_21_GCA_000668015.1
01_R0411_GCA_001849165.1
BIR_14_GCA_001397355.1
33092_S10_GCA_003394455.1
MAL020208_GCA_000667725.1
TB_RSA165_GCA_000676555.1
M1431_GCA_000663025.1
2227X_GCA_001325845.1
TKK_01_0063_GCA_000661305.1
PanR0315_GCA_000443695.1
32242_S1_GCA_003392695.1
M0025181_0_GCA_004105275.1
TKK_02_0076_GCA_000659945.1
2926STDY5723557_GCA_900120895.1
I0000023_7_GCA_001840435.1
0019X_GCA_001389615.1
TKK_04_0069_GCA_000652595.1
0770N_GCA_001379895.1
KZN_605_GCA_000154605.2
Mtb293_GCA_000709615.1
PanR1007_GCA_000445935.1
TB_RSA189_GCA_000676935.1
M1734_GCA_000663605.1
0552B_GCA_001387295.1
I0002176_1_GCA_001948225.1
PanR0411_GCA_000443485.1
I0005691_6_GCA_001944295.1
62001_S17_GCA_003395345.1
TKK_01_0082_GCA_000661615.1
2926STDY5723754_GCA_900123695.1
MAL010077_GCA_000666045.1
M0022822_2_GCA_004106085.1
02_R0188_GCA_001851705.1
UT0073_GCA_000656535.1
TKK_02_0043_GCA_000659585.1
C_14229_GCA_001445215.1
2995AB_GCA_000705825.1
1336D_GCA_001378715.1
C0000320_3_GCA_001945935.1
I0004000_1_GCA_001895805.1
33085_S3_GCA_003394575.1
2388X_GCA_001390375.1
2926STDY5723778_GCA_900124535.1
2565P_GCA_001387235.1
I0001800_7_GCA_001843565.1
M0020916_4_GCA_004112345.1
2926STDY5723740_GCA_900124415.1
MAL020199_GCA_000667625.1
HN878_GCA_000184005.1
1821ADB37_GCA_001997525.1
LE79_GCA_002447515.1
TKK_02_0029_GCA_000659425.1
Bir_151_GCA_001395055.1
M0022480_9_GCA_004105335.1
TKK_05MA_0009_GCA_000658595.1
AUH15_GCA_003049325.1
Bir_272_GCA_001393055.1
M0006506_1_GCA_004112675.1
Bir_314_GCA_001393855.1
I0000774_5_GCA_001946035.1
0710Y_GCA_001385495.1
UT0091_GCA_000668955.1
BTB07_354_GCA_000678075.1
BTB10_308_GCA_000658945.1
0057N_GCA_001322465.1
M0014243_1_GCA_001841975.1
0807D_GCA_001377875.1
2502W_GCA_001390875.1
ATCC_BAA_824_GCA_002982225.1
I0003905_2_GCA_001855955.1
0A029DS_GCA_000736235.1
EKB21_GCA_004785805.1
2926STDY5723746_GCA_900124425.1
M0018605_7_GCA_004111975.1
GG_90_10_GCA_002886335.1
UT0080_GCA_000668775.1
TKK_04_0013_GCA_000673195.1
2926STDY5723809_GCA_900122455.1
01_R0165_GCA_001853285.1
99_R216_GCA_001848925.1
OFXR_5_GCA_000660065.1
2926STDY5723800_GCA_900122385.1
PanR0209_GCA_000443405.1
KT_0017_GCA_000673715.1
I0000698_6_GCA_001840075.1
S4_GCA_001458155.1
0293V_GCA_001381095.1
XTB13_141_GCA_000680815.1
3280CJ_GCA_000656675.1
2926STDY5723619_GCA_900121265.1
0B218DS_GCA_000735935.1
Bir_185_GCA_001393835.1
CSV3611_GCA_002447415.1
XTB13_167_GCA_000681155.1
TKK_02_0065_GCA_000659865.1
Beijing_GCA_001270405.1
03_R0091_GCA_001847085.1
OFXR_17_GCA_000667935.1
02_R0138_GCA_001852145.1
SUMu012_GCA_000177975.2
BTB12_304_GCA_000679555.1
TB_RSA138_GCA_000676015.1
Bir_408_GCA_001328255.1
01_R1649_GCA_001851465.1
0761D_GCA_001379755.1
0608M_GCA_001385275.1
1821ADB38_GCA_001997545.1
0346C_GCA_001384315.1
M2342_GCA_000664805.1
M1270_GCA_000654835.1
1178G_GCA_001324045.1
Beijing_391_GCA_002116815.1
62097_S6_GCA_003394985.1
H3986_GCA_000665625.1
T85_GCA_000665885.1
033_2883_GCA_003383495.1
PanR0601_GCA_000445305.1
RUS_B0_GCA_003265005.1
OFXR_2_GCA_000660005.1
BTB11_343_GCA_000679335.1
I0001942_7_GCA_001843515.1
03_R0419_GCA_002129065.1
AIIMS_LM_SS_PTB_Beijing2_L_823_GCA_002104695.1
Bir_356_GCA_001328215.1
Bir_50_GCA_001397835.1
I0000918_8_GCA_001839785.1
MAL010106_GCA_000666505.1
I0005874_8_GCA_001945155.1
VRFCWCF_MRTB180_GCA_000710055.1
M0005365_3_GCA_001947285.1
M0002478_7_GCA_004108485.1
MDRMA2491_GCA_002447135.1
1862A_GCA_001379515.1
TKK_04_0021_GCA_000672995.1
KT_0083_GCA_000674255.1
PanR0902_GCA_000445795.1
2926STDY5723529_GCA_900120855.1
01_R1130_GCA_001840845.1
G00000978_GCA_001194365.1
2371D_GCA_001325025.1
TB_RSA98_GCA_000675275.1
PanR0402_GCA_000443615.1
M0025943_3_GCA_004105015.1
K09600911_GCA_001318725.1
J09900137_GCA_001209965.1
TB_RSA41_GCA_000670655.1
I0000304_1_GCA_001944135.1
Bir_388_GCA_001393035.1
M0312712_GCA_001322065.1
0429S_GCA_001376655.1
M0014366_0_GCA_004107005.1
Bir_154_GCA_001393715.1
CDPH_C61_GCA_001997765.1
BT2_GCA_000572155.1
CPHL_A_GCA_000665945.1
02_R1951_GCA_001848655.1
0517N_GCA_001376015.1
33109_S13_GCA_003394395.1
I0005402_8_GCA_001843215.1
2382Q_GCA_001390475.1
I0004527_3_GCA_001948765.1
1616H_GCA_001377015.1
T55_S22_GCA_003398635.1
2483AR_GCA_000658455.1
1830Q_GCA_001378435.1
BTB04_120_GCA_000706005.1
M0013273_9_GCA_004109715.1
01_R0899_GCA_001841265.1
MD17903_GCA_000650195.1
P09501583_GCA_001208465.1
00_R0086_GCA_001842745.1
Bir_265_GCA_001391555.1
I0004204_9_GCA_001845165.1
M0011490_1_GCA_004106485.1
TB_RSA113_GCA_000675555.1
XTB13_192_GCA_000655275.1
M0014123_5_GCA_004107265.1
62154_S14_GCA_003399295.1
XTB13_240_GCA_000656035.1
M0006113_6_GCA_004110855.1
2926STDY5723894_GCA_900127425.1
38088_GCA_000669815.1
C0010357_3_GCA_001947605.1
2926STDY5723887_GCA_900121455.1
TKK_01_0046_GCA_000660985.1
00_R1246_GCA_001843105.1
2033L_GCA_001381835.1
M2193_GCA_000706085.1
Bir_313_GCA_001327835.1
0765H_GCA_001379835.1
33053_S27_GCA_003394725.1
I0001325_5_GCA_001946165.1
MAL010129_GCA_000666725.1
2525W_GCA_001325605.1
A70655_GCA_001345075.1
I0005700_5_GCA_001948055.1
TKK_03_0030_GCA_000672615.1
TKK_05SA_0048_GCA_000653735.1
Danish_delta_sapM_GCA_005155785.1
97_06880_GCA_001845825.1
M0008872_5_GCA_004112925.1
33070_S20_GCA_003395955.1
2926STDY5723781_GCA_900122215.1
MDRTB_112_GCA_006379265.1
type_strain_0913_GCA_001378095.1
SLM063_GCA_002447335.1
M0022539_2_GCA_002130625.1
C0003200_4_GCA_001839805.1
2926STDY5723694_GCA_900124185.1
TB_RSA120_GCA_000675655.1
1361F_GCA_001388215.1
0837L_GCA_001378975.1
0951K_GCA_001322005.1
MTB2_M_GCA_900095255.3
TKK_04_0126_GCA_000656715.1
I0000969_1_GCA_001842455.1
MD15584_GCA_000651255.1
Bir_249_GCA_001328275.1
1053W_GCA_001384995.1
XTB13_234_GCA_000655935.1
MbURU_017_GCA_002703875.1
0096F_GCA_001376575.1
M0009768_4_GCA_004107025.1
XTB13_246_GCA_000656135.1
Bir_177_GCA_001394815.1
Bir_394_GCA_001393395.1
2926STDY5723514_GCA_900122165.1
2926STDY5723468_GCA_900121835.1
2926STDY5723835_GCA_900122645.1
99_R855_GCA_001842955.1
TB_RSA26_GCA_000670355.1
1271H_GCA_001379055.1
2367Z_GCA_001388235.1
OFXR_28_GCA_000669695.1
M09500081_GCA_001192575.1
XTB13_111_GCA_000680315.1
I0002416_1_GCA_001843615.1
1523G_GCA_001380795.1
2926STDY5723819_GCA_900122515.1
TB_RSA06_GCA_000669955.1
0916X_GCA_001324285.1
TKK_02_0066_GCA_000659885.1
1487S_GCA_001376835.1
I0005973_8_GCA_001945165.1
1832S_GCA_001381215.1
BTB03_142_GCA_000677315.1
Bir_316_GCA_001393975.1
XTB13_214_GCA_000655655.1
1346P_GCA_001381415.1
TKK_01_0029_GCA_000660685.1
1679B_GCA_001323465.1
2023A_GCA_001323825.1
1532R_GCA_001325885.1
TB_RSA175_GCA_000676755.1
MAL010120_GCA_000666645.1
I0003152_1_GCA_001843925.1
2341W_GCA_001387815.1
Bir_276_GCA_001393875.1
1377Y_GCA_001389755.1
I0000968_3_GCA_001855865.1
Bir_124_GCA_001328235.1
302258_GCA_001350675.1
2229BH_GCA_000649275.1
PanR0313_GCA_000443795.1
Bir_418_GCA_001391895.1
98_R696_GCA_001846505.1
C0013172_3_GCA_001944895.1
M0015527_6_GCA_004110125.1
02_R0987_GCA_001852495.1
0014R_GCA_001326095.1
2342X_GCA_001390215.1
MAL020107_GCA_000666865.1
0991D_GCA_001379435.1
0401M_GCA_001381495.1
TKK_05SA_0010_GCA_000653375.1
sz6213_GCA_003782105.1
Bir_181_GCA_001394555.1
Bz_31150_GCA_000649655.1
2501V_GCA_001325225.1
2467H_GCA_001388975.1
2926STDY5723482_GCA_900121915.1
M0011568_4_GCA_004107295.1
M1461_GCA_000663265.1
I0002160_5_GCA_001843725.1
2011_0565_GCA_002976375.1
Bir_148_GCA_001392795.1
TKK_04_0038_GCA_000673275.1
Bir_413_GCA_001392455.1
00_R1097_GCA_001849175.1
BTB08_014_GCA_000678115.1
62135_S15_GCA_003398345.1
02_R0213_GCA_002129205.1
2926STDY5723616_GCA_900123295.1
K85_GCA_000159775.1
I0002483_1_GCA_001843815.1
0944C_GCA_001378335.1
NCGM946K2_GCA_002356015.1
M0025667_8_GCA_001949025.1
Bir_326_GCA_001392935.1
TKK_02_0059_GCA_000659825.1
0B235DS_GCA_000735855.1
MDRTB_109_GCA_006379125.1
C0012831_5_GCA_001845565.1
Bir_217_GCA_001393755.1
M0023109_3_GCA_004105405.1
TKK_01_0069_GCA_000659145.1
30644_S21_GCA_003392485.1
02_R0969_GCA_001850265.1
02_R0383_GCA_001851025.1
32846_S30_GCA_003396405.1
TKK_03_0078_GCA_000672755.1
33051_S25_GCA_003394735.1
M0002998_4_GCA_002129465.1
2926STDY5723574_GCA_900120955.1
2926STDY5723570_GCA_900120915.1
033_2293_GCA_003383535.1
TKK_05SA_0052_GCA_000653775.1
TKK_05MA_0040_GCA_000653175.1
I0004158_7_GCA_001844805.1
H37Rv_GCA_000667805.1
32238_S28_GCA_003392765.1
M0021897_5_GCA_004112355.1
1732J_GCA_001385795.1
M0004397_7_GCA_004108045.1
99_R896_GCA_001852985.1
M0002860_6_GCA_004108565.1
TKK_02_0063_GCA_000672315.1
type_strain_0752_GCA_001383435.1
N00001761_GCA_001318805.1
2926STDY5723828_GCA_900121445.1
31741_S2_GCA_003392005.1
M0001924_1_GCA_004110435.1
1537X_GCA_001387915.1
1334B_GCA_001378615.1
TKK_05MA_0031_GCA_000653075.1
UT356_GCA_003383375.1
2926STDY5723458_GCA_900120595.1
62184_S32_GCA_003398195.1
33061_S12_GCA_003396035.1
M2129_GCA_000664365.1
M0005931_2_GCA_004108145.1
H2760_GCA_000665445.1
2926STDY5723687_GCA_900124105.1
2345A_GCA_001325065.1
03_R0096_GCA_001849745.1
2926STDY5723535_GCA_900120495.1
99_R874_GCA_001841355.1
44503_GCA_000669775.1
A2_GCA_000735595.1
TKK_01_0064_GCA_000661325.1
2926STDY5723487_GCA_900121955.1
Bir_95_GCA_001397075.1
type_strain_2201_GCA_001388735.1
2095D_GCA_001386275.1
2926STDY5723646_GCA_900123825.1
TB_RSA102_GCA_000675355.1
1054X_GCA_001382135.1
0636S_GCA_001322085.1
XTB13_089_GCA_000679995.1
H37RvLP_GCA_000751475.1
2926STDY5723550_GCA_900120865.1
M0004565_9_GCA_004108365.1
TB09_GCA_003545775.1
M2278_GCA_000664865.1
M0002221_1_GCA_004112695.1
0817P_GCA_001322185.1
2162B_GCA_001386815.1
02_R1154_GCA_001852365.1
BTB12_002_GCA_000679395.1
LE410_GCA_002447575.1
2411X_GCA_001324825.1
M1415_GCA_000662865.1
0A012DS_GCA_000736255.1
KT_0094_GCA_000674375.1
2214H_GCA_001387255.1
2926STDY5723461_GCA_900120825.1
A70088_GCA_001155525.1
2926STDY5723721_GCA_900123495.1
2926STDY5723653_GCA_900123875.1
BTB06_001_GCA_000677615.1
TKK_02_0016_GCA_000671935.1
I0001162_2_GCA_001945075.1
KT_0092_GCA_000674355.1
Bir_191_GCA_001394935.1
TKK_05MA_0018_GCA_000652995.1
CTRI_4_GCA_000256525.1
2926STDY5723537_GCA_900123365.1
33080_S29_GCA_003395755.1
2926STDY5723889_GCA_900121465.1
TBMENG_03_GCA_003293655.1
BTB08_288_GCA_000678295.1
Bir_279_GCA_001393415.1
M0506147_GCA_001324445.1
I0003802_1_GCA_001943815.1
TKK_05MA_0035_GCA_000653115.1
MAL020147_GCA_000667145.1
XTB13_196_GCA_000655355.1
02_R0760_GCA_001849495.1
F00002017_GCA_001200555.1
H2463_GCA_000665565.1
BIR_03_GCA_001396815.1
2926STDY5723722_GCA_900123505.1
02_R0991_GCA_001851575.1
BTB11_133_GCA_000679075.1
2926STDY5723715_GCA_900124315.1
LN3589_GCA_002447715.1
BE_10225_GCA_001282445.1
M2086_GCA_000664285.1
I0005346_7_GCA_001947915.1
M0006364_5_GCA_004108245.1
I0002978_0_GCA_001942655.1
UT0096_GCA_000669035.1
2926STDY5723869_GCA_900122135.1
301747_GCA_001174265.1
2926STDY5723464_GCA_900121795.1
2926STDY5723837_GCA_900122665.1
BE_116771_GCA_001445515.1
Mb_wild_L1_GCA_003027855.2
02_R1933_GCA_001852795.1
62014_S1_GCA_003394315.1
TB_RSA76_GCA_000671275.1
O09700920_GCA_001162825.1
TKK_04_0096_GCA_000653955.1
M0015931_0_GCA_002129635.1
2085S_GCA_001386235.1
TKK_01_0017_GCA_000659045.1
0562M_GCA_001386755.1
M0018124_9B_GCA_004106135.1
TKK_05SA_0041_GCA_000653615.1
W09900442_GCA_001208625.1
TKK_05MA_0004_GCA_000652875.1
2275Z_GCA_001388835.1
M2192_GCA_000664725.1
M0006691_1_GCA_004113165.1
2391A_GCA_001387855.1
05_13058_GCA_001846035.1
09_1192_GCA_000749805.1
M0009405_3_GCA_001947435.1
663_GCA_002939465.1
I0003342_8_GCA_001843095.1
M2828_GCA_000665765.1
M0018883_0_GCA_004106285.1
M0020932_1_GCA_004109445.1
TB_RSA196_GCA_000677075.1
02_R1147_GCA_001850055.1
BTB11_371_GCA_000679355.1
0786F_GCA_001381475.1
OFXR_26_GCA_000668095.1
BTB07_283_GCA_000677955.1
200253_GCA_001088665.1
J09602061_GCA_001201335.1
97_R590_GCA_001846275.1
M1481_GCA_000663305.1
2129Q_GCA_001386555.1
M0017584_5_GCA_004110335.1
0693E_GCA_001325565.1
XTB13_212_GCA_000655615.1
TRS9_GCA_001997425.1
BTB09_001_GCA_000678395.1
2926STDY5723713_GCA_900124645.1
M2007_GCA_000664165.1
TRS15_GCA_001998225.1
KT_0029_GCA_000669415.1
M1384_GCA_000662685.1
TKK_02_0020_GCA_000672015.1
62029_S23_GCA_003394225.1
TKK_03_0100_GCA_000651955.1
62016_S29_GCA_003394265.1
PanR0707_GCA_000445675.1
M0007416_2_GCA_004113045.1
M0019996_9_GCA_004105575.1
400554_GCA_001133985.1
LE63_GCA_002447475.1
30579_S5_GCA_003392545.1
TKK_02_0013_GCA_000671875.1
C0008866_7_GCA_001845375.1
0395F_GCA_001382915.1
31015_S20_GCA_003392095.1
XTB13_115_GCA_000680395.1
M0019231_1_GCA_004111435.1
MD19043_GCA_000649995.1
BTB05_285_GCA_000677495.1
M1973_GCA_000664045.1
BCG_Romania_GCA_005510525.1
T40_S7_GCA_003398905.1
I0004083_7_GCA_001947765.1
M1307_GCA_000706145.1
00_R1245_GCA_001841375.1
01_R0149_GCA_001848645.1
TKK_01_0090_GCA_000661775.1
I0003060_6_GCA_001943025.1
T09900050_GCA_001195325.1
2538K_GCA_001386855.1
M2132_GCA_000664425.1
Bir_476_GCA_001396175.1
MAL020156_GCA_000667205.1
MD15212_GCA_000651195.1
32864_S16_GCA_003396245.1
02_R1663_GCA_001846815.1
I0004003_5_GCA_001942805.1
I0002943_4_GCA_001946585.1
CTRI_2_GCA_000224435.1
2926STDY5723427_GCA_900121565.1
I0002012_8_GCA_001943585.1
TKK_05MA_2008_GCA_000653335.1
Bir_231_GCA_001391635.1
M1283_GCA_000654915.1
0367A_GCA_001376935.1
MAL020196_GCA_000667585.1
OFXR_29_GCA_000668135.1
0945D_GCA_001377755.1
KT_0058_GCA_000674055.1
1376X_GCA_001390655.1
I0003277_6_GCA_001948305.1
TKK_04_0083_GCA_000652795.1
BTB07_168_GCA_000658415.1
01_R0737_GCA_001848545.1
2204X_GCA_001387675.1
[truncated: 4,563 more rows]

## Sheet: Pa_Ortholog_4712
XDR_PA_GCA_900708305.1
Pae_CF67.10l_GCA_001035885.1
VET_68_GCA_003632625.1
WH_SGI_V_07419_GCA_001451405.1
267_GCA_900145985.1
KCRI_309A_GCA_900406885.1
76_GCA_900144005.1
ATCC_33988_GCA_000756575.1
AZPAE14831_GCA_000794175.1
Pae_CF67.06t_GCA_001034695.1
Cu1510_GCA_001465155.1
WH_SGI_V_07287_GCA_001454675.1
env172_GCA_002326435.1
5_GCA_004370145.1
Br670_GCA_003836415.1
AZPAE14856_GCA_000789965.1
paerg001_GCA_900607565.1
MRSN2144_GCA_003977935.1
Pae_CF67.02l_GCA_001023685.1
Pae_CF67.06b_GCA_001036905.1
2321_GCA_002193745.1
HUM_325_GCA_003629145.1
C52_GCA_000480395.1
355_GCA_900146825.1
20_GCA_004351795.1
AR_0064_GCA_001875185.1
WH_SGI_V_07493_GCA_001451725.1
env193_GCA_002326665.1
5023272159_GCA_004370315.1
env079_GCA_002330865.1
WH_SGI_V_07405_GCA_001451105.1
CPHL6749_GCA_003836645.1
LiP6_GCA_003835595.1
BWH054_GCA_000629505.1
19660_GCA_000481765.1
H_GCA_900148125.1
VET_63_GCA_003631155.1
RW146_GCA_001373655.1
36_GCA_900143815.1
PA_CL534x_GCA_004378765.1
178_GCA_004349785.1
MED08_GCA_005863615.1
PA_W41_GCA_003841165.1
W21b_2_GCA_002326095.1
271_GCA_900146015.1
AZPAE14864_GCA_000790155.1
HB392_GCA_003833905.1
Pae_CF67.04s_GCA_001024655.1
CF5_GCA_003835365.1
1600_GCA_003863635.1
JYH7_GCA_003975055.1
PA_CL509_GCA_004372825.1
BL06_GCA_000481025.1
90_GCA_900144305.1
2_1_26_GCA_000233495.1
382_GCA_900147085.1
282_GCA_900146125.1
10_6_GCA_001375395.1
HUM_255_GCA_003631305.1
JD324_GCA_000506205.1
nmrcch_6_2018_GCA_003340635.1
PA11803_GCA_001792875.1
88_GCA_004351335.1
XDR_PA_GCA_900708125.1
BTP037_GCA_001086645.1
PASS4_GCA_001295285.1
1671_GCA_003863465.1
W15Dec4_GCA_003975205.1
XDR_PA_GCA_900708115.1
AU7032_GCA_001555135.1
PS00100_GCA_003703855.1
AZPAE15057_GCA_000793205.1
AUS088_GCA_003839665.1
HUM_298_GCA_003629795.1
VET_36_GCA_003628985.1
PAC44A_GCA_004378745.1
AUS050_GCA_003838875.1
AZPAE14851_GCA_000789835.1
AZPAE14926_GCA_000791275.1
PA_W47_GCA_003841145.1
XDR_PA_GCA_900707195.1
HM308_GCA_003833925.1
WH_SGI_V_07175_GCA_001449625.1
PABL035_GCA_003411895.1
BWHPSA015_GCA_000481405.1
PA_CL515_GCA_004372805.1
326S290611BSL_PA1_GCA_004374265.1
3C52_GCA_003698035.1
AZPAE12420_GCA_000797285.1
MED27_GCA_005864015.1
98_GCA_004351315.1
PA8281_GCA_001792855.1
Pae_CF67.07t_GCA_001037395.1
15.311Ga_GCA_001373835.1
AZPAE14936_GCA_000793585.1
PA_HTX2_GCA_003933315.1
AR_0355_GCA_003000655.1
6098_GCA_004370795.1
AZPAE14990_GCA_000792465.1
S829_C17_RS_GCA_002135625.1
1689_GCA_003863445.1
W5Aug28_GCA_003975225.1
DUN_001A_GCA_003835115.1
MRSN16345_GCA_003969365.1
PASGNDM583_GCA_002134835.1
env097_GCA_002332125.1
AZPAE14903_GCA_000791145.1
AU19319_GCA_001555115.1
XDR_PA_GCA_900708235.1
JD326_GCA_000506045.1
HUM_265_GCA_003629335.1
AZPAE14920_GCA_000793745.1
BL25_GCA_000480645.1
FDAARGOS_501_GCA_003812905.1
CLJ1_GCA_003032395.1
PAS2_GCA_002201295.1
102_GCA_900144445.1
WH_SGI_V_07290_GCA_001454125.1
JD304_GCA_000505905.1
P17_North_West_14_VIM_2_03_10_GCA_001180745.1
Liverpool_Epidemic_Strain_GCA_000824605.1
17_GCA_004369995.1
PA_CI_GCA_003585285.1
BL22_GCA_000480705.1
MRSN369569_GCA_003977915.1
XDR_PA_GCA_900707655.1
HUM_289_GCA_003629165.1
2623_GCA_002193765.1
HUM_12_D2_GCA_003631785.1
ENV_94_GCA_003632455.1
AZPAE14980_GCA_000792225.1
E429_GCA_003698495.1
852_PAER_GCA_001066615.1
XDR_PA_GCA_900707945.1
HUM_297_GCA_003630995.1
372_GCA_900146995.1
15_7_GCA_001375115.1
NCTC12903_GCA_900636755.1
XDR_PA_GCA_900708685.1
AUS128_GCA_003976555.1
CLB24412_GCA_001909945.1
TNCF_101_GCA_001765835.1
211_GCA_900145535.1
WH_SGI_V_07618_GCA_001451945.1
HPA_17_GCA_001756515.1
PAC39A_GCA_004374495.1
MCF206_GCA_003974895.1
BWHPSA023_GCA_000481245.1
171_GCA_900145125.1
XDR_PA_GCA_900708785.1
PAO1_GCA_000006765.1
AUS328_GCA_003839625.1
AZPAE14979_GCA_000792205.1
29_GCA_004351105.1
Pae_CF67.07c_GCA_001037185.1
PAC38B_GCA_004373655.1
Pae_CF67.04n_GCA_001024635.1
E2UoS_GCA_000412395.1
AL363_Israel_14_GCA_003833965.1
MRSN1938_GCA_003969175.1
57SJ_GCA_004372845.1
142_GCA_002411785.1
356_GCA_900146835.1
AUS504_GCA_003839475.1
VRFPA06_GCA_000567865.1
VET_39_D2_GCA_003631365.1
ATCC_27853_GCA_001086625.1
CCBH276_GCA_004785835.1
RW204_GCA_001374395.1
P24_London_17_VIM_2_08_10_GCA_001180885.1
Ps2_GCA_001420525.1
DUN_018_GCA_003835155.1
LRJ19_GCA_900148305.1
PAC78A_GCA_004373405.1
SMC5451_GCA_003973805.1
AZPAE14372_GCA_000795845.1
PAC93B_GCA_004374075.1
env051b_GCA_002332165.1
AU18068_GCA_001555155.1
WH_SGI_V_07297_GCA_001454235.1
WH_SGI_V_07326_GCA_001454805.1
LIM1256_GCA_003204435.1
F69A_GCA_003698685.1
HUM_319_D1_GCA_003631595.1
ENV_204_GCA_003629375.1
AUS077_GCA_003839285.1
WH_SGI_V_07494_GCA_001451745.1
env159a_GCA_002326455.1
RNS_PA92_GCA_002406335.1
AH16_GCA_000287875.1
AUS209_GCA_003976745.1
UMB0740_GCA_002861065.1
6_GCA_004370125.1
293S080611BSL_PA1_GCA_004374685.1
Pa885_GCA_003669825.1
AZPAE15064_GCA_000793345.1
MRSN2108_GCA_003977955.1
AZPAE14928_GCA_000791325.1
AZPAE13864_GCA_000795565.1
AR441_GCA_003073695.1
15_6_GCA_001374915.1
HUM_246_GCA_003632415.1
AU24787_GCA_001545195.1
Pae_CF67.06e_GCA_001036965.1
env241a_GCA_002326605.1
PAO1_GCA_003957195.1
AZPAE14352_GCA_000795735.1
XDR_PA_GCA_900707205.1
CPHL10299_GCA_003836625.1
ATCC_33349_GCA_001420185.1
env100_GCA_002330805.1
S432_C09_RS_GCA_002136115.1
TRN6637_GCA_001921165.1
MRSN1380_GCA_003969785.1
18_GCA_900143795.1
PA83_GCA_002215345.1
AZPAE12148_GCA_000796825.1
E8_London_17_VIM_2_04_13_GCA_001181625.1
WH_SGI_V_07280_GCA_001454625.1
001_5A_GCA_003835785.1
LiA179_2006_GCA_003836455.1
AZPAE15029_GCA_000792145.1
AUS175_GCA_003976765.1
AU19804_GCA_001554995.1
10_GCA_004370105.1
114_GCA_900144555.1
S827_C17_BS_GCA_002136365.1
179_GCA_900145215.1
PA34_GCA_003332705.2
NCTC8203_GCA_900455445.1
AZPAE12154_GCA_000796945.1
BWHPSA018_GCA_000481345.1
BWHPSA039_GCA_000520415.1
BWHPSA045_GCA_000520295.1
env225_GCA_002326625.1
TNCF_105_GCA_001765855.1
AR_0440_GCA_003074095.1
CPHL10662_GCA_003836605.1
S422_C09_BS_GCA_002136135.1
BWH055_GCA_000629485.1
WH_SGI_V_07409_GCA_001451335.1
AZPAE14984_GCA_000792325.1
2.5_1_GCA_001374715.1
WH_SGI_V_07061_GCA_001450435.1
C_1426_GCA_000412555.1
HUM_290_GCA_003631115.1
XDR_PA_GCA_900707935.1
AT7_GCA_003841125.1
SG17M_GCA_000568215.1
VRFPA09_GCA_000558345.1
P51_1_London_9_VIM_2_02_13_GCA_001181485.1
AUS595_GCA_003838815.1
WH_SGI_V_07389_GCA_001451015.1
21_GCA_004351125.1
PAC31A_GCA_004378725.1
WH_SGI_V_07168_GCA_001449515.1
001_5B_GCA_003835325.1
1472_GCA_003863675.1
328_GCA_900146575.1
0511A_66_19_GCA_001914085.1
Pae_CF67.04i_GCA_001024615.1
PAC98B_GCA_004373675.1
PAC61A_GCA_004374205.1
NCTC12951_GCA_900706975.1
AU9899_GCA_001555325.1
WH_SGI_V_07692_GCA_001452545.1
MRSN1948_GCA_003969155.1
VRFPA08_GCA_000506885.1
436_GCA_900147625.1
E13_London_26_VIM_2_06_13_GCA_001181765.1
371_GCA_900146985.1
XDR_PA_GCA_900708485.1
FFUP_PS_65_GCA_002188695.1
PAS4_GCA_002201405.1
CCBH3462_GCA_004785815.1
X13273_GCA_000481705.1
PA1088_GCA_001792835.1
W15Dec14_GCA_003975245.1
1713_GCA_003863425.1
010_4_GCA_003835175.1
Pae_CF67.02q_GCA_001024445.1
SMC1596_GCA_003973825.1
PAC33A_GCA_004373425.1
WH_SGI_V_07187_GCA_001449785.1
AZPAE14713_GCA_000797085.1
JD315_GCA_000505985.1
MRSN16740_GCA_003969305.1
XDR_PA_GCA_900708265.1
PA_W19_GCA_003841185.1
VET_34_GCA_003628945.1
U_GCA_900148445.1
PA_254_GCA_003936835.1
Pae_CF67.06q_GCA_001037105.1
VET_125_GCA_003629755.1
ENV_246_GCA_003632265.1
WH_SGI_V_07317_GCA_001454415.1
P28_London_17_02_11_GCA_001180965.1
WH_SGI_V_07296_GCA_001454225.1
PABL089_GCA_003410645.1
AZPAE14873_GCA_000790385.1
351_GCA_900146785.1
SCH_ABX10_GCA_001990295.1
AUS455_GCA_003976365.1
C8_T3532_GCA_003835385.1
1042828174_20_GCA_004370505.1
XDR_PA_GCA_900708765.1
B3_CFI_GCA_000455425.1
AR_0359_GCA_003000695.1
Pae_CF67.07q_GCA_001037355.1
WH_SGI_V_07241_GCA_001450935.1
413_GCA_900147405.1
NCTC11440_GCA_900706995.1
AZPAE15007_GCA_000792805.1
WH_SGI_V_07684_GCA_001453615.1
6096_GCA_004371945.1
BL20_GCA_000480745.1
353_GCA_900146805.1
U0272B_GCA_003836205.1
Jp1206_GCA_003976135.1
1663_GCA_003863485.1
WPB101_GCA_003441535.1
SC1_GCA_003973885.1
S57_C01_BS_GCA_002136535.1
PAS6_GCA_002201255.1
PA_W34_GCA_003841525.1
P13_London_14_VIM_2_12_09_GCA_001180665.1
Pae_CF67.06h_GCA_001034675.1
54_GCA_004351525.1
PAG_GCA_000743405.1
635_PAER_GCA_001065755.1
F429_GCA_003698605.1
VET_47_GCA_003631515.1
Pae_CF67.10j_GCA_001035865.1
AUS134_GCA_003839205.1
109_GCA_900144475.1
PAC5A_GCA_004374605.1
WH_SGI_V_07373_GCA_001450835.1
903_GCA_002914495.1
AZPAE14881_GCA_000790565.1
MRSN351791_GCA_003969555.1
AR444_GCA_003073615.1
PA_150209_GCA_003585245.1
294_GCA_900146245.1
AMT0046_108_GCA_003975415.1
DUN_015A_GCA_003835725.1
NCTC10782_GCA_900455355.1
Pa1175_GCA_003670055.1
Pae_CF67.04c_GCA_001024215.1
AZPAE14986_GCA_000792365.1
BWHPSA012_GCA_000481465.1
188_GCA_900145315.1
PAC44D_GCA_004373275.1
AU13210_GCA_001554935.1
PA_W6_GCA_003841775.1
PAO1_GCA_003957115.1
env159b_GCA_002326685.1
AR_0054_GCA_001875165.1
WH_SGI_V_07495_GCA_001451755.1
AZPAE12422_GCA_000797325.1
207_GCA_900145495.1
AUS229_GCA_003840965.1
6D92_H_GCA_003698455.1
HUM_350_GCA_003632495.1
AZPAE14710_GCA_000795605.1
AZPAE14526_GCA_000796445.1
12.5_8_GCA_001375095.1
WH_SGI_V_07250_GCA_001452865.1
AR_0095_GCA_002997005.1
PA_94_GCA_003585015.1
XDR_PA_GCA_900707095.1
RW184_GCA_001373595.1
LiP11_GCA_003835575.1
AUS516_GCA_003976595.1
AUS510_GCA_003975645.1
ATCC_33355_GCA_001444765.1
S137_C02_RS_GCA_002136195.1
BK4_GCA_002242885.1
env068_GCA_002330885.1
PAC112A_GCA_004373025.1
PAK_GCA_000568855.2
NCTC13717_GCA_900455365.1
WCHPA075016_GCA_002980265.1
6D92_H_GCA_003698625.1
Pae_CF67.10i_GCA_001035845.1
AZPAE14415_GCA_000796205.1
CCF_776_GCA_001910305.1
313s141011BSL_PA1_GCA_004374625.1
Pa359_GCA_003669885.1
MRSN30858_GCA_003969575.1
18_GCA_004369975.1
XDR_PA_GCA_900708425.1
AZPAE14991_GCA_000792475.1
AMT0006_65_GCA_003975435.1
1_GCA_004370185.1
AU18274_GCA_001554915.1
PAC115A_GCA_004373255.1
Pae_CF67.04f_GCA_001024235.1
WH_SGI_V_07492_GCA_001453185.1
PA_W8_GCA_003841755.1
HUM_310_GCA_003630975.1
25_GCA_004351755.1
AUS462_GCA_003840945.1
AZPAE14453_GCA_000796345.1
XDR_PA_GCA_900708535.1
90_GCA_004350945.1
HUM_235_GCA_003629185.1
BL04_GCA_000481065.1
MRSN1612_GCA_003969725.1
96_GCA_900144385.1
SCH_ABX14_GCA_001990445.1
JD329_GCA_000506265.1
ATCC_33354_GCA_001444745.1
NCGM1179_GCA_000291745.1
Tu61_GCA_003836685.1
AUS505_GCA_003975665.1
WH_SGI_V_07701_GCA_001453735.1
LIM4447_GCA_003186505.1
BK1_GCA_000572265.1
MRSN390231_GCA_003968935.1
Pae_CF67.03e_GCA_001024065.1
HIAE_PA09_GCA_003055265.1
U1i_GCA_002326055.1
104_GCA_900144465.1
130_PAER_GCA_001061475.1
Pae_CF67.06r_GCA_001037125.1
AUS436_GCA_003838895.1
179_GCA_004349745.1
WH_SGI_V_07631_GCA_001453405.1
ENV_683_GCA_003631195.1
AZPAE12146_GCA_000796765.1
AUS083_GCA_003839685.1
RW99_GCA_001374955.1
129_GCA_900144705.1
BWH035_GCA_000629045.1
246_GCA_900145815.1
259_GCA_900145905.1
T3382_GCA_003975095.1
U421_GCA_003836075.1
PABL037_GCA_003411875.1
Pae_CF67.04t_GCA_001024695.1
9092533235_GCA_004370525.1
S8b_3_GCA_002326205.1
MED02_GCA_005863485.1
TRN6635_GCA_001921125.1
19BR_GCA_000223945.2
SCVFeb_GCA_001900195.1
FFUP_PS_37_GCA_002188615.1
ATCC_BAA_2113_GCA_002237015.1
PABL092_GCA_003410435.1
AZPAE14968_GCA_000791915.1
PA_CL542b_GCA_004371965.1
PA_294_GCA_003940585.1
PT31M_GCA_003836225.1
SCH_ABX19_GCA_002154915.1
XDR_PA_GCA_900707325.1
244_GCA_900145795.1
S143_C02_RS_GCA_002136515.1
P8_2_London_17_VIM_2_07_13_GCA_001181825.1
6102_GCA_004370775.1
WPB100_GCA_003441515.1
60_GCA_004351545.1
2.5_2_GCA_001373715.1
AZPAE14939_GCA_000793595.1
Pae_CF67.10h_GCA_001035805.1
HUM_344_GCA_003629395.1
HUM_273_GCA_003631575.1
MRSN409937_GCA_003969535.1
PA_151345_GCA_003585225.1
21_GCA_004369935.1
520374_526374_GCA_001910345.1
194_GCA_900145375.1
AU19803_GCA_001554955.1
Pae_CF67.04k_GCA_001024275.1
O400_GCA_000968815.1
352_GCA_900146795.1
395_GCA_900147215.1
WH_SGI_V_07323_GCA_001454465.1
HUM_309_GCA_003630935.1
26_GCA_004351715.1
12_4_4_59_GCA_001482325.1
SCH_ABX03_GCA_002001315.1
BWHPSA009_GCA_000481525.1
XDR_PA_GCA_900707665.1
PAO1_GCA_003957175.1
PA_W15_GCA_003841715.1
AZPAE13856_GCA_000795485.1
Pae_CF67.06g_GCA_001036985.1
AUS392_GCA_003839035.1
AU13626_GCA_001545175.1
E82A_GCA_003698435.1
BWHPSA047_GCA_000520255.1
SCH_ABX12_GCA_001990405.1
CLB24402_GCA_001910115.1
4104355340_13_GCA_004370395.1
WH_SGI_V_07313_GCA_001454365.1
AZPAE14557_GCA_000794445.1
Pae_CF67.07a_GCA_001037165.1
MED13_GCA_005863695.1
HIAE_PA22_GCA_003055225.1
E6130952_GCA_002085755.1
HUM_285_GCA_003629735.1
AZPAE15020_GCA_000793055.1
545_PAER_GCA_001065395.1
MRSN1899_GCA_003969195.1
PABL071_GCA_003410625.1
AZPAE14937_GCA_000793785.1
AZPAE14901_GCA_000791105.1
U435_GCA_003836035.1
WH_SGI_V_07074_GCA_001449175.1
S8b_1_GCA_002326245.1
Liverpool_Epidemic_Strain_GCA_000823985.1
HUM_375_GCA_003632055.1
BWHPSA044_GCA_000520315.1
ATCC_BAA_2114_GCA_002237055.1
PASGNDM587_GCA_002134895.1
PAC10B_GCA_004374095.1
PABL107_GCA_003410475.1
S819_C17_BS_GCA_002135685.1
WH_SGI_V_07167_GCA_001449505.1
4124363505_GCA_004370735.1
WPB099_GCA_003441555.1
W15Apr4_GCA_003975285.1
HUM_339_GCA_003628905.1
Pae_CF67.06s_GCA_001037145.1
HUM_270_GCA_003632225.1
WH_SGI_V_07404_GCA_001451265.1
135_GCA_900144765.1
WH_SGI_V_07711_GCA_001452765.1
178_GCA_900145195.1
167_GCA_900145085.1
273_GCA_900146025.1
63_GCA_900144155.1
4044301968_GCA_004370545.1
PABL024_GCA_003411815.1
348_GCA_900146765.1
AUS717_GCA_003976325.1
87_GCA_004351395.1
Pae_CF67.07l_GCA_001037315.1
P33_London_28_VIM_2_02_12_GCA_001181065.1
H1l_GCA_000633495.1
410.1_GCA_900147935.1
S1h_GCA_002326265.1
14.1_GCA_900147755.1
XDR_PA_GCA_900707705.1
ATCC_BAA_2110_GCA_002237075.1
HUM_396_GCA_003632075.1
VET_53_GCA_003629545.1
AZPAE12155_GCA_000796955.1
E_GCA_900148115.1
5987_GCA_004371905.1
BWH033_GCA_000629065.1
ID4365_GCA_000647615.1
5024379144_15_GCA_004370715.1
WPB098_GCA_003441575.1
WH_SGI_V_07243_GCA_001450065.1
WH_SGI_V_07065_GCA_001450385.1
MH27_GCA_000513235.1
Cotonu1_GCA_003836245.1
AZPAE14971_GCA_000792005.1
Jp241_GCA_003976175.1
XDR_PA_GCA_900707555.1
85_GCA_900144255.1
427_PAER_GCA_001064905.1
PA_W25_GCA_003841565.1
HUM_263_GCA_003631555.1
ENV_550_GCA_003632685.1
AUS089_GCA_003839245.1
BWHPSA024_GCA_000481225.1
AZPAE14403_GCA_000796125.1
22.1_GCA_004369915.1
PA_150567_GCA_003585205.1
KCRI_321A_GCA_900406895.1
Pae_CF67.02d_GCA_001023625.1
CLB24226_GCA_001910365.1
MRSN317_GCA_003977995.1
PA12117_GCA_001806505.1
PAC70A_GCA_004373235.1
AU10658_GCA_001554975.1
AZPAE15002_GCA_000792705.1
DUN_007_2_GCA_003835765.1
Pa1780_GCA_003670015.1
245_GCA_900145805.1
TRN6633_GCA_001921105.1
HUM_397_GCA_003630915.1
R4671_GCA_003954285.1
93_GCA_004350925.1
20_GCA_900143855.1
KCRI_379A_GCA_900406945.1
216_GCA_900145585.1
AUS518_GCA_003840925.1
CCBH5698_GCA_004145785.1
SCH_ABX11_GCA_001990425.1
WH_SGI_V_07629_GCA_001453385.1
PA_4823_GCA_003585055.1
AZPAE14698_GCA_000794705.1
295s071211BSL_PA1_GCA_004374415.1
PA5_GCA_002866685.1
MRSN373401_GCA_003968955.1
AUS512_GCA_003975605.1
XDR_PA_GCA_900707365.1
302_GCA_900146325.1
LiA96_2004_GCA_003837285.1
S650_C13_BS_GCA_002135875.1
XDR_PA_GCA_900708805.1
MRSN443463_GCA_003968325.1
PA_W46_GCA_003833525.1
359_GCA_900146865.1
84_GCA_900144285.1
BWHPSA016_GCA_000481385.1
228_GCA_900145705.1
TNCF_151_GCA_001766115.1
WH_SGI_V_07320_GCA_001454785.1
278S180511BSL_PA1_GCA_004375075.1
1086_PAER_GCA_001061895.1
VET_32_GCA_003630365.1
AZPAE14687_GCA_000794515.1
AES_1R_GCA_000220025.2
176_GCA_004350355.1
AZPAE14875_GCA_000790425.1
Pae_CF67.08g_GCA_001035005.1
AZPAE15006_GCA_000792785.1
WH_SGI_V_07695_GCA_001453675.1
SJU_S72_2_GCA_002329815.1
21_GCA_900143885.1
Env_58_GCA_002239415.1
CF27_GCA_003834305.1
HCF5_GCA_003974035.1
AU11866_GCA_001554305.1
PAC56B_GCA_004373845.1
AZPAE13858_GCA_000795505.1
AUS719_GCA_003838625.1
AZPAE14910_GCA_000789975.1
Pae_CF67.11f_GCA_001036185.1
LRJ05_GCA_900148215.1
AUH_PA28_GCA_003397445.1
886_1_GCA_003840105.1
C3128_GCA_003837625.1
Liverpool_Epidemic_Strain_GCA_000824665.1
Pa423_GCA_003611345.1
241_GCA_900145765.1
PABL082_GCA_003411035.1
Mex2_GCA_003836835.1
AZPAE14550_GCA_000794425.1
PA86_GCA_003332485.1
151_Assistante_GCA_002312145.1
AZPAE14695_GCA_000794665.1
Pae_CF67.12q_GCA_001036775.1
U0288B_GCA_003858115.1
XDR_PA_GCA_900707595.1
WH_SGI_V_07410_GCA_001451325.1
406_GCA_900147325.1
E14_London_26_VIM_2_06_13_GCA_001181785.1
174_GCA_900145165.1
OY3_GCA_003974495.1
126_GCA_900144685.1
XDR_PA_GCA_900708075.1
PABL070_GCA_003411265.1
TNCF_4M_GCA_001765435.1
WH_SGI_V_07385_GCA_001450905.1
Urg_7_GCA_002312315.1
XDR_PA_GCA_900707405.1
WH_SGI_V_07259_GCA_001453885.1
317_GCA_900146515.1
12.5_5_GCA_001374775.1
R4164_GCA_003955015.1
5996_GCA_004372085.1
GCID_CRE_0006_GCA_003977535.1
PA_179_GCA_003939685.1
IC1_GCA_003837605.1
AZPAE13877_GCA_000795665.1
5BR2_GCA_003836815.1
TNCF_42_GCA_001765645.1
157_GCA_900144995.1
ENV_480_GCA_003633435.1
XDR_PA_GCA_900708515.1
AR_0446_GCA_003193645.1
AZPAE14810_GCA_000795025.1
CL297_GCA_002193915.1
Pae_CF67.09k_GCA_001035485.1
WH_SGI_V_07500_GCA_001451835.1
H47921_GCA_001516345.1
TSB_Bead_Pool_2_GCA_001375175.1
1_GCA_900497025.1
B1486_GCA_003955265.1
LiP5_GCA_003834785.1
env006b_GCA_002330465.1
AU12528_GCA_001554785.1
AZPAE15005_GCA_000792765.1
PABL056_GCA_003411245.1
PA_286_GCA_003936225.1
Ortho_1_GCA_002312335.1
Pae_CF67.12c_GCA_001036505.1
AZPAE14404_GCA_000796145.1
WH_SGI_V_07066_GCA_001449395.1
AUS106_GCA_003840585.1
CLJ3_GCA_003057595.1
PB369_GCA_002812825.1
Zw92_GCA_003974245.1
WH_SGI_V_07294_GCA_001454175.1
MRSN4841_GCA_003968305.1
TNCF_176_GCA_001766135.1
225_GCA_900145675.1
Liverpool_Epidemic_Strain_GCA_000824125.1
HPA8_GCA_003838455.1
Ocean_1206_GCA_002263615.1
WH_SGI_V_07281_GCA_001454645.1
Pae_CF67.01n_GCA_001007315.1
paerg012_GCA_900618335.1
Pae_CF67.08h_GCA_001035025.1
PA_CL527_GCA_004372675.1
XDR_PA_GCA_900708035.1
JYH6_GCA_003834325.1
PAC13C_GCA_004373865.1
AU5471_GCA_001554325.1
M61_GCA_004123425.1
293_GCA_900146235.1
Pae_CF67.05f_GCA_001024805.1
MRSN6241_GCA_003968155.1
197S020911BSL_PA1_GCA_004375205.1
1311_GCA_003863865.1
53011_GCA_002263445.1
VD171_GCA_002312795.1
AMT0005_1_GCA_003838605.1
P9_East_of_England_6_IMP_13_08_09_GCA_001180585.1
145_GCA_004350125.1
R4643_GCA_003955495.1
ATCC_14886_GCA_000297275.1
FDAARGOS_767_GCA_006364735.1
A9_GCA_003837645.1
41004355322_GCA_004371315.1
Stone_130_GCA_000478465.2
CL232_GCA_001909775.1
99_GCA_900144425.1
ATCC_33360_GCA_001444995.1
AZPAE15067_GCA_000793415.1
env126_GCA_002330675.1
XDR_PA_GCA_900707975.1
BWHPSA007_GCA_000481565.1
AZPAE14870_GCA_000790305.1
WH_SGI_V_07228_GCA_001449885.1
15.311Gb_GCA_001374015.1
ATCC_9027_GCA_002601815.1
Liverpool_Epidemic_Strain_GCA_000824625.1
168_GCA_900145105.1
Jp224_GCA_003837415.1
Pae_CF67.04j_GCA_001023895.1
NFHH01_GCA_900168095.1
2042723558_GCA_004371145.1
PA_CL521b_GCA_004372295.1
957_PAER_GCA_001068295.1
AZPAE14729_GCA_000794925.1
TNCF_10M_GCA_001765455.1
WH_SGI_V_07623_GCA_001453315.1
env065a_GCA_002330425.1
WH_SGI_V_07239_GCA_001450755.1
358_GCA_002312375.1
R4393_GCA_003955075.1
PB353_GCA_002812865.1
PAE1880_GCA_004213525.1
3578_GCA_000629225.1
Pae_CF67.12e_GCA_001036545.1
Zw64_GCA_003974205.1
242_GCA_900145775.1
211BR_GCA_003834135.1
AZPAE14422_GCA_000796225.1
105777_GCA_001560865.1
M53_GCA_004123635.1
AZPAE14959_GCA_000791735.1
PA_W36_GCA_003833545.1
PA14_GCA_000404265.1
39016_GCA_000148745.1
KCJK8016_GCA_003053485.1
PPF_7_GCA_002312585.1
Pae_CF67.08j_GCA_001035065.1
Pae_CF67.01e_GCA_001007355.1
177_GCA_004350335.1
HCF86_GCA_003974055.1
A_GCA_900148055.1
34JS_GCA_004372635.1
XDR_PA_GCA_900707495.1
196_GCA_900145385.1
1510_GCA_003863825.1
410_GCA_900147355.1
Pae_CF67.05h_GCA_001024845.1
PA_W16_GCA_003833715.1
MRSN7014_GCA_003968115.1
paerg000_GCA_900618245.1
MED18_GCA_005863805.1
157_GCA_004349995.1
HUM_268_GCA_003630155.1
HUM_227_GCA_003633285.1
53012_GCA_002263405.1
AUS307_GCA_003838645.1
982_GCA_003840165.1
Pae_CF67.08s_GCA_001035235.1
C3719_GCA_000152525.1
141_GCA_004350165.1
KCRI_260_GCA_900406865.1
WH_SGI_V_07188_GCA_001449805.1
LES431_GCA_000508765.1
PA_CL508_GCA_004372445.1
RM1_GCA_002927195.1
S668_C14_BS_GCA_002135835.1
PA_W32_GCA_003833565.1
M62_GCA_004123615.1
BWHPSA048_GCA_000520235.1
4_GCA_004370985.1
P45_London_17_VIM_2_12_12_GCA_001181305.1
WH_SGI_V_07256_GCA_001453855.1
AZPAE14906_GCA_000793915.1
SJTD_1_GCA_000271985.2
AUS440_GCA_003840315.1
XDR_PA_GCA_900707635.1
318.1_GCA_900147915.1
AZPAE14463_GCA_000796365.1
57RV_GCA_004372615.1
Pae70_GCA_004053985.1
38_GCA_900144065.1
15.211Gc_GCA_001374075.1
PA14Or_reads_GCA_900095805.1
192S190811BSL_PA3_GCA_004375265.1
MRSN6695_GCA_003968135.1
P36_West_Midlands_5_VIM_2_06_12_GCA_001181125.1
342_GCA_900146705.1
RNS_PAE05_GCA_001623985.1
M57_GCA_004123445.1
PAC18A_GCA_004373805.1
WH_SGI_V_07179_GCA_001450555.1
3577_GCA_000629245.1
XDR_PA_GCA_900707795.1
AUS149_GCA_003838665.1
HUM_316_D1_GCA_003630175.1
KOL_3_GCA_003628795.1
82_GCA_900144235.1
121156_GCA_003721365.1
15.321Ga_GCA_001374315.1
994_GCA_003840145.1
HUM_272_GCA_003629985.1
Ii_GCA_900148135.1
AUS217_GCA_003839875.1
MCF104_GCA_003974685.1
PN586_35_w_GCA_003837665.1
XDR_PA_GCA_900707875.1
6095_GCA_004371335.1
201s070911bsl_PA1_GCA_004375495.1
A17_GCA_003836875.1
DP_4_GCA_002192765.1
HUM_352_GCA_003630785.1
S1983_GCA_003858155.1
P44_Wales_1_VIM_2_11_12_GCA_001182945.1
Pae_CF67.12o_GCA_001036735.1
AZPAE14950_GCA_000791525.1
2357_GCA_002193975.1
LiA91_2004_GCA_003837435.1
Q_GCA_900148405.1
165_GCA_900145075.1
4094341901_GCA_004371165.1
paerg007_GCA_900608035.1
TNCF_10_GCA_001765475.1
E1_WATER_2_GCA_003833395.1
324_GCA_900146535.1
578_A_GCA_002312355.1
PA_182_GCA_003936245.1
R4537_GCA_003955055.1
PB368_GCA_002812845.1
Pae_CF67.12f_GCA_001036565.1
HUM_319_D2_GCA_003632815.1
BWHPSA043_GCA_000520335.1
JYH17_GCA_003975835.1
ATCC_33364_GCA_001444915.1
AZPAE14708_GCA_000795815.1
203_GCA_900145445.1
BWH051_GCA_000629565.1
Zw49_GCA_003974625.1
WH_SGI_V_07649_GCA_001452335.1
6088_GCA_004372045.1
WH_SGI_V_07698_GCA_001453725.1
MRSN13488_GCA_003969975.1
S_GCA_900148425.1
M37351_GCA_001516385.1
XDR_PA_GCA_900707585.1
AUS306_GCA_003840715.1
Pae_CF67.09i_GCA_001035445.1
HUM_249_GCA_003630725.1
U413A_GCA_003835955.1
Pae_CF67.02c_GCA_001010535.1
AZPAE14538_GCA_000796505.1
PA1RG_GCA_001293085.1
PABL019_GCA_003412155.1
PABL069_GCA_003411285.1
MRSN5508_GCA_003968535.1
P34_London_28_VIM_2_02_12_GCA_001181085.1
AU16821_GCA_001554745.1
BJ2_GCA_003974475.1
LiP10a_GCA_003834745.1
Pae_CF67.03n_GCA_001023815.1
KCRI_363_GCA_900406925.1
336_GCA_900146645.1
PA_D22_GCA_001721825.1
681_PAER_GCA_001065925.1
AUS430_GCA_003840545.1
F2_1206_GCA_003325625.1
XDR_PA_GCA_900708345.1
292_GCA_900146215.1
HUM_8_repl2_GCA_003630575.1
24_GCA_004796175.1
PABL064_GCA_003411475.1
AZPAE15047_GCA_000790835.1
N_GCA_900148345.1
W91453_GCA_002927135.1
AZPAE15035_GCA_000789495.1
11_GCA_004370925.1
NCTC11447_GCA_900455405.1
KCRI_310A_GCA_900406825.1
env142_GCA_002330255.1
Pa1207_GCA_002208645.1
NCTC10728_GCA_900637045.1
Pae110_GCA_003837265.1
32CFBRPA_GCA_003974285.1
AZPAE13848_GCA_000795425.1
WH_SGI_V_07699_GCA_001452615.1
5993_GCA_004371735.1
Pae_CF67.11l_GCA_001036335.1
BL01_GCA_000481125.1
VET_61_GCA_003633055.1
PS1_GCA_003725635.1
1079_PAER_GCA_001061875.1
VD329_GCA_002312505.1
SJU_S79_2_GCA_002330005.1
PABL094_GCA_003410835.1
DSM_50071_GCA_001042925.1
6004_GCA_004371565.1
AZPAE15054_GCA_000791385.1
Liverpool_Epidemic_Strain_GCA_000824685.1
WH_SGI_V_07491_GCA_001451705.1
1170_PAER_GCA_001060435.1
172_GCA_900145145.1
Pae_CF67.01p_GCA_001007185.1
D_GCA_900148085.1
RW176_GCA_001374375.1
162_GCA_004349915.1
MED21_GCA_005863885.1
15.121c_GCA_001373815.1
297_GCA_002312755.1
191_GCA_900145335.1
75_GCA_900144175.1
env137a_GCA_002330275.1
AZPAE14929_GCA_000789535.1
AZPAE12136_GCA_000796555.1
LMG5031_GCA_003837245.1
36BR_GCA_003834195.1
5995_GCA_004371715.1
TRN6622_GCA_001921095.1
430_GCA_900147565.1
C_GCA_900148075.1
NCTC13437_GCA_900706955.1
Pae_CF67.12b_GCA_001036315.1
R4369_GCA_003954835.1
WH_SGI_V_07391_GCA_001451075.1
370_GCA_900146965.1
P_GCA_900148395.1
FDAARGOS_532_GCA_003812165.1
HUM_321_D1_GCA_003633075.1
XDR_PA_GCA_900707985.1
JD314_GCA_000505965.1
392_GCA_900147175.1
321_GCA_900146465.1
PAC79A_GCA_004373885.1
PA_CL528_GCA_004372695.1
AZPAE14836_GCA_000794305.1
138.1_GCA_900147745.1
AUH_PA45_GCA_003397485.1
R2637_GCA_003955475.1
AZPAE14716_GCA_000795535.1
118_GCA_900144605.1
Pae_CF67.11d_GCA_001036145.1
710_PAER_GCA_001067065.1
GER_MD14_1510_Pae_083_GCA_003321505.1
PABL001_GCA_003412325.1
AU12175_GCA_001554535.1
Zw115_GCA_003974605.1
MRSN11278_GCA_003969955.1
DSM_50071_GCA_900167195.1
Pae_CF67.09j_GCA_001035465.1
JCM_5962_GCA_000615485.1
VET_52_GCA_003630705.1
223_GCA_900145655.1
AZPAE14726_GCA_000794865.1
285_GCA_900146155.1
559543_GCA_001909585.1
XDR_PA_GCA_900708505.1
316_GCA_900146455.1
AZPAE12153_GCA_000796925.1
NN5_GCA_003974455.1
LiP7_GCA_003834765.1
Pae_CF67.03p_GCA_001023835.1
62_GCA_000482025.1
PA_CL534a_GCA_004372235.1
276_GCA_900146065.1
EC22_GCA_003698855.1
PA_D16_GCA_001721805.1
BWHPSA001_GCA_000481685.1
Pae_CF67.09s_GCA_001035635.1
B2_305_GCA_003325605.1
130_GCA_900144725.1
139_GCA_004350565.1
HUM_10_GCA_003632895.1
AZPAE14724_GCA_000795865.1
WH_SGI_V_07375_GCA_001450225.1
W1g_GCA_002325955.1
HUM_9_repl2_GCA_003630555.1
C51_GCA_000480415.1
310.1_GCA_900147895.1
Pae_CF67.07i_GCA_001034825.1
env199_GCA_002330235.1
XDR_PA_GCA_900707765.1
MRSN_321_GCA_000982155.1
T6313_GCA_002927155.1
PABL066_GCA_003411415.1
TNCF_16_GCA_001766195.1
5994_GCA_004371755.1
PA_CL506b_GCA_004372485.1
421_GCA_900147475.1
JMM_GCA_000709285.1
B136_33_GCA_000359505.1
C0324C_GCA_000705195.1
XDR_PA_GCA_900707565.1
Pae_CF67.11m_GCA_001036355.1
LRJ01.2_GCA_900148175.1
Pa538_GCA_001680745.1
CF614_GCA_000480355.1
XDR_PA_GCA_900708775.1
KCJK8015_GCA_003053465.1
PA7790_GCA_001870265.1
WH_SGI_V_07176_GCA_001450545.1
S1f_GCA_002330065.1
AU10241_GCA_001554385.1
RNS_PA1_GCA_001623945.1
CF_PA39_GCA_000568235.2
PABL009_GCA_003411645.1
CI27_GCA_000297335.1
Pae83_GCA_004053945.1
6086.2_GCA_004371505.1
85_GCA_002411915.1
PABL075_GCA_003410855.1
UQCCR_393788042_K_AB94_GCA_002088215.1
JYH16_GCA_003834385.1
DUN_001C_GCA_003837055.1
AR_0103_GCA_001874795.1
Pae_CF67.11b_GCA_001036105.1
FDAARGOS_610_GCA_006364795.1
NA04_GCA_002204155.1
230_PAER_GCA_001062995.1
158_GCA_004349975.1
WH_SGI_V_07384_GCA_001450915.1
AU6462_GCA_001554575.1
env109b_GCA_002330695.1
19_028480_GCA_004795665.1
37s051011BSL_PA1_GCA_004375455.1
PABL091_GCA_003412365.1
ATCC_33359_GCA_001444975.1
CCF_835_GCA_001909795.1
MRSN11538_GCA_003969915.1
6001_GCA_004372025.1
NCTC13715_GCA_900636975.1
PD1_GCA_003974645.1
NCTC12449_GCA_900455325.1
HUM_243_GCA_003631955.1
XDR_PA_GCA_900708465.1
112_GCA_004350775.1
ENV_567_GCA_003633495.1
CCBH17348_GCA_002251125.1
K34_7_GCA_003206535.1
AZPAE14958_GCA_000791725.1
PA40_GCA_003332655.1
WH_SGI_V_07625_GCA_001453365.1
B_GCA_900148065.1
PA_CL522b_GCA_004372275.1
Pae_CF67.04g_GCA_001023875.1
LiP10b_GCA_003834725.1
S04_90_GCA_000988505.1
121_GCA_900144635.1
146_GCA_004350525.1
299_GCA_900146295.1
PB354_GCA_002812885.1
XDR_PA_GCA_900707315.1
XDR_PA_GCA_900708385.1
PA_D25_GCA_001721845.1
AZPAE14812_GCA_000795065.1
427.1_GCA_900147975.1
24_GCA_900144135.1
EML528_GCA_001280755.1
AZPAE15038_GCA_000790115.1
266_GCA_900145965.1
WH_SGI_V_07646_GCA_001453485.1
WH_SGI_V_07503_GCA_001453235.1
PA_058_GCA_003944895.1
PA55_GCA_003332425.1
29S030611BSL_PA1_GCA_004375475.1
19_032124_GCA_004795645.1
PABL059_GCA_003411095.1
ATCC_33358_GCA_001444955.1
XDR_PA_GCA_900708175.1
NCTC13719_GCA_900455415.1
759_GCA_002193995.1
AUS093_GCA_003840755.1
150_GCA_900144925.1
IGB83_GCA_000647635.1
308_GCA_900146385.1
WH_SGI_V_07236_GCA_001450745.1
88_GCA_900144315.1
paerg006_GCA_900607915.1
AU10272_GCA_001554705.1
NCTC8058_GCA_900455555.1
U454A_GCA_003835915.1
AZPAE14894_GCA_000790935.1
44s031011BSL_PA2_GCA_004375625.1
PABL030_GCA_003412115.1
LRJ14_GCA_900148265.1
USDA_ARS_USMARC_41639_GCA_001518975.1
PA_CL529_GCA_004372255.1
AZPAE13872_GCA_000795625.1
384_GCA_900147105.1
322_GCA_900146475.1
Pae_CF67.12h_GCA_001036585.1
P54_2_London_24_VIM_2_04_13_GCA_001181665.1
15_4_GCA_001374795.1
28_GCA_900144095.1
D429_Q_GCA_003698835.1
AZPAE14828_GCA_000795385.1
WH_SGI_V_07420_GCA_001453145.1
WH_SGI_V_07368_GCA_001450115.1
JD303_GCA_000505885.1
AZPAE14688_GCA_000794505.1
344_GCA_900146725.1
411_GCA_900147375.1
AZPAE15037_GCA_000789935.1
7_GCA_004370965.1
XDR_PA_GCA_900707295.1
PA_W29_GCA_003833585.1
env202_GCA_002330215.1
MRSN19711_GCA_003968385.1
66_GCA_004796135.1
AZPAE14967_GCA_000791885.1
5992_GCA_004371775.1
S2820_GCA_003837225.1
PA_ST235_GCA_000737795.1
ER06896_GCA_003703685.1
WH_SGI_V_07407_GCA_001451145.1
Pae_CF67.01m_GCA_001007395.1
KY1_GCA_000813565.1
37_P_PA_GCA_901456195.1
VET_56_GCA_003633015.1
265_GCA_002312545.1
L_GCA_900148165.1
KCJK8014_GCA_003053445.1
SJU_S9_1_GCA_002330045.1
C40_GCA_000480475.1
PABL040_GCA_003411665.1
145S200511BSL_PA2_GCA_004375285.1
6085_GCA_004371525.1
HCF483_GCA_003974095.1
PABL072_GCA_003410875.1
315_GCA_900146445.1
163_GCA_900145055.1
AZPAE12423_GCA_000797355.1
HUM_301_GCA_003633245.1
HUM_337_GCA_003630195.1
160_GCA_004349955.1
AUS309_GCA_003838685.1
BL23_GCA_000480685.1
113_GCA_900144575.1
281_GCA_900146115.1
312_GCA_900146415.1
Pa124_GCA_002192475.1
WH_SGI_V_07068_GCA_001449225.1
97_GCA_900144395.1
PPF_2_GCA_002312215.1
PB350_GCA_002812905.1
325_GCA_900146545.1
WH_SGI_V_07233_GCA_001450715.1
Pae_CF67.11q_GCA_001036425.1
389_GCA_900147145.1
HUM_389_GCA_003632955.1
WH_SGI_V_07506_GCA_001453265.1
413.1_GCA_900147965.1
PABL027_GCA_003411365.1
TNCF_133_1_GCA_001765535.1
ATCC_15442_GCA_001373915.1
515477_GCA_001909445.1
AUS136_GCA_003976855.1
PAHM4_GCA_001431165.1
YL84_GCA_000524595.1
VET_58_GCA_003633515.1
AZPAE14535_GCA_000796475.1
LIM1547_GCA_003204975.1
200_GCA_900145405.1
F30658_GCA_001516265.1
WH_SGI_V_07379_GCA_001450275.1
Pae_CF67.12l_GCA_001036675.1
829_GCA_002193835.1
A19_GCA_003837725.1
5034388498_20_GCA_004371275.1
PA102_GCA_003332585.1
CCF_839_GCA_001909615.1
MRSN12282_GCA_003970065.1
148_GCA_900144905.1
HUM_401_GCA_003630035.1
WH_SGI_V_07370_GCA_001450165.1
AUS183_GCA_003840005.1
PACS2_GCA_000168335.1
XDR_PA_GCA_900707345.1
WH_SGI_V_07234_GCA_001449965.1
Zw70_GCA_003974135.1
6087_GCA_004371485.1
WH_SGI_V_07277_GCA_001454065.1
1442_GCA_003863945.1
WH_SGI_V_07181_GCA_001449725.1
P5_London_26_VIM_2_01_09_GCA_001180425.1
JD328_GCA_000506065.1
PA66_GCA_003332375.1
175S070312EX2DAY21_PA1_GCA_004375325.1
Pae_CF67.05m_GCA_001024925.1
PA_62_GCA_000412415.1
WH_SGI_V_07063_GCA_001449305.1
SMC4389_GCA_001482875.1
135_GCA_004350255.1
Pae_CF67.08l_GCA_001035105.1
WH_SGI_V_07387_GCA_001450995.1
BL09_GCA_000480965.1
C_763_GCA_000412355.1
PA_CL505_GCA_004372505.1
197S020911BSL_PA3_GCA_004375175.1
PABL054_GCA_003411595.1
MRSN5524_GCA_003968225.1
AZPAE14855_GCA_000789925.1
BWHPSA017_GCA_000481365.1
PA_W45_GCA_003833425.1
91_GCA_900144335.1
MED24_GCA_005863945.1
150_PMEN_GCA_001062835.1
Ocean_1170_GCA_002263545.1
403_GCA_002312695.1
AUS345_GCA_003838705.1
AUH_PA132_GCA_003397565.1
AUS210_GCA_003839915.1
154_GCA_004350025.1
172BR_GCA_003834225.1
Env_16_GCA_002239535.1
HCF19_GCA_003974115.1
ATCC_43732_GCA_001445035.1
SJU_R10_1_GCA_002329935.1
PA_CL516_GCA_004372775.1
PA99_GCA_000611995.2
XDR_PA_GCA_900708705.1
WH_SGI_V_07237_GCA_001450005.1
M54_GCA_004123525.1
PAC10A_GCA_004373965.1
MRSN8912_GCA_003968055.1
P47_London_12_VIM_2_12_12_GCA_001181385.1
JD325_GCA_000506225.1
HUM_282_GCA_003633195.1
AMT0006_1_GCA_003838555.1
AZPAE14898_GCA_000791035.1
BWHPSA046_GCA_000520275.1
Pae_CF67.01l_GCA_001007215.1
B10W_GCA_001874465.1
AZPAE14811_GCA_000795045.1
132_GCA_004350275.1
AZPAE14977_GCA_000792155.1
SMC1587_GCA_003974345.1
WH_SGI_V_07635_GCA_001452135.1
Liverpool_Epidemic_Strain_GCA_000824445.1
8380_GCA_001548135.1
AZPAE14944_GCA_000791425.1
PA_CL504_GCA_004372525.1
TNCF_174_GCA_001766035.1
WH_SGI_V_07221_GCA_001449705.1
124.1_GCA_900147695.1
43CFBRPA_GCA_003973735.1
S611_C13_RS_GCA_002135955.1
env065b_GCA_002330395.1
PA130788_GCA_003267915.1
PA_112_GCA_003936325.1
578_B_GCA_002312235.1
AZPAE15040_GCA_000790915.1
R2483_GCA_003955135.1
P46_South_East_6_12_12_GCA_001181365.1
PB367_GCA_002812925.1
HUM_336_GCA_003632975.1
155_GCA_004350485.1
Pae_CF67.11o_GCA_001036405.1
B3_T2101_GCA_003834685.1
5054408345_GCA_004371005.1
78_GCA_900144205.1
AUS125_GCA_003976875.1
PABL061_GCA_003411345.1
AZPAE13853_GCA_000795465.1
WH_SGI_V_07261_GCA_001452985.1
PA_81_GCA_003866475.1
462_GCA_002312065.1
Liverpool_Epidemic_Strain_GCA_000824645.1
AZPAE14702_GCA_000794785.1
paerg008_GCA_900608125.1
797_GCA_002193815.1
Pae_CF67.12k_GCA_001036655.1
NCTC13618_GCA_901472595.1
C5311_GCA_003837705.1
PA_CL545b_GCA_004372185.1
C_1433_GCA_000412535.1
Liverpool_Epidemic_Strain_GCA_000824185.1
Liverpool_Epidemic_Strain_GCA_000824345.1
WH_SGI_V_07630_GCA_001452075.1
PABL080_GCA_003411115.1
env107_GCA_002330735.1
WH_SGI_V_07329_GCA_001454545.1
220_GCA_900145615.1
166_GCA_004349895.1
VET_75_GCA_003630055.1
326_GCA_900146555.1
AZPAE14725_GCA_000794845.1
311_GCA_900146405.1
AUH_PA120_GCA_003397525.1
AZPAE12138_GCA_000796525.1
SJU_R8_2_GCA_002329975.1
41_GCA_900144105.1
175BR_GCA_003834265.1
10_8_GCA_001374755.1
LESlike1_GCA_000583975.1
14651_GCA_001414155.1
M64_GCA_004123565.1
Pae_CF67.05n_GCA_001024945.1
MRSN8914_GCA_003968015.1
184_GCA_900145265.1
WH_SGI_V_07708_GCA_001454585.1
792_PAER_GCA_001067395.1
163.1_GCA_900147805.1
AZPAE14443_GCA_000796325.1
PA_W49_GCA_003840235.1
JD333_GCA_000506345.1
Liverpool_Epidemic_Strain_GCA_000824145.1
WCHPA075063_GCA_002976195.1
PA_W43_GCA_003834035.1
W_101_GCA_003413835.1
15_5_GCA_001373795.1
S625_C13_RS_GCA_002135915.1
219_GCA_900145625.1
226_GCA_900145685.1
AL191_GCA_003833445.1
TNCF_167_GCA_001766075.1
259S240811BSL_PA2_GCA_004375115.1
AZPAE14863_GCA_000790145.1
BWH056_GCA_000629465.1
Pae_CF67.08f_GCA_001034985.1
PPF_20_GCA_002312275.1
Pae_CF67.10g_GCA_001035795.1
AZPAE15072_GCA_000793385.1
12.5_1.1_GCA_001374875.1
WH_SGI_V_07305_GCA_001454725.1
319_GCA_900146495.1
PA_CL512_GCA_004372395.1
993_PAER_GCA_001068395.1
AZPAE14826_GCA_000795345.1
KCRI_610_GCA_900406965.1
XDR_PA_GCA_900708495.1
Pae_CF67.02r_GCA_001023995.1
env334_GCA_002330525.1
XDR_PA_GCA_900708135.1
XDR_PA_GCA_900707275.1
BWHPSA006_GCA_000481585.1
VRFPA07_GCA_000506805.1
CCBH5939_GCA_004152825.1
120_GCA_004350695.1
AUS238_GCA_003840695.1
B13455_GCA_003955325.1
XDR_PA_GCA_900707685.1
ATCC_9027_GCA_001374975.1
WH_SGI_V_07381_GCA_001450925.1
U2504_GCA_003834495.1
Co398373_GCA_003837745.1
BK3_GCA_002242775.1
MRSN12368_GCA_003970005.1
env101_GCA_002330775.1
AU6854_GCA_001554495.1
CLB24983_GCA_001909675.1
PABL002_GCA_003412285.1
WH_SGI_V_07645_GCA_001452305.1
ATCC_33363_GCA_001444895.1
P6_East_of_England_6_IMP_1_03_09_GCA_001180525.1
108_GCA_900144515.1
Pae_CF67.11s_GCA_001036465.1
10_1_GCA_001373735.1
Pae_CF67.01d_GCA_001007485.1
WH_SGI_V_07070_GCA_001449325.1
HUM_311_D1_GCA_003632915.1
WH_SGI_V_07056_GCA_001450325.1
AZPAE12419_GCA_000797265.1
P49_GCA_002025515.1
AZPAE14932_GCA_000793685.1
AZPAE14930_GCA_000793865.1
125_GCA_900144675.1
5024382749_13_GCA_004371065.1
AZPAE14717_GCA_000796605.1
CPHL2000_GCA_003837535.1
env408_GCA_002330505.1
MRSN8130_GCA_003968495.1
TNCF_12_GCA_001765575.1
PA17_GCA_003332795.1
AZPAE15060_GCA_000793255.1
RNS_PA65_GCA_002592085.1
39_GCA_900144015.1
XDR_PA_GCA_900707525.1
HUM_277_GCA_003631895.1
15.221Ba_GCA_001374835.1
5054408350_22_GCA_004371235.1
MCF199_GCA_003974785.1
HPA16_GCA_003837765.1
153_GCA_900144965.1
TNCF_68_GCA_001765725.1
44s031011BSL_PA1_GCA_004375595.1
435_GCA_900147615.1
549782_GCA_001909655.1
AUS422_GCA_003838765.1
M7_GCA_001619935.1
MED22_GCA_005863925.1
287_GCA_900146185.1
HUM_315_D1_GCA_003629885.1
Pae_CF67.09d_GCA_001035315.1
AUH_PA43_GCA_003397505.1
CMC_VB_PA_B22862_GCA_001605875.1
934436V_GCA_003840045.1
AZPAE15048_GCA_000793135.1
Tu863_GCA_003837195.1
AZPAE14904_GCA_000791155.1
XDR_PA_GCA_900708745.1
P38_London_12_VIM_2_08_12_GCA_001181165.1
MRSN994_GCA_003968035.1
14673_GCA_001414175.1
M65_GCA_004123545.1
2.5_4_GCA_001375035.1
144S190811BSL_PA1_GCA_004375365.1
TNCF_130_GCA_001766205.1
AMT0020_84_GCA_003838535.1
NCTC10730_GCA_900455425.1
VET_38_D1_GCA_003630225.1
AZPAE14951_GCA_000791545.1
138_GCA_004350215.1
40_GCA_900143995.1
Pae_CF67.01k_GCA_001007275.1
Pae_CF67.08n_GCA_001035145.1
TUM17826_GCA_003967495.1
903_GCA_003840215.1
BWH036_GCA_000629025.1
PA_W31_GCA_003834015.1
XDR_PA_GCA_900708755.1
F1_DN_2_GCA_003833465.1
AZPAE13860_GCA_000795525.1
12_GCA_004370885.1
M74707_GCA_002927095.1
Pae_CF67.10t_GCA_001036065.1
132_GCA_900144745.1
UCBPP_PA14_GCA_000014625.1
AZPAE15015_GCA_000792975.1
297_GCA_900146275.1
M26_GCA_002189505.1
Ocean_1187_GCA_002263585.1
S86968_GCA_001515845.2
Y_GCA_900148475.1
PABL023_GCA_003411725.1
314_GCA_900146435.1
AZPAE14868_GCA_000790245.1
AZPAE14970_GCA_000791965.1
TSB_6_GCA_001375255.1
PABL085_GCA_003410935.1
Pae_CF67.11i_GCA_001036235.1
P41_London_28_09_12_GCA_001181225.1
BWHPSA038_GCA_000520435.1
VET_78_GCA_003630285.1
392_GCA_002312405.1
221_GCA_900145635.1
WH_SGI_V_07622_GCA_001451985.1
PADK2_CF510_GCA_000259025.1
env102_GCA_002330355.1
WH_SGI_V_07238_GCA_001450015.1
S518_C10_BS_GCA_002135995.1
XDR_PA_GCA_900707785.1
81_GCA_004796075.1
197S020911BSL_PA2_GCA_004375195.1
W25637_GCA_002927035.1
5999.1_GCA_004371635.1
LiA145_2005_GCA_003837365.1
SMC1585_GCA_003974385.1
TRN6649_GCA_001921175.1
Pae_CF67.10c_GCA_001035715.1
Pae_CF67.01s_GCA_001007425.1
260_GCA_900145915.1
AUS631_GCA_003840445.1
Pae_CF67.07r_GCA_001034905.1
HPA6_GCA_003838365.1
Pa58_GCA_002192495.1
PAb1_GCA_000172395.1
412_GCA_900147385.1
WH_SGI_V_07685_GCA_001452445.1
PA32_GCA_003332735.1
AZPAE14943_GCA_000791345.1
PA_CL521a_GCA_004372315.1
HCF100_GCA_003974575.1
Pae_CF67.04p_GCA_001023915.1
HM299_GCA_003834645.1
133_GCA_004350615.1
AZPAE14995_GCA_000792565.1
AZPAE13866_GCA_000795585.1
AZPAE12415_GCA_000797165.1
PA_W9_GCA_003841805.1
T3044_GCA_003975935.1
RP73_GCA_000414035.1
PA171_GCA_003332565.1
192S190811BSL_PA1_GCA_004375535.1
ATCC_33356_GCA_001444815.1
AZPAE12409_GCA_000797005.1
161.1_GCA_900147795.1
PA_CL549_GCA_004372145.1
BWH050_GCA_000629585.1
MRSN12365_GCA_003969875.1
MCF922_GCA_003974725.1
AUS537_GCA_003840465.1
E3_London_17_VIM_2_03_09_GCA_001180485.1
WH_SGI_V_07224_GCA_001450665.1
VET_29_GCA_003630455.1
Liverpool_Epidemic_Strain_GCA_000824305.1
193_GCA_900145355.1
AU10583_GCA_001554665.1
F5677_GCA_002946935.1
env207_GCA_002330585.1
PABL021_GCA_003412075.1
DUN_001_2A_GCA_003835875.1
PA33_GCA_003332715.1
CLB24232_GCA_001909485.1
PA19_GCA_002835725.1
XDR_PA_GCA_900707965.1
F815101_GCA_004684765.1
AZPAE15017_GCA_000793005.1
B9_T2436_GCA_003834665.1
WH_SGI_V_07051_GCA_001449365.1
Pae_CF67.09o_GCA_001035565.1
HUM_311_D2_GCA_003631815.1
AUS111_GCA_003840635.1
WH_SGI_V_07383_GCA_001451245.1
XDR_PA_GCA_900708675.1
18_GCA_004351825.1
991.rep1_PAER_GCA_001067795.1
M66_GCA_004123335.1
417_GCA_900147435.1
57_GCA_900144145.1
XDR_PA_GCA_900707645.1
2S030611BSL_PA1_GCA_004375515.1
PABL014_GCA_003412225.1
ATCC_33357_GCA_001444835.1
AZPAE14824_GCA_000795305.1
MSH10_GCA_003975915.1
L10_GCA_002223805.1
MRSN12914_GCA_003969855.1
927_PAER_GCA_001068165.1
BL13_GCA_000480885.1
BWH031_GCA_000629105.1
MCF1018_GCA_003974705.1
AZPAE14714_GCA_000796845.1
HUM_299_GCA_003629805.1
AZPAE14924_GCA_000791225.1
334_GCA_900146625.1
Pae_CF67.09g_GCA_001035395.1
Liverpool_Epidemic_Strain_GCA_000824165.1
158_GCA_900145005.1
PPF_18_GCA_002312675.1
B3_20M_GCA_000455505.1
XDR_PA_GCA_900708665.1
P1_London_28_IMP_1_04_05_GCA_001180345.1
BH6_GCA_001547575.1
Liverpool_Epidemic_Strain_GCA_000824405.1
AZPAE14533_GCA_000796465.1
13.1_GCA_900147725.1
env396b_GCA_002330125.1
PAC9A_GCA_004373985.1
XDR_PA_GCA_900708225.1
PABL052_GCA_003411705.1
BWHPSA011_GCA_000481485.1
6090_GCA_004371445.1
AZPAE12416_GCA_000797185.1
WH_SGI_V_07382_GCA_001450875.1
15.211_Gb_GCA_001375135.1
388_GCA_900147165.1
131_GCA_004350295.1
WH_SGI_V_07060_GCA_001449145.1
X9820_GCA_002724095.1
83_GCA_900144275.1
HUM_256_GCA_003633175.1
WH_SGI_V_07291_GCA_001454145.1
WH_SGI_V_07054_GCA_001450425.1
FDAARGOS_121_GCA_001471435.2
PABL055_GCA_003411555.1
422_GCA_900147485.1
82.1_GCA_900148045.1
161_GCA_900145035.1
AUS674_GCA_003840425.1
WH_SGI_V_07378_GCA_001450265.1
367_PAER_GCA_001063225.1
Liverpool_Epidemic_Strain_GCA_000824365.1
AZPAE14897_GCA_000791025.1
182_GCA_900145245.1
LRJ18_GCA_900148315.1
XDR_PA_GCA_900708815.1
HUM_314_D1_GCA_003630415.1
PA_038_GCA_003936385.1
PPF_19_GCA_002312295.1
MRSN18560_GCA_003978035.1
PABL006_GCA_003412035.1
PA35_GCA_003332755.1
DUN_001_2B_GCA_003835835.1
AU16960_GCA_001554625.1
HCF591_GCA_003974515.1
Pae_CF67.02p_GCA_001023975.1
AZPAE14839_GCA_000794365.1
PA151_GCA_002835765.1
991.rep2_PAER_GCA_001068375.1
PA_CL514_GCA_004372375.1
XDR_PA_GCA_900708695.1
G1_402_GCA_003325515.1
TRN6594_GCA_001921015.1
Pae_CF67.09m_GCA_001035525.1
121_GCA_004350675.1
HUM_8_repl1_GCA_003630645.1
T3677_GCA_003975955.1
AR_0357_GCA_002968955.1
WH_SGI_V_07172_GCA_001449585.1
LCT_PA220_GCA_000439855.1
env187_GCA_002331985.1
5988.3_GCA_004372125.1
396_GCA_900147225.1
AT31_GCA_003840085.1
254_GCA_900145855.1
152_GCA_004350085.1
HUM_300_GCA_003629845.1
23_P_PA_GCA_901456275.1
Pae_CF67.10q_GCA_001036005.1
F63912_GCA_001594325.2
346_GCA_900146745.1
HUM_296_GCA_003633365.1
171_GCA_004349875.1
WH_SGI_V_07427_GCA_001451535.1
C23_GCA_000480495.1
138244_GCA_000215775.5
PABL049_GCA_003411745.1
BWHPSA010_GCA_000481505.1
MRSN11536_GCA_003970615.1
P4_London_1_VIM_2_10_07_GCA_001180405.1
env241b_GCA_002330165.1
VRFPA04_GCA_000473745.3
AZPAE14554_GCA_000794405.1
JYH12_GCA_003834285.1
Pae42_GCA_004053845.1
WH_SGI_V_07386_GCA_001450985.1
140_GCA_002411815.1
AZPAE15031_GCA_000791855.1
6092.2_GCA_004371405.1
3575_GCA_000629285.1
JB2_GCA_003060845.1
Pae_CF67.11j_GCA_001036255.1
XDR_PA_GCA_900707925.1
585_GCA_002312465.1
HUM_236_GCA_003633135.1
123_GCA_004796015.1
RW109_GCA_900243355.1
20CFBRPA_GCA_003973795.1
UQCCR_35166_1996_AC02_GCA_002088145.1
P2_London_28_IMP_1_06_05_GCA_001180365.1
433_GCA_900147595.1
Lw1047_GCA_003837305.1
PA_CL501_GCA_004372585.1
AZPAE14962_GCA_000791805.1
123_GCA_900144655.1
AUS185_GCA_003839995.1
Pae_CF67.10r_GCA_001036025.1
VET_37_GCA_003629865.1
720_PAER_GCA_001067105.1
278_GCA_900146085.1
HUM_387_GCA_003633345.1
VET_35_GCA_003630095.1
AUS441_GCA_003838785.1
506_GCA_002312615.1
136S260811BSL_PA1_GCA_004375385.1
PABL007_GCA_003411765.1
MRSN11976_GCA_003970635.1
Zw31_GCA_003974195.1
PABL062_GCA_003410975.1
Pae81_GCA_004053865.1
WH_SGI_V_07634_GCA_001452125.1
TUM17825_GCA_003967475.1
E12_London_26_VIM_2_06_13_GCA_001181745.1
155_GCA_900144945.1
XDR_PA_GCA_900707385.1
HUM_258_GCA_003633115.1
PABL046_GCA_003411535.1
19_GCA_004370865.1
env110a_GCA_002330315.1
PA_W44_GCA_003833485.1
LiA50_2005_GCA_003837325.1
M140A_GCA_001750425.1
15.211Bb_GCA_001375475.1
AUS675_GCA_003840405.1
AZPAE12137_GCA_000796585.1
169_GCA_004350405.1
AZPAE14833_GCA_000794265.1
Pae_CF67.01f_GCA_001007465.1
378_GCA_900147045.1
Pae_CF67.11t_GCA_001036485.1
Pae_CF67.08d_GCA_001034945.1
403_GCA_900147295.1
HUM_261_GCA_003630435.1
WH_SGI_V_07502_GCA_001451865.1
TNCF_23_GCA_001765595.1
MRSN8141_GCA_003968475.1
XDR_PA_GCA_900708245.1
HCF367_GCA_003974535.1
HM307_GCA_003834605.1
111_GCA_900144545.1
Pae_CF67.02n_GCA_001023955.1
AUS485_GCA_003840655.1
AZPAE15050_GCA_000791665.1
WH_SGI_V_07182_GCA_001450585.1
6003_GCA_002193895.1
128_GCA_004350655.1
AZPAE14441_GCA_000796285.1
D2_463_GCA_003325535.1
218_GCA_900145605.1
AZPAE15012_GCA_000792895.1
Liverpool_Epidemic_Strain_GCA_000824385.1
TRN6598_GCA_001921025.1
ENV_203_GCA_003630665.1
PA57_GCA_003332525.1
PABL057_GCA_003411195.1
MRSN18754_GCA_003968625.1
P7_London_17_VIM_2_06_09_GCA_001180545.1
X_GCA_900148465.1
31_GCA_900144085.1
AU10714_GCA_001554455.1
WH_SGI_V_07278_GCA_001453915.1
E2_GCA_003834455.1
Jp1155_GCA_003975305.1
XDR_PA_GCA_900707915.1
AZPAE14882_GCA_000790605.1
Pae22_GCA_004054095.1
TSB_7_GCA_001374175.1
S769_C16_RS_GCA_002135705.1
PAC14B_GCA_004373565.1
PA_150577_GCA_002442855.1
213_GCA_900145555.1
Carb01_63_GCA_000981825.1
AU17091_GCA_001555035.1
60_GCA_900143895.1
PASGNDM586_GCA_002134915.1
WH_SGI_V_07687_GCA_001452465.1
AZPAE14706_GCA_000796165.1
WH_SGI_V_07621_GCA_001451975.1
ENV_682_GCA_003631205.1
PAL0.1_GCA_003143795.1
PA_W12_GCA_003841235.1
BTP035_GCA_001086745.1
JYH10_GCA_003835265.1
Pae_CF67.05c_GCA_001024755.1
JYH28_GCA_003833805.1
AZPAE15028_GCA_000792265.1
SCH_ABX17_GCA_001990375.1
PAC97A_GCA_004372925.1
SJU_S79_3_GCA_002329765.1
FFUP_PS_35_GCA_002188585.1
XDR_PA_GCA_900707085.1
S20b_GCA_002326195.1
405_GCA_900147315.1
XDR_PA_GCA_900708725.1
31_GCA_004351065.1
XDR_PA_GCA_900708025.1
AZPAE14861_GCA_000790085.1
99_GCA_004795995.1
TNCF_109_GCA_001765915.1
3574_GCA_000629305.1
CPHL1999_GCA_003836745.1
S54485_GCA_003835495.1
3052425557_GCA_004370215.1
S435_C09_BS_GCA_002136075.1
MRSN18971_GCA_000710625.1
WH_SGI_V_07679_GCA_001453565.1
PA2_GCA_002866725.1
W15Dec3_GCA_001756435.1
AUS343_GCA_003840885.1
SJU_S6_3_GCA_002285355.1
Pae_CF67.12r_GCA_001036805.1
JD306_GCA_000506085.1
ENV_570_GCA_003632575.1
VET_23_GCA_003629045.1
97_GCA_004350885.1
HIAE_PA07_GCA_003055555.1
301_GCA_900146315.1
AZPAE15001_GCA_000792675.1
WH_SGI_V_07251_GCA_001453825.1
14.1_GCA_004370045.1
DZ_B1_GCA_002094805.1
XDR_PA_GCA_900708315.1
8491_GCA_002942025.1
AZPAE14972_GCA_000792025.1
XDR_PA_GCA_900708205.1
C20_GCA_000480515.1
SCH_ABX08_GCA_002005765.1
ENV_566_GCA_003632725.1
P28b_GCA_002326535.1
181_GCA_900145225.1
AUS311_GCA_003976455.1
IDEXX_Canine4_GCA_003836765.1
S442_C09_BS_GCA_002136055.1
5014375233_GCA_004370235.1
BWHPSA037_GCA_000520455.1
AZPAE14907_GCA_000793705.1
326S290611BSL_PA3_GCA_004374595.1
LES400_GCA_000583935.1
JYH15_GCA_003974995.1
0C2E_GCA_001500235.1
AZPAE14902_GCA_000791125.1
SJU_W20_2_GCA_002285375.1
PRD_10_GCA_005154325.1
HUM_275_D2_GCA_003631685.1
VET_123_GCA_003632555.1
2328_GCA_002193665.1
Pae_CF67.05r_GCA_001036825.1
env144b_GCA_002326745.1
360_GCA_900146875.1
HUM_287_GCA_003630895.1
NCGM_1900_GCA_000829275.1
S247_C06_RS_GCA_002136205.1
P30_South_East_2_VIM_2_10_11_GCA_001181005.1
Liverpool_Epidemic_Strain_GCA_000824065.1
WS136_GCA_000820805.1
WH_SGI_V_07293_GCA_001454165.1
T_GCA_900148435.1
MRSN14981_GCA_003969495.1
ENV_551_GCA_003632705.1
290_GCA_900146205.1
HUM_333_GCA_003629235.1
S21a_GCA_002326515.1
PAS7_GCA_002201395.1
W36662_GCA_001516185.2
WCHPA075025_GCA_002980385.1
BWHPSA005_GCA_000481605.1
Jp222_GCA_003975325.1
G2_GCA_003835015.1
PAC15A_GCA_004373545.1
MSH_10_GCA_000407905.1
MPAO1_P1_GCA_000247435.2
AZPAE15023_GCA_000793125.1
MRSN18970_GCA_003969265.1
AU17550_GCA_001555015.1
15.111b_GCA_001374275.1
NCTC13359_GCA_901472545.1
AZPAE14981_GCA_000792245.1
AR_0358_GCA_003000755.1
357_GCA_900146845.1
107_GCA_004351215.1
PS50_GCA_000520175.1
DUN_003B_GCA_003835245.1
1664_GCA_003863715.1
98_GCA_900144405.1
PASGNDM699_GCA_002104595.1
Pae_CF67.05e_GCA_001024775.1
JYH22_GCA_003833825.1
AZPAE14823_GCA_000795285.1
DK1_substr._NH57388A_GCA_900069025.1
NCAIM_B.001380_GCA_000685845.1
PABL058_GCA_003410785.1
295s071211BSL_PA2_GCA_004374365.1
MRSN25762_GCA_003969035.1
PA_059_GCA_003940635.1
CCBH18249_GCA_004146325.1
19R_GCA_004372905.1
6822_GCA_003698365.1
SCVJan_GCA_001900225.1
SP4371_GCA_003950255.1
BWHPSA008_GCA_000481545.1
250_GCA_900145835.1
VET_22_GCA_003629695.1
HUM_284_GCA_003631075.1
AZPAE14954_GCA_000791625.1
Mi162_GCA_003841045.1
HIAE_PA06_GCA_003055385.1
MED12_GCA_005863735.1
AZPAE14711_GCA_000797345.1
AUS507_GCA_003838975.1
MRSN436311_GCA_003968895.1
S443_C09_RS_GCA_002136015.1
CPHL5083_GCA_003836725.1
TNCF_155_GCA_001765975.1
ATCC_27853_GCA_001997195.1
WH_SGI_V_07704_GCA_001452685.1
BA7823_GCA_003626935.2
PA4_GCA_002866745.1
WS394_GCA_000786485.1
JD316_GCA_000506125.1
AZPAE12412_GCA_000797105.1
AZPAE14992_GCA_000792505.1
XDR_PA_GCA_900708145.1
AZPAE12145_GCA_000796745.1
AZPAE14865_GCA_000790185.1
PAO1_GCA_003957095.1
AZPAE14960_GCA_000791765.1
BWH029_GCA_000629145.1
S122_C02_RS_GCA_002136245.1
Pae_CF67.02j_GCA_001024395.1
16_GCA_004370025.1
AZPAE15045_GCA_000790985.1
Liverpool_Epidemic_Strain_GCA_000824005.1
J9UH1F_GCA_003836575.1
RW200_GCA_001375235.1
AUS452_GCA_003976645.1
U4581_GCA_003970775.1
AR442_GCA_003073795.1
Pa1354_GCA_003669925.1
8508_GCA_002942045.1
HUM_327_D1_repl1_GCA_003629275.1
VET_70_GCA_003631495.1
WH_SGI_V_07050_GCA_001449435.1
4012_0_GCA_003698785.1
P15_London_17_02_10_GCA_001180705.1
AZPAE14394_GCA_000796045.1
Pae_CF67.08a_GCA_001037425.1
NCTC11450_GCA_900455165.1
XDR_PA_GCA_900707475.1
B3_208_GCA_000455405.1
717_GCA_002194005.1
PAC17A_GCA_004373505.1
Pae_CF67.04e_GCA_001024565.1
OY15_GCA_003973905.1
S700_C14_RS_GCA_002135765.1
LiA63_2006_GCA_003836385.1
C3_GCA_003835055.1
MRSN1902_GCA_003969225.1
AZPAE15061_GCA_000793295.1
PASGNDM590_GCA_002134975.1
DR1_GCA_000817165.1
419_GCA_900147445.1
env113b_GCA_002332065.1
UBA908_GCA_002293995.1
AU25210_GCA_001555055.1
PAC54A_GCA_004374175.1
PABL101_GCA_003410595.1
HUM_241_GCA_003631265.1
VET_25_GCA_003629485.1
WH_SGI_V_07372_GCA_001450185.1
PA_060_GCA_003935835.1
JD318_GCA_000506005.1
AZPAE14886_GCA_000790705.1
BTP038_GCA_001086725.1
PAC108A_GCA_004373755.1
WH_SGI_V_07686_GCA_001453645.1
21BR_GCA_003833865.1
KCRI_242_GCA_900406845.1
U2816_GCA_003975135.1
MRSN2101_GCA_003969075.1
PA_032_GCA_003940675.1
WH_SGI_V_07680_GCA_001452405.1
320_GCA_900146505.1
AR_0092_GCA_001874805.1
HUM_349_GCA_003631035.1
NHmuc_GCA_001900265.1
6D92_H_GCA_003698325.1
MSH_10_GCA_000412435.1
AUS489_GCA_003838935.1
P43_1_London_9_VIM_2_11_12_GCA_001181265.1
AT19_GCA_003841005.1
Pae_CF67.04b_GCA_001024545.1
S220_C06_RS_GCA_002136495.1
HCF73_GCA_003973925.1
15.221Ga_GCA_001374595.1
BL15_GCA_000480845.1
AU10713_GCA_001555075.1
PS42_GCA_000520195.1
AZPAE14985_GCA_000792345.1
Liverpool_Epidemic_Strain_GCA_000824325.1
HUM_278_GCA_003631245.1
M8A.3_GCA_000480575.1
LRJ15_GCA_900148275.1
BL12_GCA_000480905.1
MH38_GCA_000689435.1
PAO1_GFP_GCA_000629345.1
439_GCA_900147655.1
AZPAE14817_GCA_000795165.1
AA44_GCA_003833845.1
Pae_CF67.05a_GCA_001024715.1
NUBRI_P_GCA_004790695.1
1631_GCA_003863775.1
WH_SGI_V_07306_GCA_001454285.1
SCH_ABX18_GCA_001990335.1
381_GCA_900147075.1
AU7198_GCA_001555225.1
[truncated: 2,712 more rows]

## Sheet: Sau_Staphopia_basic_43914
ERX659150
ERX513870
ERX1657347
SRX364446
ERX113931
ERX152003
ERX1666660
ERX531893
ERX1628310
ERX2073665
ERX950140
ERX1098188
ERX2008634
ERX1611906
SRX392155
SRX1884798
ERX359351
SRX761774
SRX313357
ERX680698
ERX096757
ERX2073560
SRX368054
ERX384704
ERX505383
ERX1150142
ERX1657314
ERX1048210
ERX110840
SRX375559
ERX1933590
SRX2219221
ERX325828
ERX926281
SRX1885614
ERX212117
ERX2012126
SRX148229
SRX1114270
ERX956674
ERX238599
SRX1887793
ERX1907070
ERX095288
ERX063954
ERX681203
ERX1711301
ERX1834646
SRX1885414
SRX160375
ERX134640
ERX325996
ERX178844
SRX313376
ERX659297
SRX189871
ERX166858
ERX1666587
ERX1626199
ERX1626066
ERX2003718
ERX086937
ERX1114507
SRX158254
ERX1662778
ERX2093242
ERX062498
ERX147984
ERX1666562
SRX364404
ERX694880
ERX1907119
ERX134972
ERX513633
ERX2085712
ERX451196
SRX1137243
ERX187548
SRX1884940
SRX886863
SRX864956
ERX531913
ERX1666320
ERX513582
ERX113373
ERX807586
SRX1137239
ERX926403
ERX385485
ERX166856
ERX164898
ERX042918
ERX1667430
ERX385036
ERX1864073
ERX1907026
ERX094788
SRX511751
ERX1770157
SRX1051411
ERX551826
ERX147766
ERX1103681
SRX2551570
ERX646316
SRX464631
ERX681319
ERX506094
SRX659075
ERX063892
ERX513129
SRX467836
ERX1583736
ERX062461
SRX375522
ERX325994
ERX405735
SRX392122
SRX375600
ERX956487
ERX2003883
ERX659213
ERX1667245
ERX1273539
ERX686692
ERX139579
ERX686906
ERX1048114
ERX2073779
ERX092340
ERX015260
ERX1285957
ERX030059
SRX390947
ERX134586
ERX658895
ERX1035218
ERX462088
SRX364257
SRX887001
SRX368052
ERX2004664
ERX658845
ERX2008658
ERX1114494
ERX956727
SRX463033
ERX325773
SRX1884906
ERX276036
ERX956464
ERX252416
SRX658914
ERX1852682
ERX1501060
ERX1770231
ERX2011611
ERX134998
ERX094750
SRX175972
SRX364576
SRX451229
ERX681077
ERX092348
ERX1820773
ERX1793896
ERX267692
ERX2085708
SRX471112
ERX023523
ERX095308
ERX770610
SRX2122570
ERX2003895
SRX2551370
SRX1114262
ERX139387
SRX463814
ERX950001
ERX113389
ERX531875
ERX456071
ERX132407
ERX1299430
ERX2011760
SRX1887640
SRX468134
ERX1666312
ERX1971919
SRX129714
SRX373452
SRX449943
ERX1501002
ERX659067
SRX2535674
SRX2551438
SRX400119
ERX186286
ERX979676
ERX325749
ERX1150164
ERX652756
SRX368044
ERX1852784
ERX462244
ERX646319
ERX1972030
ERX2012070
ERX2003891
ERX1666632
ERX1270240
ERX1997674
SRX1886586
ERX178896
ERX2131494
ERX451457
ERX694915
ERX120761
SRX2535345
ERX042904
ERX138325
ERX950062
ERX1793934
ERX652753
ERX659090
ERX1770312
ERX551114
SRX477138
ERX470750
ERX1098145
SRX391589
ERX652736
ERX202274
ERX1027828
ERX551810
SRX2557096
SRX560727
ERX062261
ERX186633
ERX095267
ERX674995
SRX449783
ERX1114546
ERX164875
ERX186272
ERX2011573
SRX2557038
ERX659016
ERX2011841
SRX2535480
ERX2012137
ERX807569
ERX482550
ERX717903
SRX375561
ERX1499383
ERX1501078
ERX116981
ERX187451
ERX385460
ERX552202
ERX042881
SRX1885342
SRX368154
ERX681219
SRX672604
SRX1885667
ERX1666289
ERX980296
ERX462180
ERX513546
SRX3230825
ERX2073626
ERX1770195
ERX392019
SRX152472
ERX956745
ERX556609
ERX1150180
ERX349755
ERX681281
ERX2003488
SRX2219384
ERX1299469
ERX681163
ERX451091
SRX2219197
ERX369879
ERX513770
SRX2122523
ERX2011863
ERX2093047
ERX1611911
SRX364437
ERX389189
ERX513842
SRX2535500
ERX209368
ERX132463
ERX1114448
ERX513215
SRX422799
SRX507327
ERX513131
ERX1269177
ERX1864060
ERX1222237
SRX359192
SRX1114281
ERX505175
ERX2169715
ERX284135
ERX551802
ERX1048244
SRX449927
ERX1086761
ERX1952437
ERX107835
ERX359421
ERX103570
ERX556765
ERX451329
SRX468139
ERX147792
ERX139365
ERX008685
ERX186273
ERX462333
ERX134704
SRX363641
ERX956634
ERX1086807
ERX451138
ERX1711439
ERX110804
SRX368101
SRX1044988
ERX979677
ERX113986
ERX1590846
ERX209456
ERX178838
SRX511792
ERX979757
SRX367917
ERX1370944
SRX1885301
ERX186632
ERX532116
SRX463635
SRX2551531
ERX267976
ERX659099
ERX2011902
ERX470725
ERX1859281
SRX373663
ERX694891
ERX956383
ERX942828
SRX422785
ERX328713
ERX2093176
ERX1299445
ERX187605
ERX680875
ERX659135
SRX1053865
ERX139464
ERX1033739
ERX085222
ERX328683
ERX950107
ERX252360
SRX468109
ERX1820829
SRX373697
SRX2700326
ERX349269
ERX807560
ERX1501098
SRX2219251
ERX1286028
ERX359408
ERX926291
ERX100630
ERX910041
ERX384868
ERX385054
ERX513442
ERX110886
ERX2011660
SRX368161
SRX1885527
ERX212148
SRX3279843
SRX1885791
SRX375576
ERX506063
ERX1933605
ERX1033709
ERX1120554
ERX659178
SRX1051498
ERX956510
ERX062438
SRX1885067
ERX506126
ERX2004117
SRX468137
SRX391563
ERX505405
SRX2147151
SRX368135
ERX1834656
SRX1887579
ERX1103563
ERX686900
SRX451278
ERX807513
SRX366336
ERX094787
ERX1666293
SRX369155
ERX1098123
ERX158565
SRX886851
ERX385488
ERX1626163
ERX956432
SRX2535444
ERX451410
ERX325874
ERX1033567
ERX085241
ERX2011645
ERX660891
ERX1103584
ERX807445
ERX1222290
SRX1886604
ERX132435
ERX506177
SRX2535637
ERX202280
ERX1933604
ERX1611910
ERX212209
ERX1972151
SRX392229
ERX2085827
ERX717675
ERX349438
SRX422966
ERX979696
ERX1972224
SRX659292
ERX1101012
ERX197832
ERX330784
ERX1647990
SRX1884849
ERX092307
ERX139435
SRX886907
SRX1886651
ERX110765
ERX1314965
ERX092308
SRX392080
ERX1853021
SRX463187
ERX204809
SRX391534
ERX1143774
ERX1027973
ERX1667366
ERX1273565
ERX088521
SRX340882
ERX1033656
ERX2003703
ERX505306
ERX1299449
ERX1150208
ERX1770232
ERX276146
ERX686819
ERX490385
ERX154848
SRX2535219
SRX555865
ERX505987
SRX422890
ERX1972158
ERX659197
ERX2003681
SRX456496
ERX389226
ERX1043644
ERX252186
ERX326017
ERX956723
SRX1885528
ERX513563
ERX652649
SRX1051452
ERX1770265
ERX694882
ERX1370922
ERX2008736
SRX1114309
ERX178909
ERX062488
SRX363529
ERX330921
ERX221204
ERX680923
ERX658818
ERX209421
ERX1120594
ERX134982
ERX385145
SRX359195
ERX686805
ERX1043715
ERX1150213
SRX2535242
ERX2169719
ERX136696
ERX980181
ERX451264
ERX1626006
ERX652776
ERX158599
ERX325817
ERX492470
SRX392280
ERX267627
SRX3070733
SRX476967
ERX110669
SRX368045
ERX349635
ERX326070
ERX061466
ERX482585
SRX1885289
ERX022906
ERX956618
ERX552154
ERX2008638
ERX158485
SRX659223
ERX1666595
SRX135119
ERX325851
ERX556807
ERX158620
ERX458920
ERX154966
SRX364529
ERX1886064
ERX359385
ERX110654
ERX506153
ERX1103567
ERX110779
ERX652655
ERX2011552
ERX325764
ERX202168
ERX085336
ERX061631
SRX2219566
ERX284183
ERX085328
ERX1657350
ERX384874
ERX1048271
ERX1149531
ERX1299402
ERX646301
ERX942854
ERX675038
ERX384911
ERX1269113
ERX187468
SRX076428
ERX652574
ERX110428
ERX063968
ERX384865
ERX2008693
ERX513276
ERX063856
ERX385210
ERX1662824
ERX221130
ERX186297
SRX449836
ERX325799
SRX659237
ERX154855
ERX062533
ERX062352
ERX360700
ERX451101
SRX555801
ERX556660
SRX1884887
ERX1830478
SRX672621
ERX451201
ERX1952340
ERX658680
SRX1886979
ERX1150013
ERX212185
SRX467859
ERX1103568
ERX196382
ERX096746
ERX681137
ERX153359
ERX1103587
ERX1611953
ERX349455
ERX1933600
ERX405710
ERX657933
ERX2011710
ERX505239
ERX513865
SRX392640
ERX1711317
ERX956659
ERX330753
ERX646924
ERX451026
SRX1613919
ERX1269515
ERX1666535
SRX373685
ERX2006797
ERX197814
SRX1887404
ERX1150149
ERX659302
ERX1043708
ERX1028004
ERX384864
ERX385127
ERX681051
ERX1830594
ERX514120
ERX451454
SRX1884797
SRX554811
ERX1770242
ERX646911
ERX1830524
ERX385278
SRX3070640
SRX449889
ERX1269080
ERX021302
ERX349629
ERX680736
ERX095310
ERX132356
SRX1885766
SRX548082
SRX761734
SRX2426211
ERX252403
SRX2122545
ERX326043
ERX2085803
ERX505424
ERX1126839
SRX2219258
ERX092311
ERX152081
ERX551557
ERX238611
ERX178879
ERX680729
ERX1998045
ERX330913
ERX110803
SRX1885431
ERX718009
ERX1785627
SRX375605
ERX462210
ERX1098155
ERX095272
ERX1770198
ERX717964
SRX477135
ERX359467
SRX659015
ERX092295
SRX364423
ERX1793907
SRX659187
SRX546108
SRX1051494
SRX672575
ERX1611769
ERX658993
ERX325989
ERX2011806
ERX551580
ERX1998048
SRX761736
ERX1143771
SRX368149
ERX674978
SRX1885077
ERX353402
ERX085256
SRX368817
ERX451095
ERX950039
ERX646952
ERX138328
ERX513233
SRX1176996
ERX680725
SRX422906
SRX479726
ERX1971937
ERX116910
ERX1583784
ERX1711269
SRX148241
SRX392428
SRX390946
ERX1103698
ERX389322
SRX363634
SRX1887684
SRX3070636
SRX390852
SRX887137
ERX956810
ERX2011869
ERX807447
ERX187545
ERX694919
SRX449799
SRX129596
ERX513723
ERX186316
ERX221193
SRX158250
SRX566070
ERX980193
SRX391757
SRX463185
ERX132359
SRX392231
ERX1048246
ERX359460
SRX555641
ERX1662719
SRX1885332
ERX116931
ERX659359
ERX1086762
ERX022961
ERX979683
ERX238617
SRX1886835
ERX686818
ERX305121
ERX2169696
ERX1997629
SRX507368
SRX367940
ERX660911
ERX1611918
SRX363597
SRX465669
SRX566784
ERX330727
SRX659143
SRX1453654
SRX392081
SRX1885019
SRX390913
ERX1048152
ERX1662811
ERX384997
SRX244493
SRX390953
SRX1884771
ERX1820884
ERX087001
ERX513438
SRX2551458
ERX2093150
SRX313377
SRX2535276
ERX062293
ERX556656
SRX2219374
ERX023519
SRX451488
ERX451150
SRX672629
ERX1611870
ERX652769
SRX392361
ERX979837
ERX085323
ERX2003765
ERX1997664
ERX385034
SRX364309
ERX192003
ERX451077
SRX391585
ERX513457
SRX368771
SRX468279
ERX926769
ERX139307
ERX209524
ERX209551
ERX086651
ERX1858631
ERX451110
SRX3282358
ERX325855
ERX022939
SRX076326
ERX956802
SRX1886766
ERX1972228
ERX956671
ERX015365
ERX2003869
ERX505460
ERX241170
SRX1887799
ERX202299
ERX061563
ERX1657231
SRX152463
ERX1222279
ERX2004662
SRX1885652
ERX110639
ERX336951
ERX956579
ERX2187214
ERX2085766
ERX1035174
ERX505087
ERX2011801
ERX1269467
ERX2073624
ERX681270
SRX1051338
ERX1033544
ERX087076
ERX513443
SRX554799
SRX449823
ERX551201
ERX116908
SRX1116168
SRX477179
SRX1114365
ERX470696
ERX2003704
ERX1269147
ERX025486
ERX2003856
ERX267967
ERX2093191
SRX560748
ERX416231
ERX110757
SRX2551567
ERX166911
ERX1286001
SRX2535474
SRX555863
SRX392487
ERX506150
ERX532027
ERX1229324
SRX2535596
SRX3282408
ERX1830544
ERX1666325
ERX405729
SRX2219191
ERX013816
SRX152500
SRX368779
ERX646180
ERX1086832
ERX1269746
SRX1885065
ERX1662782
ERX717825
SRX392429
ERX1855415
ERX1853099
ERX2004072
ERX680640
ERX1907009
ERX094622
ERX646329
ERX186322
ERX506134
ERX1830511
SRX363519
SRX1605539
ERX2004442
ERX717711
ERX336963
SRX886862
SRX672655
ERX505147
ERX909823
ERX717940
ERX717628
ERX552118
SRX3281947
ERX391887
SRX2535340
SRX555911
ERX807537
SRX1051407
SRX392581
SRX390844
ERX1793916
ERX1150061
ERX1033546
ERX204860
ERX238634
ERX1273552
ERX152013
ERX252209
SRX555701
ERX1666583
ERX2011697
SRX463898
ERX2073637
ERX2008724
ERX451214
ERX094628
SRX672561
ERX178865
SRX1051307
ERX694953
ERX1048123
ERX385314
ERX389182
SRX1885679
ERX926738
SRX1605503
SRX1887034
ERX1626024
ERX1952294
ERX1703913
ERX153371
SRX1886759
ERX196466
SRX1051342
ERX490364
SRX1885312
ERX252223
ERX490237
ERX490193
SRX175984
SRX3281957
SRX658876
ERX1405512
ERX979698
ERX104856
SRX463563
SRX1837672
SRX368156
ERX196434
SRX129825
ERX505482
ERX717715
SRX1886779
SRX567374
ERX1150143
SRX659254
SRX2551482
ERX1048140
ERX1033650
SRX359186
SRX566068
ERX349457
SRX886926
ERX1852855
SRX364228
SRX463019
SRX560730
SRX658903
ERX1035244
ERX1785591
SRX477077
ERX1626164
ERX659127
ERX2012119
ERX556615
ERX979693
ERX1711398
SRX392363
ERX178904
SRX2535523
ERX015577
ERX1998134
ERX1150294
ERX187455
ERX376479
ERX1120451
ERX2008682
ERX1120627
ERX1628266
ERX085307
ERX1997627
ERX284185
ERX1666556
ERX658692
SRX981129
SRX2551549
ERX451474
ERX686919
ERX658748
ERX062336
ERX1952421
SRX511797
ERX1120464
ERX1606204
ERX482562
SRX2551629
ERX505215
SRX471086
ERX1666615
ERX2073691
ERX138283
SRX146580
ERX267653
ERX062320
ERX2073593
SRX468267
SRX366324
ERX505322
ERX095293
ERX2093054
ERX451486
ERX359413
SRX158255
SRX659137
ERX1222330
ERX349427
ERX660902
ERX080841
SRX465661
ERX2085637
ERX087110
ERX1611937
ERX1150043
SRX313330
ERX551812
ERX1972050
ERX1830501
ERX1770146
ERX694956
ERX110800
ERX1222191
SRX1887796
ERX1120639
ERX686814
ERX462199
ERX659182
ERX556854
ERX187557
SRX1887348
ERX202203
ERX325858
SRX456517
ERX676591
ERX505233
ERX686920
ERX042891
SRX567875
ERX2085818
SRX392283
ERX1033742
ERX681011
ERX910786
ERX2169735
SRX392389
ERX686671
ERX1100994
ERX470677
ERX1103565
ERX979942
SRX313277
ERX532079
ERX2169742
ERX1711386
SRX392565
ERX1114473
SRX373441
ERX807464
ERX1048185
ERX110401
SRX2700318
ERX2004468
SRX560736
ERX646233
ERX158602
ERX276153
ERX1028000
ERX1114489
ERX505915
ERX532106
ERX556868
ERX104852
SRX1422888
ERX1273538
ERX506272
ERX1150000
ERX513261
ERX349196
ERX2004338
ERX2003817
ERX276099
ERX252303
ERX1834209
ERX1971938
ERX186299
ERX979914
ERX1114597
ERX1626278
ERX158592
ERX061470
ERX462337
ERX1086748
SRX364357
ERX2011834
SRX1051499
ERX676531
ERX212256
ERX551120
ERX807546
ERX333007
ERX505188
ERX154859
SRX368178
ERX061529
ERX1997660
ERX100649
ERX1626310
ERX2085745
SRX477188
ERX087004
ERX1834645
SRX451260
SRX2551589
SRX3070706
ERX100662
ERX1043718
SRX477022
ERX187449
ERX1952362
SRX659128
SRX477029
ERX1667447
ERX658657
ERX2093075
ERX085480
ERX2085781
ERX635180
SRX1887491
ERX139512
ERX010725
ERX2003894
ERX717989
SRX463587
ERX505282
SRX1114272
SRX478056
ERX1048269
ERX221151
ERX552082
ERX451174
ERX659288
ERX132440
ERX139355
SRX887062
SRX511786
SRX368769
ERX552066
ERX284450
ERX646389
ERX910794
ERX462243
ERX1500997
ERX1299461
ERX204881
ERX513255
SRX2535163
ERX950069
ERX2008654
ERX1222221
ERX2008655
ERX1100993
ERX680816
SRX363643
ERX153326
ERX950079
ERX2007927
SRX761928
ERX1086833
SRX364499
ERX1998164
ERX212226
SRX659177
ERX694912
ERX384822
SRX3070656
ERX556811
ERX061515
ERX110366
ERX646428
SRX477087
SRX367945
ERX451285
SRX390925
ERX359350
ERX674904
ERX675053
ERX1793946
SRX981091
ERX349782
ERX1120300
SRX1885031
ERX1820807
SRX451290
ERX1971978
ERX333003
SRX1051516
ERX212125
ERX2012006
ERX087066
ERX178902
ERX349668
ERX2073787
ERX556763
ERX276104
ERX1120388
ERX1611775
ERX2073607
SRX364564
SRX3070741
ERX462264
ERX532110
ERX1405520
SRX2417067
ERX134666
ERX2085624
SRX2551468
ERX209329
SRX1605499
ERX686651
ERX330919
ERX717904
ERX686830
SRX981308
ERX556838
ERX1370915
ERX223857
ERX658829
SRX2535199
ERX658915
ERX385069
ERX451307
ERX085339
ERX154907
ERX1114467
ERX2131474
ERX980244
ERX120754
ERX405688
ERX276028
ERX1793838
ERX252206
ERX2003881
SRX560723
ERX2012090
ERX956465
ERX1611788
SRX364480
ERX681199
ERX1299391
SRX1885014
SRX391560
ERX349735
ERX2131415
ERX328696
SRX1422877
ERX330819
SRX463170
ERX926409
SRX368094
SRX1886787
ERX2012158
ERX1657196
SRX463002
SRX148263
SRX1885713
SRX567883
SRX3230766
ERX979764
ERX1120302
SRX1884923
ERX1666457
ERX196454
ERX451378
ERX326048
SRX1886814
SRX2551380
ERX349220
SRX1885561
ERX1711234
ERX1971999
ERX646894
ERX209269
ERX085252
ERX212210
SRX313303
ERX2011538
SRX1887457
ERX680711
SRX1886805
ERX2131558
ERX349771
ERX2131624
ERX1820842
ERX158531
ERX1098116
SRX368115
ERX556648
SRX567673
ERX1033580
ERX136685
ERX2131659
ERX505256
SRX368751
SRX2535544
SRX392344
ERX513600
SRX363656
ERX1785713
SRX368796
SRX464300
ERX807588
ERX1229320
ERX462167
SRX1272241
ERX330758
ERX1657287
ERX094824
ERX1666663
ERX2169750
ERX676515
SRX451506
ERX2004082
ERX552085
ERX505486
ERX659343
ERX909871
ERX531930
ERX088476
SRX762380
ERX1657256
ERX1972016
ERX2085780
ERX1907032
SRX129616
ERX116971
ERX140765
ERX100679
ERX1370919
ERX1120259
SRX189870
ERX1103618
ERX1711443
ERX095279
ERX113964
SRX2417055
SRX3279858
ERX187407
ERX1628309
ERX1864096
SRX373675
ERX241140
ERX1626081
ERX646407
SRX364350
ERX482617
ERX1626082
ERX686908
ERX490319
SRX464617
SRX1887667
ERX646207
ERX1120391
SRX392418
SRX2012780
ERX391930
ERX950027
ERX1150172
ERX1998133
ERX2012004
ERX1667426
SRX1886954
SRX391690
ERX674977
SRX470926
ERX025519
ERX1606263
ERX385073
ERX1612009
ERX349219
SRX886966
ERX349714
ERX134588
ERX1286026
ERX686600
ERX085338
ERX2093296
ERX136649
ERX330633
ERX136643
ERX158652
SRX1885282
ERX166878
ERX1120452
SRX2219200
ERX646268
ERX676564
ERX686640
ERX2131483
ERX1120436
ERX646927
ERX1120532
ERX1611863
ERX349569
ERX505509
ERX202294
ERX209343
ERX1626109
ERX330686
ERX140777
ERX113350
ERX658936
ERX333076
SRX456513
SRX463497
SRX1114373
ERX956796
ERX1745833
ERX717959
SRX392413
ERX1583798
SRX456515
ERX132363
SRX2557063
SRX463562
ERX061625
ERX2004452
ERX505169
ERX305188
ERX385333
ERX178852
ERX187409
SRX129619
SRX672651
ERX513553
SRX1886613
SRX470931
SRX2535240
ERX694970
SRX3070710
ERX686694
ERX328688
ERX658782
ERX1269035
ERX659216
ERX681221
ERX950007
ERX276058
ERX252198
ERX138341
ERX330786
ERX1855419
SRX1051479
ERX385298
ERX391862
ERX330714
SRX313335
ERX094775
ERX1120297
ERX348361
ERX1770125
ERX1130804
ERX238610
ERX062497
ERX1150205
ERX062272
ERX330803
ERX166907
ERX1150027
SRX189869
ERX552103
SRX1116097
SRX463685
ERX139492
ERX717855
ERX186594
ERX205034
ERX1972140
SRX466241
SRX456484
ERX015896
ERX221129
SRX1885326
SRX567392
SRX1885764
SRX659136
ERX107833
ERX1035210
ERX680716
ERX1711327
ERX202247
ERX152068
ERX770154
ERX490208
ERX910796
SRX1886690
ERX158612
ERX451416
ERX1028029
ERX1667355
ERX186884
ERX770169
ERX1657258
SRX473166
SRX359241
ERX552219
ERX451266
SRX1044996
SRX1885049
SRX3070743
ERX1086836
SRX369159
ERX022948
SRX470994
SRX422919
ERX1626322
ERX209471
SRX390930
ERX061623
ERX680902
ERX1027956
ERX009882
ERX384805
SRX363648
ERX1972129
ERX360720
SRX471095
ERX532122
ERX2093281
ERX252369
ERX1972022
SRX2122484
ERX717974
ERX1101007
SRX1885156
ERX138354
SRX392329
ERX252211
ERX025443
ERX513644
SRX368765
ERX087033
ERX926737
ERX658924
ERX451303
SRX2516210
ERX1952366
ERX187458
SRX1885411
SRX1884746
ERX011863
ERX2011996
SRX2219229
SRX449811
ERX333055
ERX1626161
SRX1885380
ERX212129
SRX313382
ERX532058
SRX391600
ERX140726
ERX1852957
SRX373620
ERX659282
ERX1222220
ERX1612004
ERX681123
ERX062287
ERX1120567
ERX2012108
ERX2073755
ERX1222259
ERX658934
ERX252274
SRX150019
SRX364261
ERX1770235
ERX1997637
ERX1086819
ERX956418
SRX467780
ERX910825
ERX132312
ERX2012059
ERX095286
ERX652661
ERX1492903
SRX462940
ERX333125
ERX1027822
ERX505197
ERX1180275
ERX506133
SRX463640
SRX1884964
ERX325863
SRX3070696
ERX956454
SRX546107
SRX368869
ERX658761
SRX672599
ERX154791
ERX187623
ERX551795
ERX1907024
ERX492487
ERX652612
ERX276040
ERX063864
SRX554821
ERX926300
ERX252389
SRX1051448
ERX505947
ERX2008685
SRX864953
ERX717979
ERX513747
ERX1611940
ERX1583762
ERX1852896
SRX392572
ERX2131555
ERX1662716
ERX392031
ERX349201
ERX1086710
ERX1269465
ERX2085632
ERX1150089
ERX949972
ERX021686
ERX979800
ERX980261
ERX1666629
SRX1272238
ERX2003486
ERX1611885
SRX2551597
ERX1907081
SRX1887474
ERX658793
ERX001198
ERX659315
SRX392195
ERX385407
ERX2187232
ERX1405531
ERX012527
ERX349234
ERX451045
SRX1885694
ERX2085677
SRX672605
ERX513339
SRX364237
ERX1666311
ERX391895
SRX886940
ERX1126805
ERX1086785
ERX676582
ERX646905
ERX241201
SRX672600
ERX223851
ERX1852650
ERX513416
ERX154973
ERX1120334
ERX482603
ERX094605
ERX1370862
SRX2551421
ERX2011550
ERX202191
ERX505429
ERX325836
ERX490340
SRX2535578
ERX353381
SRX007678
ERX158513
SRX1886929
ERX505205
ERX061597
ERX506097
ERX1657202
SRX1887493
ERX681297
ERX451038
ERX646356
ERX646470
ERX209395
SRX391535
ERX389290
SRX3070616
ERX416260
ERX2012147
ERX1590853
ERX267983
SRX465644
ERX513797
ERX1626060
ERX094644
SRX1887586
SRX373660
SRX1044926
ERX675045
ERX1492888
ERX2011861
ERX085280
SRX3279863
ERX110705
ERX212159
ERX1972082
ERX391865
ERX659332
ERX2011568
ERX717810
ERX2012019
ERX1114514
ERX1626014
SRX367954
ERX513379
ERX1751630
SRX469530
SRX1044764
ERX2004434
SRX998328
ERX506274
ERX1834604
SRX464555
ERX359394
SRX463802
ERX349449
ERX1666661
SRX004733
ERX212155
ERX659077
ERX276112
SRX392285
ERX110819
ERX025438
ERX686871
ERX686642
SRX1051367
ERX134700
ERX158478
SRX470984
ERX1033679
SRX2535422
ERX532140
ERX1370968
ERX085292
ERX680787
SRX451482
ERX717980
ERX513631
ERX1666624
ERX556853
ERX096711
ERX1785715
ERX062291
SRX658888
ERX333095
SRX2551506
SRX886852
ERX652714
ERX2007915
SRX1272234
ERX1657292
ERX659220
ERX2011655
SRX3230787
ERX1666659
SRX1886735
ERX551102
ERX694958
ERX451429
SRX2219277
ERX1160979
ERX1952382
ERX2169744
ERX325948
SRX468127
SRX1885589
ERX384625
ERX1793836
ERX022958
ERX1998144
ERX1952369
ERX956505
ERX657970
ERX492491
ERX1667247
ERX947721
SRX555915
ERX956816
ERX942880
ERX385309
ERX505957
ERX252202
SRX135114
ERX1793908
ERX909817
ERX681055
ERX325937
ERX061628
SRX1885643
ERX147833
ERX1626096
ERX305196
ERX552187
ERX1299427
ERX349747
ERX022964
ERX1626325
ERX330801
ERX1662785
ERX187546
ERX1269727
ERX385177
ERX1907124
SRX1886824
ERX2073777
SRX1793916
SRX2426222
ERX209422
ERX451302
ERX646297
ERX1048242
ERX956817
ERX2131666
SRX1884959
ERX1611787
ERX635183
ERX087123
ERX2008580
SRX189865
SRX2551582
ERX556653
ERX490321
ERX1626181
ERX209459
ERX207126
ERX956470
SRX659183
ERX187452
SRX1887836
ERX456000
SRX463125
SRX659099
ERX2011671
ERX513606
SRX364250
ERX1269196
ERX2011693
ERX152025
ERX2011646
ERX686592
ERX385438
ERX212266
ERX325915
ERX1830490
ERX359329
SRX1886740
ERX385161
ERX1998056
ERX552084
ERX1103517
ERX022913
ERX025430
SRX451281
ERX490225
ERX086693
ERX1033515
SRX2426198
ERX202277
ERX505963
ERX2011570
SRX148240
ERX956714
ERX1222322
SRX392124
ERX349544
ERX114000
SRX254281
ERX063924
ERX1852908
ERX116943
ERX1852878
ERX118617
ERX532003
SRX886900
ERX659226
ERX462188
ERX384875
ERX2012030
ERX681181
SRX1885242
ERX506077
ERX1998098
SRX1885508
ERX451435
ERX456118
ERX2006939
ERX460150
ERX025541
ERX1793879
ERX680868
ERX482623
ERX202257
ERX196406
SRX148273
ERX191981
ERX209355
ERX1501039
ERX330872
ERX1711232
ERX482628
ERX1647964
ERX552021
ERX718004
ERX1501090
ERX531980
ERX659321
ERX359419
ERX956537
ERX552225
ERX1666603
ERX1852967
ERX1033680
ERX359468
ERX391949
ERX1907093
ERX178853
SRX451104
[truncated: 41,914 more rows]

## Sheet: SentericaEnterobase_basic216642
SAL_UA5662AA_AS
SAL_JB1198AA_AS
SAL_EA5498AA_AS
SAL_XA9130AA_AS
SAL_QA8775AA_AS
SAL_MB0412AA_AS
SAL_DB1257AA_AS
SAL_KA5757AA_AS
SAL_BB0355AA_AS
SAL_KB1510AA_AS
SAL_BA4112AA_AS
SAL_IA7927AA_AS
SAL_AB7229AA_AS
SAL_DB4668AA_AS
SAL_FB6818AA_AS
SAL_NA6316AA_AS
SAL_KA0368AA_AS
SAL_UA8804AA_AS
SAL_YA4465AA_AS
SAL_SA9906AA_AS
SAL_WA4811AA_AS
SAL_LB3099AA_AS
SAL_NB1152AA_AS
SAL_MA2269AA_AS
SAL_LB8578AA_AS
SAL_AB1615AA_AS
SAL_MB3411AA_AS
SAL_LA9300AA_AS
SAL_DB2254AA_AS
SAL_MA7656AA_AS
SAL_KA6754AA_AS
SAL_IA4924AA_AS
SAL_LB8142AA_AS
SAL_NB1568AA_AS
SAL_QA5292AA_AS
SAL_CB8605AA_AS
SAL_JB9040AA_AS
SAL_GB5712AA_AS
SAL_SA9287AA_AS
SAL_KB2129AA_AS
SAL_UA8385AA_AS
SAL_CB6860AA_AS
SAL_UA3664AA_AS
SAL_WA1814AA_AS
SAL_QA0916AA_AS
SAL_ZA3123AA_AS
SAL_SA2766AA_AS
SAL_NA5894AA_AS
SAL_YA1460AA_AS
SAL_GB6711AA_AS
SAL_NA3313AA_AS
SAL_AB7613AA_AS
SAL_IB8500AA_AS
SAL_HB6056AA_AS
SAL_MB5417AA_AS
SAL_YA9182AA_AS
SAL_DB4252AA_AS
SAL_MA1650AA_AS
SAL_WA7393AA_AS
SAL_BB5350AA_AS
SAL_IA9378AA_AS
SAL_AB9876AA_AS
SAL_HB8188AA_AS
SAL_IA2699AA_AS
SAL_NA6897AA_AS
SAL_YA2463AA_AS
SAL_PA3226AA_AS
SAL_QA3915AA_AS
SAL_PA6619AA_AS
SAL_ZA0120AA_AS
SAL_SA1765AA_AS
SAL_UA4808AA_AS
SAL_IA8693AA_AS
SAL_TA1704AA_AS
SAL_HB2182AA_AS
SAL_KA4686AA_AS
SAL_BB1284AA_AS
SAL_XA3500AA_AS
SAL_DB0386AA_AS
SAL_FB9817AA_AS
SAL_NA9319AA_AS
SAL_LA0733AA_AS
SAL_EB5331AA_AS
SAL_CA0074AA_AS
SAL_FA3435AA_AS
SAL_FB7672AA_AS
SAL_EA4549AA_AS
SAL_YA3188AA_AS
SAL_IA3372AA_AS
SAL_IA8928AA_AS
SAL_JB0049AA_AS
SAL_BB4900AA_AS
SAL_BB2287AA_AS
SAL_TA7338AA_AS
SAL_EA9494AA_AS
SAL_DB3385AA_AS
SAL_MA6787AA_AS
SAL_TA2707AA_AS
SAL_NB0083AA_AS
SAL_QA4779AA_AS
SAL_FA0436AA_AS
SAL_OB5034AA_AS
SAL_FB4671AA_AS
SAL_OA1273AA_AS
SAL_LB2148AA_AS
SAL_BB7903AA_AS
SAL_EA2175AA_AS
SAL_EB6332AA_AS
SAL_LA3730AA_AS
SAL_FA5009AA_AS
SAL_BB9766AA_AS
SAL_IB1509AA_AS
SAL_KB8123AA_AS
SAL_OA1649AA_AS
SAL_EA7170AA_AS
SAL_LA6735AA_AS
SAL_CB2235AA_AS
SAL_JB3470AA_AS
SAL_LA8950AA_AS
SAL_EB6708AA_AS
SAL_DB3804AA_AS
SAL_OB0031AA_AS
SAL_FA5433AA_AS
SAL_KB8519AA_AS
SAL_JA9852AA_AS
SAL_TA7702AA_AS
SAL_SA8356AA_AS
SAL_XA5506AA_AS
SAL_QA4343AA_AS
SAL_DB6380AA_AS
SAL_DB0807AA_AS
SAL_NA9723AA_AS
SAL_IA6377AA_AS
SAL_AB6879AA_AS
SAL_BB1905AA_AS
SAL_CB4609AA_AS
SAL_KA1938AA_AS
SAL_JA4634AA_AS
SAL_WA6242AA_AS
SAL_VA8714AA_AS
SAL_XA6505AA_AS
SAL_DB5383AA_AS
SAL_MA0781AA_AS
SAL_QA7340AA_AS
SAL_TA4701AA_AS
SAL_VA6971AA_AS
SAL_PA7873AA_AS
SAL_FB9396AA_AS
SAL_JA4539AA_AS
SAL_AB8511AA_AS
SAL_UA4084AA_AS
SAL_FB7145AA_AS
SAL_EB0039AA_AS
SAL_CA0743AA_AS
SAL_EB5406AA_AS
SAL_LB4243AA_AS
SAL_XA3237AA_AS
SAL_WA3570AA_AS
SAL_RA0131AA_AS
SAL_YA3904AA_AS
SAL_XA6608AA_AS
SAL_TA1033AA_AS
SAL_IA5079AA_AS
SAL_BB9051AA_AS
SAL_EB6405AA_AS
SAL_YA5283AA_AS
SAL_FB1579AA_AS
SAL_CB2138AA_AS
SAL_OA1544AA_AS
SAL_OB5703AA_AS
SAL_YA0907AA_AS
SAL_TA2030AA_AS
SAL_QA1471AA_AS
SAL_HB4289AA_AS
SAL_FA0880AA_AS
SAL_EA9799AA_AS
SAL_SA8461AA_AS
SAL_KA7588AA_AS
SAL_UA9563AA_AS
SAL_IB1604AA_AS
SAL_HB4908AA_AS
SAL_JB6778AA_AS
SAL_UA2082AA_AS
SAL_MB2976AA_AS
SAL_EA2278AA_AS
SAL_FB1143AA_AS
SAL_FA5304AA_AS
SAL_JB3347AA_AS
SAL_JA7100AA_AS
SAL_CB2502AA_AS
SAL_LA6002AA_AS
SAL_YA0286AA_AS
SAL_EA7647AA_AS
SAL_MA5489AA_AS
SAL_FA3883AA_AS
SAL_XA6232AA_AS
SAL_VA8023AA_AS
SAL_CB1501AA_AS
SAL_JA4103AA_AS
SAL_FA3738AA_AS
SAL_IA6440AA_AS
SAL_MB1975AA_AS
SAL_NB6809AA_AS
SAL_FA6307AA_AS
SAL_OB3705AA_AS
SAL_AB2121AA_AS
SAL_IA9075AA_AS
SAL_KB4618AA_AS
SAL_NA6421AA_AS
SAL_LB0816AA_AS
SAL_KA5060AA_AS
SAL_BB0462AA_AS
SAL_NB7259AA_AS
SAL_FA7957AA_AS
SAL_MB0325AA_AS
SAL_YA7351AA_AS
SAL_XA9607AA_AS
SAL_SA1468AA_AS
SAL_JB4290AA_AS
SAL_FB6094AA_AS
SAL_UA8088AA_AS
SAL_DB2563AA_AS
SAL_LA9437AA_AS
SAL_MB3326AA_AS
SAL_EA8272AA_AS
SAL_EA3828AA_AS
SAL_HB0767AA_AS
SAL_CB8508AA_AS
SAL_AB1122AA_AS
SAL_JB2917AA_AS
SAL_GB0020AA_AS
SAL_MB6719AA_AS
SAL_OB4969AA_AS
SAL_NB1665AA_AS
SAL_RA9502AA_AS
SAL_UA6156AA_AS
SAL_ZA8874AA_AS
SAL_YA4352AA_AS
SAL_EA3793AA_AS
SAL_JB7293AA_AS
SAL_BB8180AA_AS
SAL_VA4415AA_AS
SAL_RA9138AA_AS
SAL_KA8587AA_AS
SAL_XA1864AA_AS
SAL_FB0092AA_AS
SAL_SA2051AA_AS
SAL_UA3153AA_AS
SAL_KA6459AA_AS
SAL_AB4127AA_AS
SAL_EA8648AA_AS
SAL_DB2159AA_AS
SAL_NB4660AA_AS
SAL_KA3066AA_AS
SAL_BB6464AA_AS
SAL_FA1951AA_AS
SAL_EB9030AA_AS
SAL_MB6323AA_AS
SAL_LB8675AA_AS
SAL_XA2867AA_AS
SAL_SA1052AA_AS
SAL_EA5795AA_AS
SAL_YA2354AA_AS
SAL_CA4697AA_AS
SAL_JB1295AA_AS
SAL_KA0065AA_AS
SAL_NB9806AA_AS
SAL_FA2952AA_AS
SAL_DB4565AA_AS
SAL_LB5813AA_AS
SAL_FB8570AA_AS
SAL_NB7663AA_AS
SAL_JB6297AA_AS
SAL_BB9184AA_AS
SAL_VA5411AA_AS
SAL_DB8086AA_AS
SAL_LB7395AA_AS
SAL_EA2797AA_AS
SAL_YA5356AA_AS
SAL_FB4093AA_AS
SAL_DB6158AA_AS
SAL_NB0661AA_AS
SAL_HB1763AA_AS
SAL_NA1019AA_AS
SAL_MB9978AA_AS
SAL_AB5519AA_AS
SAL_KB3220AA_AS
SAL_KA7067AA_AS
SAL_JA9531AA_AS
SAL_IA3590AA_AS
SAL_YA6355AA_AS
SAL_LB4396AA_AS
SAL_XA8603AA_AS
SAL_DB0564AA_AS
SAL_MA5166AA_AS
SAL_MB1321AA_AS
SAL_IB9609AA_AS
SAL_BB1466AA_AS
SAL_KA4064AA_AS
SAL_LB1812AA_AS
SAL_QA7198AA_AS
SAL_MA0559AA_AS
SAL_BB4059AA_AS
SAL_AB3125AA_AS
SAL_IA8071AA_AS
SAL_NA2420AA_AS
SAL_FB9574AA_AS
SAL_NB6667AA_AS
SAL_AB6120AA_AS
SAL_MA0163AA_AS
SAL_NB8802AA_AS
SAL_FA3956AA_AS
SAL_EA4791AA_AS
SAL_VA6028AA_AS
SAL_IA6595AA_AS
SAL_SA0056AA_AS
SAL_XA8239AA_AS
SAL_DB6562AA_AS
SAL_MA3160AA_AS
SAL_EB8034AA_AS
SAL_EA7829AA_AS
SAL_JB8773AA_AS
SAL_BB7460AA_AS
SAL_CB9136AA_AS
SAL_MB2718AA_AS
SAL_LB7814AA_AS
SAL_HB4766AA_AS
SAL_AB5123AA_AS
SAL_JB6916AA_AS
SAL_FB1096AA_AS
SAL_XA0860AA_AS
SAL_ZA2610AA_AS
SAL_JB3292AA_AS
SAL_UA7568AA_AS
SAL_EA7792AA_AS
SAL_YA0353AA_AS
SAL_WA1577AA_AS
SAL_XA1230AA_AS
SAL_WA4148AA_AS
SAL_KA3589AA_AS
SAL_EA6279AA_AS
SAL_FA1305AA_AS
SAL_JB2779AA_AS
SAL_UA6083AA_AS
SAL_DB9157AA_AS
SAL_YA4287AA_AS
SAL_BB8055AA_AS
SAL_CB6503AA_AS
SAL_BB5188AA_AS
SAL_TA0037AA_AS
SAL_QA6049AA_AS
SAL_MA1488AA_AS
SAL_TA5408AA_AS
SAL_WA2574AA_AS
SAL_FA7882AA_AS
SAL_CA1747AA_AS
SAL_JB4345AA_AS
SAL_IB8863AA_AS
SAL_IB3239AA_AS
SAL_FB6141AA_AS
SAL_NB9252AA_AS
SAL_HB8350AA_AS
SAL_SA1187AA_AS
SAL_OB2701AA_AS
SAL_FA7303AA_AS
SAL_IA7444AA_AS
SAL_LA4005AA_AS
SAL_EB1407AA_AS
SAL_NB9668AA_AS
SAL_YA2281AA_AS
SAL_EA5640AA_AS
SAL_JB1340AA_AS
SAL_CA4742AA_AS
SAL_JA5107AA_AS
SAL_VA9027AA_AS
SAL_FA2887AA_AS
SAL_TA5032AA_AS
SAL_MA9550AA_AS
SAL_EB2404AA_AS
SAL_LA7006AA_AS
SAL_EA6643AA_AS
SAL_LB3241AA_AS
SAL_YA1282AA_AS
SAL_KA8452AA_AS
SAL_CB3506AA_AS
SAL_FB0147AA_AS
SAL_MB8328AA_AS
SAL_EA8826AA_AS
SAL_SA9465AA_AS
SAL_ZA8220AA_AS
SAL_HB0288AA_AS
SAL_FA1884AA_AS
SAL_EA3171AA_AS
SAL_LA2734AA_AS
SAL_MA7838AA_AS
SAL_DB9660AA_AS
SAL_OB4030AA_AS
SAL_FA1432AA_AS
SAL_SA9768AA_AS
SAL_EA8490AA_AS
SAL_DB2381AA_AS
SAL_WA1240AA_AS
SAL_KA6681AA_AS
SAL_AB2878AA_AS
SAL_BB5904AA_AS
SAL_CB0608AA_AS
SAL_IB6131AA_AS
SAL_DB4806AA_AS
SAL_LA4308AA_AS
SAL_FA2431AA_AS
SAL_KA5939AA_AS
SAL_CB5237AA_AS
SAL_IA7749AA_AS
SAL_JB4472AA_AS
SAL_XA2504AA_AS
SAL_BB0280AA_AS
SAL_KA5682AA_AS
SAL_WA2243AA_AS
SAL_PA3872AA_AS
SAL_RA1602AA_AS
SAL_TA0700AA_AS
SAL_HB3186AA_AS
SAL_UA0809AA_AS
SAL_TA5705AA_AS
SAL_WA2679AA_AS
SAL_VA7975AA_AS
SAL_XA7501AA_AS
SAL_QA6344AA_AS
SAL_MA1785AA_AS
SAL_DB4387AA_AS
SAL_PA8612AA_AS
SAL_LA4889AA_AS
SAL_KA0687AA_AS
SAL_WA7246AA_AS
SAL_VA9710AA_AS
SAL_CB0232AA_AS
SAL_CA4075AA_AS
SAL_AB9618AA_AS
SAL_NA6942AA_AS
SAL_EB1330AA_AS
SAL_IA7373AA_AS
SAL_IB3134AA_AS
SAL_BB0901AA_AS
SAL_LB8097AA_AS
SAL_RA9861AA_AS
SAL_JA6988AA_AS
SAL_BB6286AA_AS
SAL_KA3684AA_AS
SAL_JB9195AA_AS
SAL_TA8963AA_AS
SAL_NB4082AA_AS
SAL_ZA8517AA_AS
SAL_SA9352AA_AS
SAL_UA8250AA_AS
SAL_IA4370AA_AS
SAL_FA4437AA_AS
SAL_OB1035AA_AS
SAL_CB3231AA_AS
SAL_JA6633AA_AS
SAL_KA8365AA_AS
SAL_IB5508AA_AS
SAL_JB2474AA_AS
SAL_BA9520AA_AS
SAL_EA6174AA_AS
SAL_NA5941AA_AS
SAL_EB2333AA_AS
SAL_BB2352AA_AS
SAL_BB9908AA_AS
SAL_OA4822AA_AS
SAL_EA9541AA_AS
SAL_LA8304AA_AS
SAL_DB3250AA_AS
SAL_KB6128AA_AS
SAL_AB0611AA_AS
SAL_CB2861AA_AS
SAL_KA9935AA_AS
SAL_EB3963AA_AS
SAL_ZA7122AA_AS
SAL_TA9333AA_AS
SAL_TA2969AA_AS
SAL_SA8902AA_AS
SAL_OA4799AA_AS
SAL_VA5326AA_AS
SAL_IA8746AA_AS
SAL_AB3612AA_AS
SAL_CB1862AA_AS
SAL_FA8001AA_AS
SAL_BB1351AA_AS
SAL_WA3392AA_AS
SAL_IA6923AA_AS
SAL_BA5116AA_AS
SAL_KB0514AA_AS
SAL_FB9679AA_AS
SAL_DB0253AA_AS
SAL_NA2896AA_AS
SAL_YA6462AA_AS
SAL_QA9771AA_AS
SAL_VA6325AA_AS
SAL_UA1259AA_AS
SAL_IA6698AA_AS
SAL_PA2618AA_AS
SAL_RA0868AA_AS
SAL_UA4666AA_AS
SAL_WA6816AA_AS
SAL_YA6058AA_AS
SAL_UA1663AA_AS
SAL_JB5199AA_AS
SAL_BB4354AA_AS
SAL_AB8872AA_AS
SAL_GB9970AA_AS
SAL_QA7295AA_AS
SAL_MA0654AA_AS
SAL_DB5256AA_AS
SAL_KA4369AA_AS
SAL_CB4867AA_AS
SAL_YA0464AA_AS
SAL_VA0323AA_AS
SAL_TA9709AA_AS
SAL_LA8885AA_AS
SAL_UA2660AA_AS
SAL_BB9289AA_AS
SAL_WA0810AA_AS
SAL_AB5614AA_AS
SAL_BB2768AA_AS
SAL_MA6268AA_AS
SAL_NA1314AA_AS
SAL_JA7859AA_AS
SAL_WA5394AA_AS
SAL_KA2755AA_AS
SAL_BA3110AA_AS
SAL_KB6512AA_AS
SAL_LB9146AA_AS
SAL_GB1329AA_AS
SAL_OA1827AA_AS
SAL_MA3657AA_AS
SAL_AB8613AA_AS
SAL_KA1937AA_AS
SAL_IB7500AA_AS
SAL_MA0835AA_AS
SAL_FA3000AA_AS
SAL_NB8154AA_AS
SAL_AB6876AA_AS
SAL_JB5043AA_AS
SAL_SA0900AA_AS
SAL_FB9399AA_AS
SAL_XA3135AA_AS
SAL_QA2770AA_AS
SAL_WA3672AA_AS
SAL_RA0233AA_AS
SAL_JA4980AA_AS
SAL_AB5875AA_AS
SAL_KB8516AA_AS
SAL_YA5181AA_AS
SAL_MB9414AA_AS
SAL_UA7385AA_AS
SAL_CB9860AA_AS
SAL_EB3338AA_AS
SAL_FA0003AA_AS
SAL_FB4244AA_AS
SAL_LA6881AA_AS
SAL_XA5509AA_AS
SAL_SA8359AA_AS
SAL_NB5089AA_AS
SAL_WA0671AA_AS
SAL_WA5674AA_AS
SAL_UA7804AA_AS
SAL_LA3884AA_AS
SAL_MA6788AA_AS
SAL_SA8763AA_AS
SAL_CA3078AA_AS
SAL_IB1506AA_AS
SAL_BB9769AA_AS
SAL_KA7931AA_AS
SAL_OB0404AA_AS
SAL_MA6833AA_AS
SAL_FB1241AA_AS
SAL_OA4643AA_AS
SAL_LB7578AA_AS
SAL_IB4139AA_AS
SAL_LB2147AA_AS
SAL_YA0184AA_AS
SAL_EB3702AA_AS
SAL_LA6300AA_AS
SAL_FA0439AA_AS
SAL_LA0887AA_AS
SAL_TA4334AA_AS
SAL_XA6130AA_AS
SAL_QA7775AA_AS
SAL_WA6677AA_AS
SAL_UA4807AA_AS
SAL_JA4201AA_AS
SAL_CB1603AA_AS
SAL_CA5444AA_AS
SAL_IA8927AA_AS
SAL_AB3873AA_AS
SAL_YA3187AA_AS
SAL_IA6742AA_AS
SAL_OB3407AA_AS
SAL_FB2242AA_AS
SAL_FB9818AA_AS
SAL_SA0281AA_AS
SAL_IA9377AA_AS
SAL_AB9879AA_AS
SAL_JA5851AA_AS
SAL_HB3466AA_AS
SAL_LA4953AA_AS
SAL_MB5418AA_AS
SAL_OA8275AA_AS
SAL_NA6723AA_AS
SAL_BB0760AA_AS
SAL_KA5362AA_AS
SAL_KB1125AA_AS
SAL_YA7053AA_AS
SAL_QA8340AA_AS
SAL_PA6616AA_AS
SAL_TA5964AA_AS
SAL_PA3229AA_AS
SAL_NB9085AA_AS
SAL_NA6898AA_AS
SAL_KA6361AA_AS
SAL_BB3763AA_AS
SAL_KB2126AA_AS
SAL_EA8170AA_AS
SAL_NB4158AA_AS
SAL_LA9735AA_AS
SAL_DB2661AA_AS
SAL_JA6852AA_AS
SAL_NA5720AA_AS
SAL_RA9600AA_AS
SAL_OA0797AA_AS
SAL_FB5395AA_AS
SAL_SA2769AA_AS
SAL_EA3491AA_AS
SAL_YA4050AA_AS
SAL_TA6967AA_AS
SAL_EA6494AA_AS
SAL_MA9787AA_AS
SAL_VA1712AA_AS
SAL_KA8685AA_AS
SAL_JB2194AA_AS
SAL_FB0390AA_AS
SAL_BB3359AA_AS
SAL_BB8903AA_AS
SAL_DB9801AA_AS
SAL_MA7659AA_AS
SAL_CB8230AA_AS
SAL_BB6766AA_AS
SAL_KB7123AA_AS
SAL_FB5814AA_AS
SAL_EB9332AA_AS
SAL_MA2266AA_AS
SAL_SA1350AA_AS
SAL_YA7469AA_AS
SAL_IA7693AA_AS
SAL_LB0095AA_AS
SAL_EA5497AA_AS
SAL_JB1197AA_AS
SAL_TA0961AA_AS
SAL_BB5765AA_AS
SAL_MB5022AA_AS
SAL_FB6817AA_AS
SAL_NA6319AA_AS
SAL_DB4667AA_AS
SAL_IA7928AA_AS
SAL_HB6463AA_AS
SAL_KA5758AA_AS
SAL_JA0854AA_AS
SAL_NB7561AA_AS
SAL_VA7023AA_AS
SAL_XA2868AA_AS
SAL_XA9232AA_AS
SAL_OB2960AA_AS
SAL_BA4210AA_AS
SAL_IB3862AA_AS
SAL_KA5455AA_AS
SAL_WA2094AA_AS
SAL_EA5821AA_AS
SAL_NA6014AA_AS
SAL_BB5468AA_AS
SAL_CA4923AA_AS
SAL_BA2997AA_AS
SAL_UA6563AA_AS
SAL_YA1358AA_AS
SAL_RA9137AA_AS
SAL_GB0415AA_AS
SAL_NB1250AA_AS
SAL_KA3069AA_AS
SAL_OB1963AA_AS
SAL_MA7554AA_AS
SAL_DB2156AA_AS
SAL_MB3713AA_AS
SAL_EA8647AA_AS
SAL_KA6456AA_AS
SAL_EB9405AA_AS
SAL_OB4966AA_AS
SAL_MB6716AA_AS
SAL_LB8240AA_AS
SAL_BB6051AA_AS
SAL_KA3453AA_AS
SAL_CB8507AA_AS
SAL_HB0768AA_AS
SAL_GB5410AA_AS
SAL_MB3329AA_AS
SAL_NB4255AA_AS
SAL_LA9438AA_AS
SAL_UA8087AA_AS
SAL_CA2925AA_AS
SAL_UA3566AA_AS
SAL_ZA3221AA_AS
SAL_UA6159AA_AS
SAL_GB6413AA_AS
SAL_NB7256AA_AS
SAL_FA7958AA_AS
SAL_AB7511AA_AS
SAL_QA6193AA_AS
SAL_DB4150AA_AS
SAL_LB0819AA_AS
SAL_KB4617AA_AS
SAL_BB5052AA_AS
SAL_BA4991AA_AS
SAL_SA1467AA_AS
SAL_ZA0222AA_AS
SAL_HB2280AA_AS
SAL_IA8591AA_AS
SAL_QA7478AA_AS
SAL_TA4039AA_AS
SAL_BB1186AA_AS
SAL_KA4584AA_AS
SAL_DB0084AA_AS
SAL_MA5486AA_AS
SAL_NB6806AA_AS
SAL_EB5033AA_AS
SAL_LA0431AA_AS
SAL_HB9761AA_AS
SAL_AB8124AA_AS
SAL_KA7587AA_AS
SAL_BB2185AA_AS
SAL_XA0601AA_AS
SAL_WA5579AA_AS
SAL_NB0381AA_AS
SAL_LB9810AA_AS
SAL_EA7648AA_AS
SAL_YA0289AA_AS
SAL_FB4573AA_AS
SAL_BA3846AA_AS
SAL_JB8912AA_AS
SAL_JB3348AA_AS
SAL_MB2979AA_AS
SAL_LB7675AA_AS
SAL_EA2277AA_AS
SAL_KB8221AA_AS
SAL_HB4907AA_AS
SAL_CB7132AA_AS
SAL_EA7272AA_AS
SAL_FB4149AA_AS
SAL_KA9063AA_AS
SAL_CB2137AA_AS
SAL_JA7535AA_AS
SAL_HB1902AA_AS
SAL_FB1576AA_AS
SAL_FA5731AA_AS
SAL_IA5076AA_AS
SAL_HB4286AA_AS
SAL_TA7400AA_AS
SAL_MA3480AA_AS
SAL_XA5604AA_AS
SAL_YA0908AA_AS
SAL_FB2575AA_AS
SAL_OB3330AA_AS
SAL_FA6732AA_AS
SAL_EB5409AA_AS
SAL_JA1109AA_AS
SAL_EB0036AA_AS
SAL_LB1673AA_AS
SAL_CA5373AA_AS
SAL_JA4536AA_AS
SAL_KA1581AA_AS
SAL_MA0483AA_AS
SAL_DB5081AA_AS
SAL_YA8351AA_AS
SAL_TA4403AA_AS
SAL_FB9094AA_AS
SAL_XA3238AA_AS
SAL_XA8862AA_AS
SAL_FA6889AA_AS
SAL_CA2371AA_AS
SAL_UA3089AA_AS
SAL_BB8460AA_AS
SAL_CB6136AA_AS
SAL_DB9562AA_AS
SAL_EB7034AA_AS
SAL_NB4801AA_AS
SAL_EA3273AA_AS
SAL_CB3509AA_AS
SAL_OA0175AA_AS
SAL_LB8814AA_AS
SAL_FA1730AA_AS
SAL_OB4332AA_AS
SAL_LA7009AA_AS
SAL_NB1385AA_AS
SAL_HB0287AA_AS
SAL_MA7481AA_AS
SAL_EA8792AA_AS
SAL_KA6583AA_AS
SAL_JA5108AA_AS
SAL_AB9120AA_AS
SAL_JB4770AA_AS
SAL_NB7802AA_AS
SAL_SA1188AA_AS
SAL_WA2141AA_AS
SAL_KA5580AA_AS
SAL_BB0182AA_AS
SAL_RA1500AA_AS
SAL_XA7239AA_AS
SAL_TA0402AA_AS
SAL_FB8090AA_AS
SAL_NB7383AA_AS
SAL_TA5407AA_AS
SAL_PA8510AA_AS
SAL_DB4085AA_AS
SAL_MA1487AA_AS
SAL_QA6046AA_AS
SAL_XA7603AA_AS
SAL_TA0038AA_AS
SAL_VA9412AA_AS
SAL_WA7144AA_AS
SAL_BB5187AA_AS
SAL_KA0585AA_AS
SAL_JB1775AA_AS
SAL_CB0130AA_AS
SAL_JA5532AA_AS
SAL_FA2309AA_AS
SAL_IB3236AA_AS
SAL_BA4844AA_AS
SAL_LB5248AA_AS
SAL_NA8425AA_AS
SAL_OB2334AA_AS
SAL_KA3586AA_AS
SAL_BB6184AA_AS
SAL_WA1578AA_AS
SAL_UA8152AA_AS
SAL_TA6404AA_AS
SAL_YA4288AA_AS
SAL_EA3649AA_AS
SAL_JB2776AA_AS
SAL_KA8067AA_AS
SAL_JA6531AA_AS
SAL_CB3133AA_AS
SAL_OB4708AA_AS
SAL_MB6978AA_AS
SAL_EA6276AA_AS
SAL_BB2050AA_AS
SAL_KA7452AA_AS
SAL_JA9104AA_AS
SAL_DB3152AA_AS
SAL_MB2717AA_AS
SAL_GB1411AA_AS
SAL_ZA7220AA_AS
SAL_UA7567AA_AS
SAL_TA9031AA_AS
SAL_FB1099AA_AS
SAL_VA5024AA_AS
SAL_IA8444AA_AS
SAL_EA4825AA_AS
SAL_FA3959AA_AS
SAL_KB0616AA_AS
SAL_WA3090AA_AS
SAL_BB1053AA_AS
SAL_DB0151AA_AS
SAL_NB6668AA_AS
SAL_QA9473AA_AS
SAL_YA6760AA_AS
SAL_XA8236AA_AS
SAL_SA0059AA_AS
SAL_VA6027AA_AS
SAL_WA8571AA_AS
SAL_YA8905AA_AS
SAL_LB4399AA_AS
SAL_UA1561AA_AS
SAL_PA2120AA_AS
SAL_YA3765AA_AS
SAL_XA6869AA_AS
SAL_WA6095AA_AS
SAL_KA1454AA_AS
SAL_MA0556AA_AS
SAL_QA7197AA_AS
SAL_BB1469AA_AS
SAL_IB9606AA_AS
SAL_AB6515AA_AS
SAL_EA1820AA_AS
SAL_FB9141AA_AS
SAL_MA5169AA_AS
SAL_NB6252AA_AS
SAL_VA0021AA_AS
SAL_YA5359AA_AS
SAL_JB6298AA_AS
SAL_UA2562AA_AS
SAL_KA7068AA_AS
SAL_HB4353AA_AS
SAL_KB8875AA_AS
SAL_UA9083AA_AS
SAL_AB5516AA_AS
SAL_EA2823AA_AS
SAL_NB5251AA_AS
SAL_BB7055AA_AS
SAL_CB9503AA_AS
SAL_QA4194AA_AS
SAL_MA3555AA_AS
SAL_JA9988AA_AS
SAL_YA5054AA_AS
SAL_TA9706AA_AS
SAL_FB4391AA_AS
SAL_LA6954AA_AS
SAL_MA3658AA_AS
SAL_GB1326AA_AS
SAL_JA7856AA_AS
SAL_MB2020AA_AS
SAL_BB2767AA_AS
SAL_KA7365AA_AS
SAL_KB3122AA_AS
SAL_UA4253AA_AS
SAL_VA8975AA_AS
SAL_NB8081AA_AS
SAL_FB7392AA_AS
SAL_JB5196AA_AS
SAL_YA6057AA_AS
SAL_QA9344AA_AS
SAL_MA5264AA_AS
SAL_DB0666AA_AS
SAL_KA4366AA_AS
SAL_BB1764AA_AS
SAL_CB4868AA_AS
SAL_AB6618AA_AS
SAL_DB5259AA_AS
SAL_IA3929AA_AS
SAL_IA8373AA_AS
SAL_AB3227AA_AS
SAL_WA6398AA_AS
SAL_JA4855AA_AS
SAL_LA0952AA_AS
SAL_FB9676AA_AS
SAL_DB5663AA_AS
SAL_IA8749AA_AS
SAL_WA6819AA_AS
SAL_UA4669AA_AS
SAL_TA1965AA_AS
SAL_CA5591AA_AS
SAL_RA0867AA_AS
SAL_IA6697AA_AS
SAL_UA1256AA_AS
SAL_SA0354AA_AS
SAL_NA2899AA_AS
SAL_MB7025AA_AS
SAL_EB8336AA_AS
SAL_MA3262AA_AS
SAL_CB9234AA_AS
SAL_KA2360AA_AS
SAL_KB6127AA_AS
SAL_BA3525AA_AS
SAL_NB5566AA_AS
SAL_JA9209AA_AS
SAL_BB9907AA_AS
SAL_HB4464AA_AS
SAL_UA2255AA_AS
SAL_IA5694AA_AS
SAL_ZA2512AA_AS
SAL_OA4796AA_AS
SAL_FB1394AA_AS
SAL_VA0716AA_AS
SAL_KA9681AA_AS
SAL_TA2966AA_AS
SAL_JB3190AA_AS
SAL_YA0051AA_AS
SAL_EA7490AA_AS
SAL_WA1675AA_AS
SAL_XA1132AA_AS
SAL_ZA8518AA_AS
SAL_JA6987AA_AS
SAL_BB6289AA_AS
SAL_LB8098AA_AS
SAL_FA1007AA_AS
SAL_EB9966AA_AS
SAL_MA2832AA_AS
SAL_KA3930AA_AS
SAL_DB9255AA_AS
SAL_CB6601AA_AS
SAL_IB0138AA_AS
SAL_JB7044AA_AS
SAL_TA0335AA_AS
SAL_KA0688AA_AS
SAL_DB4388AA_AS
SAL_LA4886AA_AS
SAL_YA9058AA_AS
SAL_WA2676AA_AS
SAL_UA0806AA_AS
SAL_XA2131AA_AS
SAL_QA3774AA_AS
SAL_LB5145AA_AS
SAL_YA7186AA_AS
SAL_EB4700AA_AS
SAL_JA0200AA_AS
SAL_CB5602AA_AS
SAL_CA1445AA_AS
SAL_AB7872AA_AS
SAL_FA2004AA_AS
SAL_NB9150AA_AS
SAL_MA1831AA_AS
SAL_EA5178AA_AS
SAL_UA5382AA_AS
SAL_FA7001AA_AS
SAL_SA1285AA_AS
SAL_KA5936AA_AS
SAL_CB5238AA_AS
SAL_FB6679AA_AS
SAL_EA5542AA_AS
SAL_LB0140AA_AS
SAL_DB4809AA_AS
SAL_EB1705AA_AS
SAL_LA4307AA_AS
SAL_CB0607AA_AS
SAL_JA5205AA_AS
SAL_AB2877AA_AS
SAL_HB3189AA_AS
SAL_VA9325AA_AS
SAL_UA5803AA_AS
SAL_XA7134AA_AS
SAL_YA9462AA_AS
SAL_TA5330AA_AS
SAL_JA0981AA_AS
SAL_OA0278AA_AS
SAL_LB3143AA_AS
SAL_LA7304AA_AS
SAL_CB3604AA_AS
SAL_KA8750AA_AS
SAL_MA7837AA_AS
SAL_OB1400AA_AS
SAL_FB0245AA_AS
SAL_UA3384AA_AS
SAL_IA4745AA_AS
SAL_KA6935AA_AS
SAL_TA6333AA_AS
SAL_SA9767AA_AS
SAL_NB1088AA_AS
SAL_QA5772AA_AS
SAL_YA5552AA_AS
SAL_EA2193AA_AS
SAL_LB7591AA_AS
SAL_SA8831AA_AS
SAL_VA5215AA_AS
SAL_BB9780AA_AS
SAL_JB6493AA_AS
SAL_UA9933AA_AS
SAL_UA2369AA_AS
SAL_FB4697AA_AS
SAL_OA1295AA_AS
SAL_AB0899AA_AS
SAL_AB0722AA_AS
SAL_CB9308AA_AS
SAL_KA9806AA_AS
SAL_EB3850AA_AS
SAL_JA9335AA_AS
SAL_KA7663AA_AS
SAL_IA5813AA_AS
SAL_UA9688AA_AS
SAL_EA9472AA_AS
SAL_MB2526AA_AS
SAL_LA8237AA_AS
SAL_DB3363AA_AS
SAL_DB8939AA_AS
SAL_FB7694AA_AS
SAL_UA4755AA_AS
SAL_HB9485AA_AS
SAL_LB4592AA_AS
SAL_YA6551AA_AS
SAL_SA0268AA_AS
SAL_QA9642AA_AS
SAL_PA7314AA_AS
SAL_VA6216AA_AS
SAL_KA4660AA_AS
SAL_BB1262AA_AS
SAL_IA6810AA_AS
SAL_NB6459AA_AS
SAL_IA8675AA_AS
SAL_CB1951AA_AS
SAL_FA8132AA_AS
SAL_EB0853AA_AS
SAL_AB6724AA_AS
SAL_BB1658AA_AS
SAL_VA6997AA_AS
SAL_EB5856AA_AS
SAL_PA7895AA_AS
SAL_FB9370AA_AS
SAL_BB4267AA_AS
SAL_JA4969AA_AS
SAL_MB4520AA_AS
SAL_MA0767AA_AS
SAL_LB1597AA_AS
SAL_VA8849AA_AS
SAL_QA9278AA_AS
SAL_IA6391AA_AS
SAL_WA3920AA_AS
SAL_CB9732AA_AS
SAL_KA2666AA_AS
SAL_BB7264AA_AS
SAL_OA1914AA_AS
SAL_MB7523AA_AS
SAL_LA6868AA_AS
SAL_DB6366AA_AS
SAL_AB5727AA_AS
SAL_VA5994AA_AS
SAL_KA7259AA_AS
SAL_WA0698AA_AS
SAL_HB4162AA_AS
SAL_DB3759AA_AS
SAL_NB5060AA_AS
SAL_YA5168AA_AS
SAL_WA0923AA_AS
SAL_YA0557AA_AS
SAL_VA0210AA_AS
SAL_CB9889AA_AS
SAL_XA1434AA_AS
SAL_WA1373AA_AS
SAL_UA8759AA_AS
SAL_AB1948AA_AS
SAL_BA9029AA_AS
SAL_FA1501AA_AS
SAL_LA7238AA_AS
SAL_DB7936AA_AS
SAL_FB5746AA_AS
SAL_OA0344AA_AS
SAL_CB6307AA_AS
SAL_BB8651AA_AS
SAL_KA6809AA_AS
SAL_CA2140AA_AS
SAL_JB7542AA_AS
SAL_YA4483AA_AS
SAL_FB0379AA_AS
SAL_DB9753AA_AS
SAL_XA7008AA_AS
SAL_VA9219AA_AS
SAL_XA2437AA_AS
SAL_QA8828AA_AS
SAL_NB7588AA_AS
SAL_CB5304AA_AS
SAL_JB4541AA_AS
SAL_CA1143AA_AS
SAL_EB4206AA_AS
SAL_HB8554AA_AS
SAL_FA2502AA_AS
SAL_NB9456AA_AS
SAL_DB4935AA_AS
SAL_BB0832AA_AS
SAL_DB1930AA_AS
SAL_FA7507AA_AS
SAL_SA1783AA_AS
SAL_CB0301AA_AS
SAL_JA5703AA_AS
SAL_EA5044AA_AS
SAL_YA2485AA_AS
SAL_EB1203AA_AS
SAL_LA4601AA_AS
SAL_XA7432AA_AS
SAL_YA9164AA_AS
SAL_VA9623AA_AS
SAL_QA3648AA_AS
SAL_SA1838AA_AS
SAL_CB5885AA_AS
SAL_JA6700AA_AS
SAL_CB8958AA_AS
SAL_KA8256AA_AS
SAL_JB2547AA_AS
SAL_LB3445AA_AS
SAL_OB4539AA_AS
SAL_UA3682AA_AS
SAL_IA4243AA_AS
SAL_JA8965AA_AS
SAL_BB3831AA_AS
SAL_IB0004AA_AS
SAL_OB1106AA_AS
SAL_FB0743AA_AS
SAL_SA2780AA_AS
SAL_DB2688AA_AS
SAL_ZA8424AA_AS
SAL_UA8363AA_AS
SAL_UA3939AA_AS
SAL_WA1749AA_AS
SAL_RA9952AA_AS
SAL_QA5274AA_AS
SAL_WA4376AA_AS
SAL_DB9064AA_AS
SAL_ZA8892AA_AS
SAL_MB8621AA_AS
SAL_EA3775AA_AS
SAL_KB9723AA_AS
SAL_CA2677AA_AS
SAL_JB7275AA_AS
SAL_BB8166AA_AS
SAL_IB0309AA_AS
SAL_MB6844AA_AS
SAL_FA1236AA_AS
SAL_MA9059AA_AS
SAL_TA6538AA_AS
SAL_BB3487AA_AS
SAL_KA6085AA_AS
SAL_WA1444AA_AS
SAL_DB2585AA_AS
SAL_ZA8729AA_AS
SAL_XA1303AA_AS
SAL_FB6072AA_AS
SAL_MB5847AA_AS
SAL_FA2235AA_AS
SAL_IB6735AA_AS
SAL_AB9426AA_AS
SAL_IA2572AA_AS
SAL_JB4276AA_AS
SAL_CB5433AA_AS
SAL_XA2300AA_AS
SAL_TA0104AA_AS
SAL_IA9093AA_AS
SAL_TA5101AA_AS
SAL_FB8596AA_AS
SAL_OB2989AA_AS
SAL_VA9114AA_AS
SAL_BB5481AA_AS
SAL_DB4583AA_AS
SAL_EB1534AA_AS
SAL_LA4136AA_AS
SAL_CA4671AA_AS
SAL_JB1273AA_AS
SAL_HB8659AA_AS
SAL_CB0436AA_AS
SAL_JA5034AA_AS
SAL_MB0842AA_AS
SAL_XA2881AA_AS
SAL_CB5009AA_AS
SAL_IB3730AA_AS
SAL_KB1940AA_AS
SAL_IA7577AA_AS
SAL_BB6482AA_AS
SAL_WA4441AA_AS
SAL_QA5543AA_AS
SAL_HB5784AA_AS
SAL_TA6102AA_AS
SAL_XA1739AA_AS
SAL_ZA8313AA_AS
SAL_NB4686AA_AS
SAL_FB0074AA_AS
SAL_FA4233AA_AS
SAL_KB9319AA_AS
SAL_LB8928AA_AS
SAL_KA8561AA_AS
SAL_CB3435AA_AS
SAL_MB2211AA_AS
SAL_GB4528AA_AS
SAL_KB8949AA_AS
SAL_BB2556AA_AS
SAL_JA9402AA_AS
SAL_MA3469AA_AS
SAL_BB7169AA_AS
SAL_LB2699AA_AS
SAL_ZA7726AA_AS
SAL_ZA2319AA_AS
SAL_DB5068AA_AS
SAL_HB2653AA_AS
SAL_AB3016AA_AS
SAL_IA8142AA_AS
SAL_DB0457AA_AS
SAL_KB0310AA_AS
SAL_KA4157AA_AS
SAL_IB9881AA_AS
SAL_YA6266AA_AS
SAL_UA4062AA_AS
SAL_EA4298AA_AS
SAL_YA3659AA_AS
SAL_UA1067AA_AS
SAL_UA4458AA_AS
SAL_NB8931AA_AS
SAL_FA3865AA_AS
SAL_MA0050AA_AS
SAL_QA7491AA_AS
SAL_YA8782AA_AS
SAL_MB4217AA_AS
SAL_IA8578AA_AS
SAL_BB4550AA_AS
SAL_NA2513AA_AS
SAL_FB9447AA_AS
SAL_NB6754AA_AS
SAL_OB3858AA_AS
SAL_IB9300AA_AS
SAL_VA0527AA_AS
SAL_YA0260AA_AS
SAL_VA5118AA_AS
SAL_MB2990AA_AS
SAL_ZA2723AA_AS
SAL_SA8487AA_AS
SAL_NA1510AA_AS
SAL_ZA2898AA_AS
SAL_IB1959AA_AS
SAL_HB4655AA_AS
SAL_JB6825AA_AS
SAL_FA0866AA_AS
SAL_MA3053AA_AS
SAL_DB6451AA_AS
SAL_EB8107AA_AS
SAL_MB7214AA_AS
SAL_BA3714AA_AS
SAL_KA2151AA_AS
SAL_WA5590AA_AS
SAL_CB9005AA_AS
SAL_IA7098AA_AS
SAL_IB8885AA_AS
SAL_BB0551AA_AS
SAL_KA5153AA_AS
SAL_WA2592AA_AS
SAL_FB8079AA_AS
SAL_MB0216AA_AS
SAL_AB2012AA_AS
SAL_HA7410AA_AS
SAL_IA9146AA_AS
SAL_MB5629AA_AS
SAL_NA6512AA_AS
SAL_ZA8947AA_AS
SAL_SA2558AA_AS
SAL_YA4261AA_AS
SAL_VA4526AA_AS
SAL_MB6991AA_AS
SAL_VA1119AA_AS
SAL_IB5958AA_AS
SAL_BB3552AA_AS
SAL_FA4867AA_AS
SAL_NB4369AA_AS
SAL_LA9504AA_AS
SAL_MB3215AA_AS
SAL_EA8341AA_AS
SAL_KB7312AA_AS
SAL_BB6557AA_AS
SAL_MA2057AA_AS
SAL_QA5496AA_AS
SAL_EB9103AA_AS
SAL_FA1862AA_AS
SAL_MB6210AA_AS
SAL_BB3168AA_AS
SAL_AB4014AA_AS
SAL_SA9483AA_AS
SAL_GB5116AA_AS
SAL_NA0514AA_AS
SAL_LB6923AA_AS
SAL_SA2162AA_AS
SAL_YA1264AA_AS
SAL_AB7017AA_AS
SAL_FB8443AA_AS
SAL_LB5920AA_AS
SAL_KB4311AA_AS
SAL_AB2428AA_AS
SAL_KA0156AA_AS
SAL_WA7597AA_AS
SAL_HB8837AA_AS
SAL_QA6495AA_AS
SAL_DB4456AA_AS
SAL_FA2861AA_AS
SAL_MB5213AA_AS
SAL_PA3422AA_AS
SAL_XA2954AA_AS
SAL_JB4799AA_AS
SAL_YA3837AA_AS
SAL_NB3684AA_AS
SAL_IA8097AA_AS
SAL_QA2541AA_AS
SAL_MA5180AA_AS
SAL_BB1480AA_AS
SAL_KA4082AA_AS
SAL_UA1588AA_AS
SAL_IB9954AA_AS
SAL_JA1035AA_AS
SAL_LA0137AA_AS
SAL_EA1772AA_AS
SAL_LB4370AA_AS
SAL_XA6880AA_AS
SAL_MB4843AA_AS
SAL_LA5508AA_AS
SAL_NB8365AA_AS
SAL_EA9290AA_AS
SAL_BB2483AA_AS
SAL_ZA7948AA_AS
SAL_TA2103AA_AS
SAL_MB7840AA_AS
SAL_OB5630AA_AS
SAL_FA0232AA_AS
SAL_BB9162AA_AS
SAL_EB6536AA_AS
SAL_LB7373AA_AS
SAL_JB3274AA_AS
SAL_KA9565AA_AS
SAL_JA7033AA_AS
SAL_LA6131AA_AS
SAL_FA0608AA_AS
SAL_EA7774AA_AS
SAL_XA0886AA_AS
SAL_EA9911AA_AS
SAL_LB7749AA_AS
SAL_FA5237AA_AS
SAL_OB0635AA_AS
SAL_SA8552AA_AS
SAL_YA5831AA_AS
SAL_ZA9317AA_AS
SAL_HB4780AA_AS
SAL_UA9450AA_AS
SAL_TA7106AA_AS
SAL_DB6584AA_AS
SAL_MA3186AA_AS
SAL_QA4547AA_AS
SAL_JB8795AA_AS
SAL_TA2539AA_AS
SAL_WA5445AA_AS
SAL_BB7486AA_AS
SAL_IA6573AA_AS
SAL_YA6789AA_AS
SAL_OB3636AA_AS
SAL_CB1432AA_AS
SAL_EB0530AA_AS
SAL_LB1375AA_AS
SAL_EA4777AA_AS
SAL_PA9012AA_AS
SAL_DB5587AA_AS
SAL_KA1087AA_AS
SAL_BB4485AA_AS
SAL_WA6446AA_AS
SAL_FB9592AA_AS
SAL_YA6832AA_AS
SAL_NB6681AA_AS
SAL_WA3079AA_AS
SAL_NB8452AA_AS
SAL_FB7741AA_AS
SAL_BB4833AA_AS
SAL_FB9924AA_AS
SAL_YA6484AA_AS
SAL_FA6139AA_AS
SAL_EB5202AA_AS
SAL_CA0147AA_AS
SAL_WA3374AA_AS
SAL_TA4208AA_AS
SAL_QA2276AA_AS
SAL_TA1637AA_AS
SAL_BB4788AA_AS
SAL_CB1884AA_AS
SAL_EB0986AA_AS
SAL_RA0735AA_AS
SAL_EA2046AA_AS
SAL_LA3603AA_AS
SAL_CB7303AA_AS
SAL_BB9655AA_AS
SAL_JB6546AA_AS
SAL_OB5107AA_AS
SAL_FA0505AA_AS
SAL_EA7479AA_AS
SAL_FB4742AA_AS
SAL_JB3179AA_AS
SAL_TA2634AA_AS
SAL_UA7938AA_AS
SAL_CB2887AA_AS
SAL_KA2389AA_AS
SAL_PA1946AA_AS
SAL_RA3736AA_AS
SAL_WA0377AA_AS
SAL_XA0430AA_AS
SAL_WA5372AA_AS
SAL_QA4270AA_AS
SAL_FA5500AA_AS
SAL_LA3239AA_AS
SAL_DB3937AA_AS
SAL_MB9528AA_AS
SAL_AB5949AA_AS
SAL_IB1000AA_AS
SAL_JA9961AA_AS
SAL_BB2835AA_AS
SAL_EA7043AA_AS
SAL_YA0482AA_AS
SAL_FB4378AA_AS
SAL_CB2306AA_AS
SAL_KA2808AA_AS
SAL_KA9252AA_AS
SAL_TA4632AA_AS
SAL_VA6842AA_AS
SAL_XA3009AA_AS
SAL_WA6371AA_AS
SAL_VA8627AA_AS
SAL_AB8894AA_AS
SAL_XA6436AA_AS
SAL_YA8160AA_AS
SAL_GB9996AA_AS
SAL_QA7273AA_AS
SAL_YA3481AA_AS
SAL_MA0909AA_AS
SAL_NB8068AA_AS
SAL_JA4707AA_AS
SAL_JB0540AA_AS
SAL_OB3101AA_AS
SAL_FA6503AA_AS
SAL_FB2744AA_AS
SAL_SA0787AA_AS
SAL_BB1836AA_AS
SAL_MA1359AA_AS
SAL_PA3894AA_AS
SAL_NA6225AA_AS
SAL_AB2725AA_AS
SAL_CB0955AA_AS
SAL_DB1364AA_AS
SAL_BB0266AA_AS
SAL_KA5664AA_AS
SAL_IA7814AA_AS
SAL_BA4021AA_AS
SAL_KB1423AA_AS
SAL_CA1096AA_AS
SAL_JB4494AA_AS
SAL_YA7555AA_AS
SAL_QA8646AA_AS
SAL_NB9583AA_AS
SAL_NA0619AA_AS
SAL_MB3522AA_AS
SAL_DB2367AA_AS
SAL_AB4319AA_AS
SAL_IA4817AA_AS
SAL_JB9549AA_AS
SAL_WA4699AA_AS
SAL_WA4922AA_AS
SAL_ZA6015AA_AS
SAL_RA9306AA_AS
SAL_BB8784AA_AS
SAL_CA2095AA_AS
SAL_SA9835AA_AS
SAL_EA3197AA_AS
SAL_YA4556AA_AS
SAL_JB2492AA_AS
SAL_UA6368AA_AS
SAL_EA6192AA_AS
SAL_AB4898AA_AS
SAL_UA3757AA_AS
SAL_WA1927AA_AS
SAL_ZA3010AA_AS
SAL_QA0825AA_AS
SAL_SA2655AA_AS
SAL_OA5294AA_AS
SAL_NB4064AA_AS
SAL_EB7851AA_AS
SAL_LA9609AA_AS
SAL_AB4723AA_AS
SAL_VA4990AA_AS
SAL_CB6953AA_AS
SAL_LB8071AA_AS
SAL_RA9887AA_AS
SAL_EB9634AA_AS
SAL_MA2760AA_AS
SAL_CB8736AA_AS
SAL_KA3662AA_AS
SAL_HB0559AA_AS
SAL_UA0754AA_AS
SAL_TA5858AA_AS
SAL_SA1656AA_AS
SAL_XA9439AA_AS
SAL_EA5191AA_AS
SAL_MB5524AA_AS
SAL_MA1763AA_AS
SAL_KA0661AA_AS
SAL_BB5263AA_AS
SAL_NB7067AA_AS
SAL_EB4852AA_AS
SAL_FB8374AA_AS
SAL_KB1019AA_AS
SAL_CB5950AA_AS
SAL_VA7993AA_AS
SAL_MB8523AA_AS
SAL_DB9366AA_AS
SAL_CB6732AA_AS
SAL_BB8264AA_AS
SAL_AB4942AA_AS
SAL_CA2575AA_AS
SAL_OB4536AA_AS
SAL_FA1134AA_AS
SAL_EA6048AA_AS
SAL_JB2548AA_AS
SAL_KA3803AA_AS
SAL_WA1746AA_AS
SAL_BB3785AA_AS
SAL_UA3936AA_AS
SAL_EA8196AA_AS
SAL_XA1001AA_AS
SAL_MA7285AA_AS
SAL_DB2687AA_AS
SAL_MA1902AA_AS
SAL_AB9724AA_AS
SAL_KA0800AA_AS
SAL_EB4633AA_AS
SAL_IB3008AA_AS
SAL_CB5731AA_AS
SAL_TA5982AA_AS
SAL_BB0786AA_AS
SAL_WA2745AA_AS
SAL_VA7849AA_AS
SAL_UA0935AA_AS
SAL_SA1837AA_AS
SAL_XA2002AA_AS
SAL_QA3647AA_AS
SAL_EB4988AA_AS
SAL_TA0206AA_AS
SAL_HB3480AA_AS
SAL_RA1304AA_AS
SAL_TA5203AA_AS
SAL_HB6485AA_AS
SAL_WA9925AA_AS
SAL_QA8827AA_AS
SAL_XA2438AA_AS
SAL_KA0381AA_AS
SAL_BB5783AA_AS
SAL_VA9216AA_AS
SAL_UA5930AA_AS
SAL_XA7007AA_AS
SAL_MA1283AA_AS
SAL_PA8314AA_AS
SAL_EA5471AA_AS
SAL_LA4234AA_AS
SAL_NB9459AA_AS
SAL_JB1171AA_AS
SAL_CA4573AA_AS
SAL_TA0987AA_AS
SAL_OB2530AA_AS
SAL_FA7132AA_AS
SAL_MA4907AA_AS
SAL_EB4209AA_AS
SAL_BB6780AA_AS
SAL_KA3382AA_AS
SAL_JB9493AA_AS
SAL_UA6933AA_AS
SAL_LB8591AA_AS
SAL_UA8756AA_AS
SAL_NB4584AA_AS
SAL_SA9654AA_AS
SAL_NA0878AA_AS
SAL_FB0376AA_AS
SAL_IA4676AA_AS
SAL_CB6308AA_AS
SAL_KA6806AA_AS
SAL_DB7939AA_AS
SAL_MA9761AA_AS
SAL_JA6335AA_AS
SAL_KA8663AA_AS
SAL_JB2172AA_AS
SAL_AB1947AA_AS
SAL_EA9047AA_AS
SAL_LA8602AA_AS
SAL_MA6354AA_AS
SAL_DB3756AA_AS
SAL_QA1795AA_AS
SAL_JA9700AA_AS
SAL_WA0697AA_AS
SAL_BB2654AA_AS
SAL_AB5728AA_AS
SAL_LA6867AA_AS
SAL_NB0450AA_AS
SAL_GB1215AA_AS
SAL_KA2669AA_AS
SAL_TA9635AA_AS
SAL_UA7363AA_AS
SAL_EB8984AA_AS
SAL_TA7850AA_AS
SAL_YA5167AA_AS
SAL_LA5864AA_AS
SAL_NA7614AA_AS
SAL_IA8240AA_AS
SAL_AB3314AA_AS
SAL_BB4268AA_AS
SAL_JA4966AA_AS
SAL_FB2925AA_AS
SAL_NA9871AA_AS
SAL_MA5357AA_AS
SAL_EB5859AA_AS
SAL_IB9438AA_AS
SAL_VA6998AA_AS
SAL_KB0012AA_AS
SAL_AB6890AA_AS
SAL_XA8432AA_AS
SAL_YA6164AA_AS
SAL_VA8846AA_AS
SAL_LB1598AA_AS
SAL_VA6219AA_AS
SAL_SA0267AA_AS
SAL_XA8008AA_AS
SAL_AB3895AA_AS
SAL_PA2724AA_AS
SAL_YA8480AA_AS
SAL_FB7920AA_AS
SAL_QA7793AA_AS
SAL_BB4652AA_AS
SAL_LA0861AA_AS
SAL_AB6311AA_AS
SAL_IB9002AA_AS
SAL_VA0625AA_AS
SAL_AB0896AA_AS
SAL_YA0162AA_AS
SAL_FB4698AA_AS
SAL_LA3862AA_AS
SAL_LA8238AA_AS
SAL_DB8936AA_AS
SAL_SA8785AA_AS
SAL_MB2529AA_AS
SAL_AB5312AA_AS
SAL_HB4557AA_AS
SAL_BB9834AA_AS
SAL_MB7116AA_AS
SAL_KA9809AA_AS
SAL_EA2291AA_AS
SAL_YA5650AA_AS
SAL_JB6791AA_AS
SAL_OA1197AA_AS
SAL_FB4595AA_AS
SAL_ZA7313AA_AS
SAL_VA0528AA_AS
SAL_UA7454AA_AS
SAL_EB8108AA_AS
SAL_NB0367AA_AS
SAL_IB1956AA_AS
SAL_JA9037AA_AS
SAL_MA6463AA_AS
SAL_DB3061AA_AS
SAL_LA8135AA_AS
SAL_EA9770AA_AS
SAL_YA8836AA_AS
SAL_PA2429AA_AS
SAL_UA4457AA_AS
SAL_YA6653AA_AS
SAL_XA8305AA_AS
SAL_UA1068AA_AS
SAL_VA6114AA_AS
SAL_BA5327AA_AS
SAL_KB0725AA_AS
SAL_BB1160AA_AS
SAL_FB9448AA_AS
SAL_IA8577AA_AS
SAL_EA4916AA_AS
SAL_MB4218AA_AS
SAL_KA4158AA_AS
SAL_WA3599AA_AS
SAL_AB6426AA_AS
SAL_FB9072AA_AS
SAL_EA1913AA_AS
SAL_AB3019AA_AS
SAL_BB4165AA_AS
SAL_IB7950AA_AS
SAL_DB5067AA_AS
SAL_MB4622AA_AS
SAL_PA2013AA_AS
SAL_YA3656AA_AS
SAL_MB4999AA_AS
SAL_FB2593AA_AS
SAL_SA0550AA_AS
SAL_YA6269AA_AS
SAL_UA1452AA_AS
SAL_BA3321AA_AS
SAL_KB6723AA_AS
SAL_KA2564AA_AS
SAL_CB9430AA_AS
SAL_DB6064AA_AS
SAL_MA3466AA_AS
SAL_ZA7892AA_AS
SAL_OB5851AA_AS
SAL_MB7621AA_AS
SAL_LB9377AA_AS
SAL_GB1118AA_AS
SAL_AB5425AA_AS
SAL_KB8946AA_AS
SAL_NA1125AA_AS
SAL_QA1498AA_AS
SAL_FB1590AA_AS
SAL_ZA2316AA_AS
SAL_UA2451AA_AS
SAL_EA7294AA_AS
SAL_JB3794AA_AS
SAL_OB1985AA_AS
SAL_NB4689AA_AS
SAL_SA9559AA_AS
SAL_XA1736AA_AS
SAL_IB5303AA_AS
SAL_UA6585AA_AS
SAL_LB8927AA_AS
SAL_OB4201AA_AS
SAL_KB9316AA_AS
SAL_JB7640AA_AS
SAL_NB4932AA_AS
SAL_DB9451AA_AS
SAL_MB8214AA_AS
SAL_EA3340AA_AS
SAL_YA4781AA_AS
SAL_RA1433AA_AS
SAL_PA8019AA_AS
SAL_FB8599AA_AS
SAL_YA7839AA_AS
SAL_XA2735AA_AS
SAL_IB3884AA_AS
SAL_WA2072AA_AS
SAL_JB4643AA_AS
SAL_CB5006AA_AS
SAL_JA0404AA_AS
SAL_YA7782AA_AS
SAL_LB5741AA_AS
SAL_HB8656AA_AS
SAL_IB6300AA_AS
SAL_AB9013AA_AS
SAL_OA3045AA_AS
SAL_NB9754AA_AS
SAL_FA2600AA_AS
SAL_JB4279AA_AS
SAL_BA4977AA_AS
SAL_CA4244AA_AS
SAL_JA5401AA_AS
SAL_CB0003AA_AS
SAL_LB0744AA_AS
SAL_EA5346AA_AS
SAL_MB5848AA_AS
SAL_QA6175AA_AS
SAL_XA7730AA_AS
SAL_RA1009AA_AS
SAL_IB6881AA_AS
SAL_XA9955AA_AS
SAL_TA5534AA_AS
SAL_KB7949AA_AS
SAL_JB2645AA_AS
SAL_KA8154AA_AS
SAL_CB3000AA_AS
SAL_JA6402AA_AS
SAL_HB0835AA_AS
SAL_LA7500AA_AS
SAL_EA6345AA_AS
SAL_LB3747AA_AS
SAL_BB8169AA_AS
SAL_UA3580AA_AS
SAL_BA7974AA_AS
SAL_MB8995AA_AS
SAL_QA0549AA_AS
SAL_BB3488AA_AS
SAL_TA6537AA_AS
SAL_OB4980AA_AS
SAL_WA4074AA_AS
SAL_IB5882AA_AS
SAL_OA2041AA_AS
SAL_EA4778AA_AS
SAL_FA3604AA_AS
SAL_UA4582AA_AS
SAL_EB5100AA_AS
SAL_QA9495AA_AS
SAL_NB6935AA_AS
SAL_YA6786AA_AS
SAL_WA3076AA_AS
SAL_IB2880AA_AS
SAL_QA2174AA_AS
SAL_KA1088AA_AS
SAL_TA1535AA_AS
SAL_YA8658AA_AS
SAL_EB6103AA_AS
SAL_LA3501AA_AS
SAL_FA5238AA_AS
SAL_XA0889AA_AS
SAL_EA2344AA_AS
SAL_BB9557AA_AS
SAL_CB7001AA_AS
SAL_HB4834AA_AS
SAL_FB4440AA_AS
SAL_FA0607AA_AS
SAL_UA7581AA_AS
SAL_JB8821AA_AS
SAL_TA2536AA_AS
SAL_TA7109AA_AS
SAL_ZA9318AA_AS
SAL_WA5070AA_AS
SAL_OB5984AA_AS
SAL_ZA7947AA_AS
SAL_QA4172AA_AS
SAL_UA9065AA_AS
SAL_MB9991AA_AS
SAL_XA0308AA_AS
SAL_FB1445AA_AS
SAL_EB6539AA_AS
SAL_OB0200AA_AS
SAL_FA5602AA_AS
SAL_IA5145AA_AS
SAL_MA8052AA_AS
SAL_KA9150AA_AS
SAL_TA4530AA_AS
SAL_XA8951AA_AS
SAL_IA8098AA_AS
SAL_VA8525AA_AS
SAL_ZA4944AA_AS
SAL_QA7171AA_AS
SAL_YA8262AA_AS
SAL_XA6734AA_AS
SAL_NB3930AA_AS
SAL_LA5507AA_AS
SAL_EA4342AA_AS
SAL_YA3783AA_AS
SAL_IA3579AA_AS
SAL_CA5240AA_AS
SAL_CB1007AA_AS
SAL_JA4405AA_AS
SAL_SA0485AA_AS
SAL_OB3203AA_AS
SAL_IB2301AA_AS
SAL_NA6127AA_AS
SAL_YA9789AA_AS
SAL_DB4459AA_AS
SAL_HB8838AA_AS
SAL_WA7598AA_AS
SAL_KA0159AA_AS
SAL_AB2427AA_AS
SAL_KA5566AA_AS
SAL_IB3951AA_AS
SAL_JB4796AA_AS
SAL_VA7110AA_AS
SAL_LB5694AA_AS
SAL_UA5453AA_AS
SAL_FB6592AA_AS
SAL_NB9681AA_AS
SAL_ZA5314AA_AS
SAL_DB2065AA_AS
SAL_LA9131AA_AS
SAL_EA8774AA_AS
SAL_KB2722AA_AS
SAL_KA6565AA_AS
SAL_JA8033AA_AS
SAL_EA6911AA_AS
SAL_NB1363AA_AS
SAL_QA5499AA_AS
SAL_MA2058AA_AS
SAL_BB6558AA_AS
SAL_AB1424AA_AS
SAL_JB7795AA_AS
SAL_BB8486AA_AS
SAL_DB9584AA_AS
SAL_XA1958AA_AS
SAL_EA3295AA_AS
SAL_KA8081AA_AS
SAL_LB3692AA_AS
SAL_EA6290AA_AS
SAL_VA4529AA_AS
SAL_UA3455AA_AS
SAL_SA2557AA_AS
SAL_ZA8948AA_AS
SAL_EA3914AA_AS
SAL_NA0121AA_AS
SAL_GB5523AA_AS
SAL_NB4366AA_AS
SAL_AB4421AA_AS
SAL_KA3560AA_AS
SAL_CB8434AA_AS
SAL_IA7097AA_AS
SAL_UA5069AA_AS
SAL_JB1793AA_AS
SAL_EA5293AA_AS
SAL_DB4063AA_AS
SAL_MA1461AA_AS
SAL_IA9149AA_AS
SAL_KB4724AA_AS
SAL_XA9880AA_AS
SAL_MB0219AA_AS
SAL_NA3122AA_AS
SAL_FB8076AA_AS
SAL_UA5364AA_AS
SAL_YA7160AA_AS
SAL_SA1659AA_AS
SAL_PA6725AA_AS
SAL_AB7894AA_AS
SAL_TA5857AA_AS
SAL_WA2690AA_AS
SAL_KA5251AA_AS
SAL_BB0653AA_AS
SAL_BA4414AA_AS
SAL_QA3792AA_AS
SAL_NB7068AA_AS
SAL_IA9244AA_AS
SAL_AB2310AA_AS
SAL_JA5962AA_AS
SAL_NA6610AA_AS
SAL_VA4624AA_AS
SAL_TA6854AA_AS
SAL_IA4399AA_AS
SAL_ZA6420AA_AS
SAL_UA6367AA_AS
SAL_AB1313AA_AS
SAL_HB0556AA_AS
SAL_CB8739AA_AS
SAL_JA6961AA_AS
SAL_GB0211AA_AS
SAL_JA8704AA_AS
SAL_KA6252AA_AS
SAL_WA1693AA_AS
SAL_BA7417AA_AS
SAL_EA8043AA_AS
SAL_LA9606AA_AS
SAL_QA0791AA_AS
SAL_MA7350AA_AS
SAL_BB6655AA_AS
SAL_WA4696AA_AS
SAL_AB1729AA_AS
[truncated: 214,642+ more rows]
