# Supplementary material for: WhatsGNU: a tool for identifying proteomic novelty
Source: Genome Biol. 2020 Mar 5;21:58. doi: 10.1186/s13059-020-01965-w (PMC7059281; doi:10.1186/s13059-020-01965-w)
Supplement: Supplementary file 3 — Table S2. Names of the different strains used in the collector’s curve in Fig. 1c. [file 13059_2020_1965_MOESM3_ESM.xlsx]

## Sheet: 1000_genomes
Run_1	Run_2	Run_3
SRX1885744	ERX120707	SRX392477
ERX1086776	SRX1051418	ERX646424
ERX2011548	ERX147835	ERX505509
ERX2004401	ERX505103	ERX148029
ERX2011833	ERX2187205	ERX2085788
ERX152016	ERX556805	ERX061600
SRX1044931	ERX1120627	SRX1887072
ERX1048182	ERX680810	ERX2131551
ERX384823	ERX1150029	ERX021326
ERX1033732	ERX2008697	ERX134972
SRX468300	SRX148238	ERX1667351
ERX680973	ERX1852697	ERX532024
SRX1884924	ERX186915	ERX1626051
ERX1855412	ERX1370975	ERX114013
SRX469611	ERX209361	ERX1299460
SRX363579	ERX209420	ERX686684
ERX158537	ERX505145	SRX1886636
ERX2006410	ERX384796	ERX1150256
ERX506095	ERX646416	ERX359321
SRX1885696	ERX326068	ERX1662743
ERX455951	ERX1852940	ERX681153
ERX1859647	ERX1114572	SRX2551636
ERX1120476	ERX110725	ERX1971994
ERX658949	ERX134744	ERX132350
SRX476960	ERX113993	ERX062348
ERX063944	SRX422966	ERX1100986
ERX1971923	ERX513821	SRX359188
ERX360724	SRX1886709	ERX2012083
ERX926740	ERX1120374	ERX096695
SRX1051459	ERX284160	SRX2535372
SRX761922	ERX1501029	SRX359151
ERX330870	ERX2131439	ERX209446
SRX313274	ERX2003726	SRX391711
ERX1855430	ERX513308	ERX1222326
ERX1830561	ERX1606269	ERX2011590
SRX392640	SRX1885767	ERX2006905
ERX1269743	ERX384742	SRX152462
ERX1086801	SRX2219813	SRX1885809
ERX209512	SRX1887603	ERX1855422
SRX555876	ERX1501019	SRX555757
ERX152007	ERX470732	SRX507325
ERX330680	SRX1051391	ERX513501
ERX1971989	ERX1666628	ERX196436
ERX092354	SRX392112	ERX158530
ERX2093203	ERX330878	ERX1149540
ERX2011642	ERX980217	ERX1820813
SRX658884	ERX956683	ERX2004399
ERX949978	SRX463720	ERX015257
ERX717749	ERX385433	ERX1852981
ERX646909	ERX506266	ERX451068
ERX1626207	ERX1035158	ERX1820822
ERX552027	ERX1269480	SRX467779
ERX015880	ERX1933675	SRX367915
ERX686618	ERX1405534	ERX529522
SRX364294	SRX2556978	ERX349425
SRX546113	SRX390842	ERX202151
ERX085304	ERX1666648	ERX455865
ERX980264	SRX449912	SRX1114330
SRX152514	SRX3070716	ERX132330
ERX1657222	ERX658858	ERX506232
SRX1885645	ERX1033532	ERX451272
ERX1770312	ERX513629	ERX062489
ERX2085774	ERX120771	SRX463208
SRX368089	ERX1492882	ERX1583703
ERX910748	ERX134959	ERX451325
SRX390861	ERX556724	ERX680856
ERX1098105	ERX138293	ERX680742
SRX1884948	SRX672644	ERX1027818
ERX1180277	ERX717864	ERX659086
SRX2551419	ERX2085784	ERX956387
SRX886878	ERX080834	SRX463805
ERX204871	ERX462176	SRX467882
ERX385536	SRX658883	SRX463635
SRX1887041	ERX1971971	SRX463786
ERX1606202	ERX1666256	SRX567409
SRX1272258	SRX555681	ERX2131622
ERX2131414	ERX910747	ERX1269752
ERX2004344	ERX451469	SRX2551468
ERX1114496	ERX1150208	ERX1666407
ERX807481	ERX1662327	ERX061469
SRX887144	ERX807460	ERX482572
SRX659182	SRX463203	SRX2219272
ERX096674	ERX676581	ERX158499
SRX2535493	ERX212190	ERX506182
ERX926760	SRX887016	ERX492501
ERX392017	ERX531866	ERX1086515
SRX463785	ERX1150144	ERX063875
ERX513459	SRX1886614	ERX1100994
SRX507323	SRX1584503	ERX2011542
SRX2551397	ERX956460	ERX1606192
ERX2006935	ERX326106	ERX238639
ERX389294	ERX505165	SRX1056060
ERX1662790	ERX332978	ERX221153
ERX191979	ERX1626265	SRX507197
ERX1120545	ERX1120259	ERX462197
ERX1299469	SRX1885621	ERX015290
ERX513806	ERX2093237	ERX1830463
ERX482560	ERX676531	ERX513659
SRX566794	ERX370455	ERX100644
SRX511756	SRX511756	ERX021704
ERX1820892	ERX956782	SRX886873
ERX015361	ERX717955	ERX2011904
ERX1859282	ERX330653	ERX1859284
ERX646265	ERX2085720	ERX1647994
ERX088563	ERX360766	ERX456061
ERX349669	ERX686606	ERX267955
ERX209521	ERX186611	ERX166868
ERX212191	SRX451258	SRX456507
ERX2085629	ERX513809	ERX675047
ERX284189	ERX2169754	ERX1907073
ERX1035163	ERX205028	ERX1662713
ERX1114583	ERX513735	SRX364451
ERX1972059	ERX139448	SRX392288
ERX470701	ERX482571	ERX551201
SRX2551420	ERX1793897	ERX556606
SRX1453647	ERX2093173	ERX1269130
SRX1886667	ERX909882	SRX364282
ERX1834684	ERX1711448	ERX1666568
ERX1933669	ERX717841	ERX460151
SRX392579	SRX363632	ERX1269210
SRX2219194	ERX094772	ERX1269753
SRX145236	SRX069309	ERX956535
SRX1884742	ERX330644	SRX2535426
ERX1662717	ERX646305	ERX116923
SRX364308	ERX674975	ERX1782576
ERX712402	ERX552146	ERX659348
SRX422837	ERX681089	ERX326009
ERX086980	ERX1269479	SRX363535
ERX134662	ERX1150068	ERX328711
ERX660873	ERX2073625	ERX1149558
ERX100615	ERX2073634	ERX411964
SRX368795	ERX2004677	ERX062514
ERX158604	ERX1793893	SRX467771
ERX085255	ERX681015	ERX506222
ERX140762	ERX147812	ERX979800
SRX313369	ERX646190	ERX197811
SRX1422868	ERX001172	ERX385338
SRX469604	ERX462081	ERX979835
ERX680741	ERX1997643	ERX187482
ERX686747	ERX1820820	SRX3070693
ERX717703	ERX010726	SRX1885070
ERX657927	SRX1885669	ERX1048266
ERX1583736	SRX2535046	ERX2131395
SRX1885620	ERX950133	ERX646914
SRX3070645	ERX2008738	SRX135112
SRX359206	ERX2012057	ERX096636
ERX979756	ERX505160	ERX1611990
ERX186913	ERX385390	ERX1853120
ERX658736	ERX686747	ERX187537
ERX1770235	ERX1657276	ERX658902
ERX659259	SRX555804	ERX513429
SRX1884834	ERX1086799	ERX1657189
ERX1666245	SRX2557044	ERX1299426
SRX2219374	ERX187675	ERX212200
ERX681020	ERX087073	ERX1120279
ERX391857	SRX499243	ERX1299427
ERX1114544	ERX030066	ERX451441
ERX212161	SRX2535091	ERX1120378
SRX007692	SRX148287	ERX1971979
ERX349761	ERX551167	ERX132367
ERX686701	ERX1952377	SRX1114289
ERX1666505	ERX686906	ERX1972087
SRX1884761	ERX138303	SRX477187
SRX152467	ERX305125	ERX1666277
ERX139366	ERX330804	SRX1885459
ERX717900	ERX646934	ERX1751635
SRX2557131	ERX1859644	ERX094769
ERX658845	ERX360719	ERX1033588
SRX390853	ERX505128	ERX2003502
SRX2516171	SRX2012789	ERX1793939
SRX473231	ERX140798	ERX505227
ERX139278	ERX1834654	ERX979725
ERX105444	ERX1098188	SRX479734
ERX110362	ERX1043707	ERX556786
SRX368023	ERX384664	SRX148243
ERX1830586	ERX1852872	ERX2085640
SRX449801	ERX2004424	SRX554817
SRX464045	ERX979738	ERX979681
ERX178871	ERX1998098	ERX1299368
ERX950018	ERX349208	SRX1885746
SRX1884988	ERX349514	SRX449823
ERX807495	SRX507302	ERX1711304
ERX186302	ERX437079	ERX1583718
ERX505532	SRX479831	SRX761999
ERX1793798	ERX187537	ERX658819
ERX2004463	ERX680669	SRX373439
ERX455913	ERX680994	ERX462240
ERX330651	ERX241146	ERX490268
ERX1299391	ERX360749	ERX016594
ERX1043650	SRX391607	ERX1770217
ERX330805	ERX505178	SRX2551534
ERX2008591	ERX385076	ERX095291
ERX513396	ERX062505	SRX555868
ERX556630	ERX2011750	ERX2169733
ERX063845	ERX238584	ERX2012149
ERX110636	ERX349501	ERX267678
SRX373441	ERX088557	ERX680644
ERX287433	ERX2131671	SRX2535666
SRX1886914	SRX392345	ERX2131683
ERX2011847	ERX956367	ERX110744
ERX139532	SRX887108	ERX505912
SRX1885027	SRX2219357	ERX1626325
ERX2131449	SRX2619652	ERX658734
ERX1126812	ERX513203	ERX658988
SRX391719	ERX658710	ERX1647965
ERX088559	SRX392181	SRX007713
ERX556644	ERX956594	SRX2012777
ERX063891	SRX313356	ERX276167
ERX349583	ERX1933669	ERX1657235
ERX556776	ERX2012090	ERX506049
ERX178859	ERX1285963	SRX1887411
ERX1289106	SRX359225	SRX1885049
SRX364462	SRX422933	ERX956682
SRX368871	ERX186324	ERX1855415
SRX659250	SRX1885730	SRX390946
ERX1668472	ERX186306	SRX359246
ERX2004131	SRX470989	ERX1662858
ERX652645	ERX513633	SRX1887370
ERX391856	ERX139561	ERX556759
ERX2004354	ERX025437	SRX1885540
ERX513161	ERX462114	ERX1834680
SRX981321	ERX455930	ERX2131521
ERX1268936	SRX340883	ERX209485
SRX1886702	ERX462342	ERX1222289
ERX652753	ERX2011606	SRX150187
ERX022934	ERX659123	SRX659205
ERX956396	ERX100653	ERX646932
ERX384963	ERX686844	ERX681126
ERX352909	ERX1035232	ERX2012093
ERX1405534	ERX197826	SRX367932
SRX1044951	ERX391949	SRX2012780
ERX1043637	ERX681046	ERX1751644
SRX1422891	ERX635179	ERX681226
ERX1972030	ERX1830605	ERX359306
ERX1273574	ERX2085615	ERX1126795
ERX506040	ERX113412	SRX364284
SRX220072	ERX956463	ERX139553
ERX086682	SRX313346	ERX1120437
ERX686624	SRX1885538	ERX946103
ERX1222295	ERX1149980	ERX2093034
ERX681015	ERX015575	ERX231421
SRX1884969	SRX2515451	ERX926758
ERX187660	ERX807509	ERX1048216
ERX085332	SRX2557039	SRX468283
ERX513834	ERX062313	ERX1972192
ERX186318	SRX887046	ERX462236
SRX146558	SRX477032	ERX1886063
SRX1137228	ERX085391	ERX506156
SRX1885797	ERX451258	ERX1149541
SRX313360	SRX129820	ERX659207
ERX2003871	SRX451505	SRX471016
ERX1793903	ERX276126	ERX909882
ERX513605	ERX554487	ERX1997623
SRX392108	ERX680911	ERX2008619
SRX1886759	SRX659143	ERX116897
SRX3230807	ERX153338	ERX136673
ERX1793783	SRX1887827	ERX207110
ERX1611833	ERX113348	SRX2557100
ERX659286	ERX134745	ERX042887
ERX2073725	SRX3070658	SRX566073
SRX507328	ERX110886	ERX088547
ERX1711450	SRX1884753	SRX1885006
ERX062396	ERX680939	SRX390958
ERX303880	ERX063819	SRX1887697
ERX094654	ERX1098134	ERX1667381
ERX675042	ERX013816	ERX1907108
SRX467803	ERX110381	ERX1666593
ERX1971940	ERX531884	ERX025515
ERX349617	ERX646287	ERX676581
ERX712413	SRX2557100	SRX2219188
ERX100646	ERX681260	ERX926369
ERX385243	ERX2131412	ERX095280
ERX086992	SRX2122536	ERX1033667
SRX368081	ERX1222190	SRX3070684
SRX567406	ERX349442	SRX659132
ERX062481	ERX1711389	ERX1269109
ERX1852940	ERX158469	ERX1626241
ERX1299444	ERX330634	ERX492451
ERX154968	SRX463786	SRX1885127
SRX2122505	ERX359448	ERX100622
SRX158257	SRX148270	ERX1793841
SRX313370	ERX717639	ERX085283
SRX373616	ERX085403	ERX1852917
ERX1611985	SRX566881	ERX192021
SRX555822	ERX349654	SRX368837
ERX658805	SRX1885511	ERX1027954
SRX364312	ERX202181	SRX463939
SRX659185	ERX2073770	ERX330777
ERX659600	ERX2073676	ERX212128
ERX552078	ERX1933653	ERX462249
ERX1971929	ERX2011758	ERX451379
ERX956472	ERX140755	ERX505079
ERX1998111	SRX1885240	SRX1887834
ERX1086724	ERX391955	SRX368916
ERX681168	SRX2122498	SRX1886828
ERX1834208	SRX886921	ERX1666394
ERX086945	ERX096751	ERX1086836
ERX1952256	ERX113367	ERX1611954
ERX2008740	SRX1885282	ERX1120643
ERX950108	ERX061523	ERX980209
ERX1793861	ERX087041	ERX1611766
ERX359306	ERX204809	ERX680946
SRX1886712	ERX1745830	ERX209316
ERX325756	SRX172492	ERX979844
ERX686895	SRX463131	ERX164829
ERX207122	SRX886945	ERX405725
SRX449781	ERX956502	ERX209495
ERX333041	ERX2085647	ERX717727
ERX241181	ERX979657	ERX1285981
ERX391927	ERX1521093	ERX658887
SRX364590	ERX2093075	ERX470738
ERX2006794	SRX463820	ERX1972200
ERX717731	ERX1852864	ERX1035151
ERX212117	SRX150795	ERX1120287
SRX364373	ERX1997648	ERX2093088
ERX717697	ERX104850	SRX886964
SRX373707	ERX087006	ERX552221
ERX022905	ERX1043679	SRX152519
ERX2003485	ERX186275	ERX681259
ERX140750	ERX531917	SRX1885534
ERX139353	SRX465723	ERX717948
ERX385162	SRX463085	ERX1834682
ERX385184	ERX316717	ERX675006
SRX1886637	ERX2012044	ERX652669
ERX092364	ERX1852706	ERX470674
ERX1657348	ERX1086771	ERX063887
ERX303877	ERX1033724	ERX1086816
ERX132358	ERX187548	SRX363582
SRX463657	ERX305163	ERX113380
SRX469607	ERX330649	ERX658675
SRX2551585	SRX392223	ERX349609
ERX1028034	SRX467917	SRX3230757
ERX2008602	SRX359249	ERX514139
ERX238667	ERX1043696	ERX132465
ERX360751	SRX451277	ERX556727
ERX178909	ERX513399	ERX147995
ERX646232	ERX326002	SRX1886859
ERX105466	SRX555679	ERX1027990
SRX364314	ERX1086840	ERX359308
ERX284154	ERX187645	ERX392020
ERX1852982	ERX349236	SRX1885007
ERX385023	ERX284437	ERX506196
SRX466017	ERX360729	SRX507206
ERX092359	SRX1886940	SRX463878
ERX139300	ERX196438	ERX062284
ERX1751634	ERX140748	SRX1887459
SRX1114306	ERX1120344	ERX349270
ERX1150027	SRX1887638	ERX910747
ERX513826	ERX333088	SRX1887495
ERX1899593	ERX1997631	SRX391688
SRX1885326	ERX1666287	SRX3070717
ERX330757	SRX468077	ERX1662768
ERX2073634	SRX367905	ERX086959
ERX015578	ERX132300	ERX2093091
ERX1703889	ERX120723	ERX1708411
ERX1086784	ERX1793920	ERX513169
ERX088480	ERX523249	ERX085304
ERX2006812	ERX238649	SRX1272247
ERX139364	ERX212175	ERX186573
SRX762283	ERX513607	ERX1703904
ERX1583778	ERX252220	ERX062270
SRX175978	ERX1711434	ERX139460
SRX2422752	ERX1626230	ERX085361
SRX364261	ERX2008719	SRX392189
SRX2122510	ERX187603	ERX391914
ERX110413	ERX1952434	SRX1886661
SRX155348	ERX652618	SRX1887766
ERX2004457	SRX469505	SRX1114261
ERX2093132	ERX451431	ERX556691
SRX2535372	ERX385131	ERX094812
ERX085256	SRX1272247	ERX652643
ERX085303	ERX1834675	ERX646301
SRX467805	ERX980219	ERX1998163
ERX513703	ERX267693	SRX359218
ERX2004382	ERX1628315	ERX513762
ERX389273	SRX364387	ERX1662317
ERX531955	ERX267691	ERX482548
ERX1033736	ERX2012066	ERX926721
ERX505461	SRX422822	SRX359243
SRX392287	ERX658962	ERX1972242
ERX1666239	ERX2004049	ERX1711320
ERX196419	ERX1907120	ERX1666536
ERX2131583	ERX110790	SRX148233
SRX146589	ERX451352	ERX276134
SRX391532	ERX2011591	SRX887074
SRX1887492	ERX513321	ERX675022
ERX154928	ERX1101012	ERX770615
ERX1852858	ERX252224	ERX196472
ERX2131593	ERX2004134	ERX2006913
ERX267964	ERX1657300	SRX468284
SRX1884970	ERX659020	ERX384932
ERX231416	ERX717940	SRX392113
ERX956421	ERX717703	ERX1852999
ERX956755	ERX1606229	ERX513526
SRX364376	SRX364222	SRX1884798
ERX1612008	SRX2557090	SRX658902
ERX376426	ERX1899593	ERX186350
ERX2011751	ERX1273565	SRX149995
SRX1114255	SRX2535357	SRX1887711
SRX364433	ERX980262	ERX2073747
ERX138308	ERX2005973	ERX2093159
SRX313276	SRX313276	ERX770183
ERX1666470	ERX1626288	ERX658999
SRX2516136	ERX1952389	ERX138286
ERX686629	ERX1711390	SRX1887062
ERX2011538	ERX1120382	ERX686647
ERX325994	ERX1098111	ERX686806
SRX368835	ERX659256	SRX464030
SRX2535551	SRX560726	ERX1852650
SRX1886620	SRX1051550	ERX063180
ERX2073600	SRX672659	ERX135006
ERX325770	ERX1299418	ERX136700
SRX2417052	SRX451262	SRX1887461
ERX532038	ERX456001	ERX2011753
ERX1830467	SRX547964	ERX088527
ERX646464	ERX2011696	ERX505352
ERX1711274	ERX1830539	ERX166845
ERX646387	SRX391593	SRX148226
SRX390958	ERX552082	SRX129620
SRX3230803	SRX659230	ERX652658
ERX492452	SRX465658	SRX2557042
SRX554810	SRX1051454	ERX1626287
SRX887071	SRX465662	ERX096710
ERX1859651	SRX2122471	SRX2535459
ERX110690	ERX694931	SRX456503
ERX385421	ERX186277	ERX385469
ERX513256	SRX3070598	SRX567355
ERX116936	ERX1150193	ERX085340
ERX1269736	ERX085378	ERX1229326
ERX207117	SRX521234	ERX154969
SRX390907	SRX1613922	ERX2011941
SRX007686	ERX506015	ERX513202
ERX1120316	ERX1606201	ERX1855596
ERX360779	ERX1666539	SRX363655
ERX140807	ERX085388	SRX1885638
ERX462213	ERX1859284	ERX087062
ERX209518	SRX392219	ERX136675
ERX015248	ERX148002	ERX384901
SRX467912	SRX1884972	ERX389213
SRX392542	SRX555791	ERX1855432
ERX2004388	SRX392558	ERX385173
ERX462261	ERX1286021	ERX505099
ERX132465	ERX674898	ERX950131
ERX2085667	ERX513679	ERX325786
ERX1711385	ERX658652	ERX349240
SRX1051398	ERX513438	ERX1711427
ERX1120438	ERX139310	ERX062432
ERX104846	ERX926757	ERX204837
ERX389275	ERX1666661	ERX2003796
ERX1972068	ERX140736	SRX554820
ERX1858623	ERX506060	ERX094751
SRX981358	ERX506119	SRX659293
ERX326020	ERX1150026	ERX2004672
SRX1044988	ERX405739	ERX148011
ERX333002	SRX468291	ERX1114601
SRX150008	ERX1972133	ERX087054
ERX094803	SRX1885713	ERX1269750
ERX659240	SRX1114271	ERX1269772
ERX2093084	SRX659077	ERX1048279
SRX507299	ERX1853061	ERX681217
SRX1885392	ERX061601	ERX1852995
ERX506031	ERX2004387	ERX1852825
SRX463814	ERX505285	ERX532043
ERX1830489	ERX1583707	ERX1864066
SRX508053	ERX2011686	ERX950055
ERX1626016	ERX658733	ERX139491
ERX505351	ERX2131420	ERX659089
ERX330871	ERX134949	SRX451254
ERX770663	ERX1126821	ERX2004126
ERX910769	ERX680666	ERX1048224
ERX1027989	ERX105398	ERX325817
ERX385392	SRX566896	ERX659146
ERX451381	ERX1611762	ERX2093162
ERX385185	ERX1972084	SRX466263
ERX556682	ERX392008	ERX2004046
SRX468291	SRX462865	ERX2008649
ERX120717	SRX548501	SRX1051452
SRX364328	ERX1711445	ERX166901
SRX1887112	ERX369871	ERX2011719
ERX2085755	ERX950108	ERX2012069
ERX1611981	ERX009587	ERX1657228
SRX3070689	SRX449904	ERX025529
SRX359215	ERX062525	SRX2551465
ERX113350	ERX2004654	SRX508051
ERX513216	ERX025444	ERX305160
ERX556713	ERX909814	ERX1120445
SRX463780	ERX116906	SRX2551510
ERX1864107	ERX680998	SRX1885223
ERX681157	SRX392348	ERX134712
SRX368013	ERX1853066	SRX449791
ERX531921	ERX1033725	ERX910788
ERX470725	SRX456476	ERX1711280
ERX2131624	ERX1086849	SRX375604
SRX659105	ERX505139	ERX325893
ERX015344	SRX364233	ERX2131437
ERX1612014	SRX392173	ERX1667377
ERX1103595	ERX1048192	SRX567916
ERX333016	ERX1830550	SRX1885721
SRX3073675	ERX1299462	ERX505494
ERX686919	ERX2011887	ERX676590
SRX367983	ERX680719	ERX120728
ERX154830	ERX252289	ERX384624
ERX1143867	ERX191979	ERX1033561
ERX196401	ERX1583792	ERX686899
ERX267944	ERX1793811	SRX449967
ERX221165	ERX451066	ERX2011817
ERX085493	ERX2011978	ERX513315
ERX389183	SRX463805	SRX449816
ERX349749	SRX369164	ERX556656
SRX2535189	ERX681330	SRX473171
SRX468203	SRX2122472	ERX1370890
ERX349598	ERX956677	ERX680857
ERX252287	ERX680850	ERX094608
ERX116980	SRX467795	ERX139462
ERX1708410	ERX092366	SRX422898
SRX2535521	SRX392080	ERX1269447
SRX113228	SRX1885148	ERX505909
SRX391695	ERX551156	ERX950004
ERX252279	ERX531981	ERX1606201
ERX110391	ERX186556	SRX3282385
ERX660916	SRX3070710	ERX2085602
ERX275997	ERX2011881	ERX554487
SRX886994	SRX1885796	SRX470939
ERX405690	ERX110712	ERX1971988
ERX1048200	ERX062268	ERX2011870
ERX359423	ERX1785701	ERX086664
ERX490155	SRX189850	SRX1051430
SRX2219586	ERX1785569	ERX147822
ERX646467	SRX007702	ERX158626
ERX2004433	ERX552139	ERX384933
ERX385376	SRX555779	ERX139399
SRX467876	ERX349711	SRX1884867
ERX680877	ERX1907116	ERX2011617
ERX681065	SRX1885770	ERX552111
ERX1830603	ERX353381	SRX468211
ERX1666649	ERX221211	ERX681308
ERX456003	SRX887086	ERX087098
ERX1285987	ERX659659	SRX1884998
SRX2012825	ERX2073579	SRX1885440
ERX1150079	ERX1852855	ERX506172
ERX209519	ERX717724	ERX513514
ERX2085786	ERX942833	ERX2006557
ERX680726	SRX391577	ERX330768
ERX385100	ERX910054	SRX363638
ERX451177	ERX385389	ERX385373
ERX490287	SRX1886932	ERX187555
SRX3070695	ERX025546	ERX1830532
ERX139343	SRX471061	ERX085235
SRX1884791	ERX120722	SRX463497
ERX490241	ERX470711	SRX313321
ERX096726	SRX392152	ERX681162
ERX139561	ERX451314	ERX1972149
SRX359307	SRX1887809	ERX1626138
ERX061605	SRX2557043	ERX926275
ERX770138	SRX175979	ERX1853022
ERX556837	SRX373435	ERX635181
ERX909809	SRX1885060	ERX979767
ERX513681	ERX252297	ERX2011635
SRX2535467	ERX1785721	SRX369160
SRX508019	SRX3070667	ERX1972078
ERX2003848	SRX1884860	SRX658950
ERX1611763	ERX956581	ERX139377
ERX2093143	ERX492492	SRX1885106
ERX718017	ERX505196	SRX1885087
ERX1972132	SRX1885238	SRX392560
SRX1051445	ERX1667356	ERX2093294
ERX513837	SRX1887514	SRX2551551
ERX2011689	ERX178890	ERX2003794
ERX1120563	ERX1150088	ERX490218
SRX1053863	SRX373691	ERX085321
ERX947718	SRX1886664	SRX392346
ERX660946	ERX589418	SRX477025
ERX284211	SRX449931	ERX1126840
SRX422909	ERX513124	ERX1086709
ERX659583	ERX505266	SRX555782
SRX364596	SRX3282356	SRX2219196
ERX680799	ERX204890	ERX353371
ERX482602	ERX646377	ERX646472
ERX482551	ERX1770227	SRX359312
ERX209358	ERX1711286	ERX1114489
ERX1269448	SRX392285	ERX1611916
ERX015289	SRX004738	SRX392556
ERX956575	ERX1998397	ERX132285
ERX120701	ERX1120514	ERX1611919
SRX546115	ERX204818	SRX507307
ERX1820777	SRX658981	ERX1120551
ERX267960	ERX1853033	ERX681001
ERX770139	ERX1150118	SRX152481
SRX449909	ERX2131666	ERX186319
ERX252231	ERX209463	ERX096746
ERX062330	ERX094785	ERX926751
ERX196457	SRX463243	ERX359427
ERX030093	ERX303869	ERX116967
SRX422806	ERX2169711	ERX490305
ERX717952	ERX209486	ERX376414
ERX1269036	ERX207147	SRX1885439
SRX368095	ERX085242	SRX1887044
SRX555767	ERX1907079	ERX276046
SRX1887829	SRX2426195	ERX212233
ERX2169748	ERX659139	SRX565740
ERX2011718	ERX1222321	ERX349188
ERX1972050	ERX2004409	ERX555696
SRX1793916	ERX552132	SRX368807
ERX204832	ERX658694	ERX1222226
SRX761891	ERX717738	ERX807552
ERX1611837	ERX956472	ERX086972
ERX385508	ERX153350	ERX659290
ERX2008594	ERX652672	ERX1043680
SRX2557134	SRX1887756	SRX1887396
ERX956405	ERX1662851	ERX1120257
SRX368780	SRX866196	SRX152508
ERX062333	ERX276073	ERX513318
ERX462327	ERX1222189	SRX1605535
ERX134955	ERX2011834	SRX1051347
ERX455943	SRX390854	ERX926329
ERX807469	ERX1972201	SRX189858
ERX221183	ERX186291	SRX422800
ERX1101004	SRX1422861	ERX154836
SRX2219478	ERX1667247	SRX2551445
ERX1611816	ERX276133	ERX1501045
ERX2011568	ERX1027993	ERX252260
SRX1885038	SRX373699	ERX1028043
ERX209568	ERX2085797	ERX063847
SRX468169	ERX1852844	ERX1834687
ERX1086506	ERX267642	SRX2122457
ERX909883	ERX187536	ERX686784
SRX468223	SRX392641	ERX015885
ERX1048125	SRX2122477	ERX680645
ERX1657219	ERX1666509	ERX531930
ERX094679	ERX646430	ERX1666567
ERX178881	ERX1972044	SRX507306
SRX392100	SRX364271	ERX094814
ERX330649	ERX132289	SRX1044952
ERX680924	ERX1269238	SRX463701
SRX2535494	ERX330810	SRX392226
ERX456065	ERX1666610	ERX092362
SRX364199	ERX238629	ERX158480
SRX373421	ERX330703	SRX1887805
ERX1886033	ERX956712	ERX196463
ERX205025	ERX2006425	SRX555679
ERX505173	ERX451305	ERX148031
SRX2219893	ERX942868	ERX330861
ERX349594	SRX359233	ERX513171
ERX154939	SRX467822	SRX1884964
ERX1858628	ERX2011831	ERX311504
SRX364562	SRX373620	ERX1666381
ERX096664	ERX325788	SRX499243
ERX462191	ERX950006	SRX451284
ERX659008	SRX1885629	ERX276030
ERX451131	ERX042920	ERX1086777
ERX552146	ERX658852	ERX110631
SRX658933	ERX349475	SRX463490
SRX004589	ERX1657201	ERX134609
ERX1785659	ERX1647972	ERX646190
ERX980203	SRX2551602	SRX887060
ERX451464	SRX1114335	ERX652631
SRX761749	SRX1422848	ERX088471
ERX384737	ERX455873	ERX514121
SRX463528	SRX462851	ERX136723
ERX646292	ERX209400	ERX1667375
ERX136711	SRX2535310	ERX980256
SRX456477	ERX979823	ERX391949
ERX1285999	ERX552041	SRX368174
ERX326093	ERX1657342	ERX1120239
ERX061501	SRX1422902	ERX384873
ERX015373	ERX1086768	SRX521234
ERX1048288	SRX467816	ERX1972044
SRX2219223	ERX212174	ERX956591
ERX139490	ERX061493	ERX116959
ERX686779	ERX113929	ERX1852762
SRX368836	ERX2093207	SRX547966
ERX110687	ERX451162	ERX926405
ERX370452	ERX104853	ERX807581
ERX681238	ERX2006923	SRX2535440
ERX209428	ERX267671	ERX513554
ERX2093037	ERX330789	SRX464555
ERX1853072	ERX646171	ERX154814
ERX513777	ERX1659861	ERX1150012
SRX555881	SRX981008	ERX717793
ERX140805	ERX2131492	ERX1606249
ERX1120612	SRX158273	ERX513499
SRX3070714	ERX104846	SRX158270
ERX1666325	ERX675016	ERX552207
ERX2012116	ERX1666497	ERX531865
ERX1785728	ERX349258	SRX566784
ERX1972087	ERX326052	SRX462933
ERX136672	SRX659132	ERX094886
ERX305116	ERX1667427	SRX369150
ERX1222294	ERX1501075	ERX384698
ERX1150204	ERX652734	SRX1887413
SRX1885666	ERX1405539	SRX473145
SRX2551518	ERX2008666	SRX3070610
ERX132314	ERX330841	ERX1150000
ERX1027968	ERX135007	SRX762726
ERX680764	ERX110670	ERX1853095
ERX513370	ERX2011953	ERX212235
ERX325982	ERX1611992	ERX132434
ERX513244	ERX513734	ERX405703
ERX153354	ERX980272	ERX139466
SRX1885223	ERX1657360	SRX3230777
ERX658730	SRX1114365	ERX956360
SRX145222	ERX1751652	SRX148241
ERX807510	SRX422834	ERX134626
ERX807416	ERX063825	ERX050019
SRX1605514	ERX094714	ERX2131504
ERX333015	SRX2426203	ERX686645
SRX887013	ERX349416	ERX2004473
SRX470970	ERX166869	ERX1405544
ERX2169736	ERX979777	ERX025531
ERX391918	ERX2169733	ERX2012115
ERX556595	ERX505514	SRX449943
ERX120713	ERX164854	ERX956575
ERX1657308	ERX660886	ERX956830
SRX313293	SRX2551490	ERX1501101
ERX1626192	ERX2011824	ERX506238
ERX659147	ERX462225	ERX1086771
ERX2003559	ERX2187207	SRX1884933
ERX187480	ERX349633	ERX2093242
ERX1830471	SRX672660	SRX1422875
ERX085382	ERX1853034	ERX1120345
SRX1885640	ERX686628	ERX652758
ERX482617	SRX1887711	ERX385217
ERX2073616	SRX364471	ERX166865
ERX717903	ERX110862	SRX1605510
ERX1150128	SRX1885719	SRX1886938
ERX694897	ERX015870	ERX2003549
ERX659203	ERX139358	ERX1852731
ERX658962	ERX1830479	SRX359240
ERX094856	SRX2557135	ERX1370906
SRX155182	ERX1126782	ERX552176
SRX1887067	ERX405726	ERX187642
ERX094874	ERX303874	ERX1103694
ERX349264	ERX096750	ERX1033700
ERX385527	ERX659302	ERX132422
ERX1952345	ERX1793890	ERX1229316
SRX463805	ERX212228	SRX659105
ERX267982	SRX467741	SRX158269
SRX449925	ERX1711386	ERX2006816
ERX385465	ERX187509	ERX658782
SRX886948	SRX2516165	ERX061522
ERX063965	ERX2004359	ERX384722
SRX392204	ERX022171	ERX659099
ERX1033713	ERX110865	SRX2557114
ERX110356	ERX490130	ERX1596353
ERX1033709	ERX646953	SRX3279841
ERX552152	SRX1885285	ERX360743
ERX1785735	SRX449970	SRX392168
SRX1885099	SRX1885651	ERX267627
ERX979815	ERX506197	ERX330767
ERX1114443	ERX164828	ERX979751
ERX1907062	ERX132449	ERX2093078
ERX061541	ERX221202	ERX139461
SRX1272235	SRX762893	ERX451178
ERX681333	ERX1269023	ERX139328
ERX910742	ERX910816	SRX507208
ERX385090	ERX138338	ERX659119
SRX1422881	SRX390914	SRX467859
ERX140733	SRX220072	ERX1852669
ERX505199	SRX507327	ERX113360
ERX284440	ERX1028031	ERX360750
ERX154943	SRX567415	ERX1520505
ERX152017	SRX2122496	SRX1884921
ERX470723	ERX717675	SRX567401
SRX1051357	ERX1086788	ERX113413
SRX1884952	SRX887060	SRX451277
SRX390915	SRX1114345	ERX096740
ERX956379	ERX1667402	SRX3000012
ERX1711394	SRX449901	ERX681030
ERX349701	ERX158534	ERX1098191
ERX087098	ERX1997609	SRX1272230
ERX1286009	SRX2535626	SRX1887017
ERX506135	ERX490230	SRX422817
ERX384879	SRX390843	ERX085376
ERX1785732	ERX1120538	ERX646486
ERX1666299	SRX658879	ERX025471
ERX1086514	ERX556665	ERX659030
ERX513404	SRX368165	ERX384851
ERX1150127	ERX1834650	ERX062333
ERX1222268	ERX910787	ERX1114487
ERX552138	ERX154855	ERX1952313
ERX513504	ERX1027824	ERX1852799
ERX405715	ERX100674	ERX2004468
SRX2551652	ERX660930	ERX686623
ERX186577	ERX139392	ERX325768
ERX209432	SRX313351	SRX313315
ERX1149986	ERX1501046	ERX330865
ERX1666535	ERX267690	ERX926327
ERX1907109	ERX717793	ERX1103718
ERX490396	ERX490195	ERX087011
ERX807545	ERX680817	SRX467746
ERX062325	ERX2011998	ERX686601
ERX451046	ERX946097	ERX166847
ERX956487	ERX187452	ERX2004353
ERX1048195	ERX385331	ERX482590
ERX025406	ERX1703904	ERX110864
ERX2011872	ERX680784	ERX1120389
ERX681120	ERX1711226	SRX146586
ERX1612019	ERX186354	ERX1666461
ERX490349	ERX505199	ERX505285
ERX1048289	ERX531986	ERX349551
ERX1583705	ERX532118	ERX1611824
SRX469557	SRX1885385	ERX139394
ERX556641	ERX675044	ERX909885
ERX456059	ERX134708	ERX1666584
ERX389227	SRX1885406	ERX513632
ERX1793949	SRX467759	ERX680661
ERX505207	SRX672590	ERX451265
ERX1907081	SRX887101	SRX364229
ERX191968	ERX506272	ERX152003
ERX153327	ERX505437	SRX422965
SRX1885380	ERX681278	ERX646441
ERX1785569	ERX686673	SRX886983
SRX1886841	SRX1422904	ERX490316
ERX451401	ERX482604	ERX1667371
ERX252265	ERX326045	ERX134583
ERX135015	ERX950090	SRX368033
ERX1120262	ERX1583722	ERX1103577
ERX209529	ERX646425	ERX1711425
SRX135127	ERX956588	ERX207094
SRX1885697	SRX1887611	ERX950002
ERX231419	ERX659315	ERX197839
SRX2426206	SRX1100359	ERX426553
ERX1096233	ERX1273546	ERX658689
SRX507297	SRX422771	SRX3230776
SRX1885810	ERX909825	SRX567883
ERX551576	ERX1086747	ERX676566
SRX469529	ERX770654	SRX658886
ERX391980	ERX556836	SRX2122581
ERX657931	ERX513272	SRX2700324
SRX560728	ERX1711278	SRX463210
ERX462073	ERX022161	SRX364265
ERX333074	ERX110798	SRX1051391
ERX505497	ERX680797	SRX3281950
SRX659233	ERX807589	ERX086991
ERX1035243	ERX531947	ERX717645
ERX652669	ERX359314	ERX385284
ERX2073719	ERX950088	ERX717726
ERX505910	ERX088530	ERX088480
ERX1820855	ERX807570	ERX187448
SRX2535346	ERX1998116	ERX956378
ERX325838	ERX686698	ERX556682
ERX1626229	ERX979658	ERX659064
ERX1086821	ERX652621	ERX1405514
ERX1820788	ERX252194	SRX462951
ERX659311	ERX132398	ERX333046
SRX555908	ERX770617	SRX1884845
SRX791932	ERX132452	ERX1793833
ERX1269772	SRX368022	ERX1114614
SRX762434	SRX391576	ERX015334
ERX451213	ERX212202	SRX659012
ERX646206	ERX094664	ERX110708
SRX368155	SRX470929	ERX062361
ERX1666364	ERX2003760	ERX492478
ERX1952374	ERX717879	ERX275990
ERX1101008	ERX490288	ERX979722
ERX482629	ERX490321	ERX451315
SRX390922	SRX471045	ERX1662324
ERX2073730	ERX1834613	ERX470667
ERX513495	ERX202199	ERX1043700
ERX926283	ERX686583	ERX513405
ERX1626300	ERX926807	ERX926777
ERX088541	ERX681011	ERX513335
ERX1830619	ERX1667361	SRX476989
ERX979818	SRX465637	ERX551141
ERX021338	ERX1269090	ERX2011665
SRX555857	ERX067791	SRX1887356
ERX462120	SRX391692	ERX025441
ERX330619	ERX359376	ERX231424
ERX1852868	ERX646467	ERX187584
ERX140792	ERX1864064	SRX2535679
ERX1299410	SRX477126	ERX1972096
ERX384931	ERX178875	SRX368870
ERX513208	SRX392404	ERX1666621
ERX807410	ERX552028	ERX1952404
ERX513496	ERX061545	ERX910771
ERX325880	ERX134563	SRX672670
ERX376397	ERX1858628	ERX552156
SRX1045003	ERX042882	ERX1830510
ERX132394	ERX1662354	ERX2004455
ERX110694	ERX658894	ERX385334
ERX138299	ERX087109	ERX462261
ERX652677	SRX1885137	ERX980185
ERX050015	ERX1606198	ERX1120224
SRX1887649	ERX311504	ERX1834596
ERX062377	ERX1770179	ERX659193
ERX506136	ERX110869	ERX482598
ERX2011889	ERX1834625	SRX886855
ERX267638	ERX178911	ERX1972111
SRX887062	SRX1605484	ERX1998125
ERX1770181	ERX063930	ERX680700
ERX096668	ERX956772	SRX129602
ERX659141	ERX1098127	ERX1793837
ERX1770136	ERX086940	SRX2551477
ERX505155	ERX187644	ERX659622
ERX1162564	ERX660940	SRX1837669
SRX1044997	ERX2169736	SRX368846
SRX1886828	ERX505125	ERX2011740
ERX1855604	ERX325802	ERX513414
SRX477144	SRX2557073	ERX506074
SRX1114271	ERX330726	ERX1269093
SRX464070	SRX368090	ERX2093040
ERX980232	ERX147814	ERX532128
SRX477158	ERX154866	SRX469540
ERX1647986	SRX1885249	ERX1314980
ERX979792	SRX1422900	ERX330680
SRX467883	ERX349488	ERX333019
ERX462341	ERX1793863	SRX3230763
SRX672612	ERX1971929	ERX1907102
ERX2085751	ERX2008696	SRX392497
SRX1837674	ERX1830589	ERX2093228
ERX2011796	ERX505436	ERX686595
ERX1834671	ERX462080	ERX152002
ERX196461	ERX513245	ERX552089
ERX1286013	ERX658893	ERX384735
ERX956513	ERX532143	ERX276038
ERX192021	ERX1907110	ERX1370974
SRX762732	ERX042923	ERX1370856
ERX1120497	SRX1887402	SRX368851
SRX1887837	ERX956724	ERX209334
SRX546118	ERX325957	ERX1830496
ERX505171	SRX3070602	ERX360771
SRX1886942	SRX658907	ERX2011574
ERX391870	ERX025429	ERX136692
ERX385312	SRX463715	SRX1114350
ERX1855417	ERX942826	ERX113350
SRX2535365	ERX025560	ERX1971971
ERX023474	SRX466043	ERX451095
ERX1657221	SRX554826	ERX110878
SRX2122556	ERX462099	ERX680975
ERX658687	ERX016589	ERX680817
SRX1051504	ERX332984	SRX1887354
ERX979772	ERX659151	ERX1770254
ERX405706	ERX1370966	SRX1885302
SRX391563	ERX389308	ERX2085653
ERX1657287	ERX770667	ERX681229
ERX328682	SRX2426211	SRX368129
ERX1126808	ERX349773	ERX209476
ERX094791	ERX139362	ERX979811
SRX886990	ERX2131467	SRX468266
SRX566923	SRX392527	SRX1886877
ERX1666562	ERX506131	ERX1785710
SRX148277	ERX384639	ERX646229
SRX3070700	ERX1048225	ERX1933618
ERX531992	ERX2003697	ERX062422
SRX1885166	ERX1662805	ERX1120331
ERX717709	SRX2551607	ERX303883
ERX462313	ERX015338	SRX659085
SRX468304	ERX552156	SRX2551409
ERX1086782	ERX385515	ERX956496
SRX129604	ERX646187	ERX1611800
ERX717760	SRX422977	SRX659255
ERX1285978	ERX956748	ERX086652
ERX085400	ERX325808	ERX391900
ERX087114	ERX1666415	ERX1120283
ERX1852651	ERX2003534	ERX1086788
ERX926792	ERX063937	SRX2551438
ERX1785581	ERX1103625	SRX672578
ERX209414	ERX223852	ERX652729
ERX513744	ERX1269276	SRX2122499
ERX209389	SRX463132	ERX2006428
ERX1657282	ERX1834627	ERX956714
ERX1101027	ERX134728	ERX1770336
SRX1885726	ERX979802	ERX087074
ERX505529	ERX681143	ERX209206
SRX462998	ERX2093066	ERX505428
ERX674986	SRX2417054	SRX1885574
ERX1785609	ERX660939	ERX139249
ERX096672	ERX139608	SRX1605484
ERX110405	SRX1453645	ERX1150156
SRX468093	SRX886940	SRX761829
ERX209410	ERX490333	SRX1887065
SRX468279	SRX1422860	ERX1820806
ERX551096	ERX1285965	ERX1820796
SRX3282379	SRX2557071	ERX389236
ERX209400	ERX956814	ERX094806
ERX158639	ERX513480	SRX886959
SRX366334	SRX467944	ERX681175
SRX886934	ERX490397	ERX513374
ERX2006795	ERX1508007	SRX392303
SRX477146	ERX1611952	SRX244522
SRX462991	ERX209512	ERX513765
ERX276026	ERX330788	SRX546102
ERX770657	ERX015356	ERX505307
ERX158506	ERX385242	SRX129838
SRX1885617	ERX717992	ERX325974
ERX305150	ERX391862	ERX513775
ERX212195	ERX1859649	ERX492453
SRX422898	ERX1855434	ERX1834614
SRX2386459	ERX1606204	ERX456043
SRX158236	ERX1859259	SRX368923
SRX1886875	ERX061530	ERX717913
ERX1114542	SRX560742	ERX209337
ERX1626122	SRX359322	ERX325873
SRX2551642	ERX384830	SRX392377
SRX007711	SRX477128	SRX546115
SRX470963	SRX3230813	ERX2004048
SRX391519	ERX1495826	SRX1887735
ERX1626057	ERX349483	SRX507219
SRX189868	ERX332975	ERX1150217
SRX146566	ERX212178	ERX2085634

## Sheet: 2000_genoomes
Run_1	Run_2	Run_3
ERX187407	ERX694905	ERX1662838
ERX451464	SRX449859	ERX1662732
ERX1853066	ERX2004459	ERX096664
SRX172492	ERX658934	ERX303855
SRX659186	SRX465657	ERX451419
ERX1858623	SRX981099	SRX1837668
ERX1998104	ERX556869	ERX1314984
ERX385326	SRX2516174	ERX353397
ERX110821	SRX359208	ERX2011978
ERX330771	ERX2004136	SRX1116083
ERX204884	ERX456012	SRX359161
SRX1885795	ERX646265	ERX646915
ERX659207	ERX551159	ERX1793873
ERX092287	SRX1051534	ERX2004049
SRX1887842	SRX468074	SRX547975
ERX1859274	SRX373499	ERX1853029
ERX552087	ERX2187220	ERX1770245
ERX389184	ERX096638	SRX220070
ERX505066	ERX134692	SRX367959
ERX1666397	ERX158563	SRX554840
SRX511796	ERX196471	ERX2093055
ERX1785738	SRX1885634	ERX2187220
SRX659252	ERX326050	ERX325798
ERX1126796	SRX477032	ERX1972043
ERX2085644	ERX116956	ERX063964
SRX368770	ERX980321	ERX096716
ERX166920	ERX1273551	ERX979793
ERX681079	ERX1782582	SRX659055
ERX138314	SRX449900	ERX2003800
SRX1885566	ERX646928	ERX384688
SRX2219477	ERX1859293	ERX513304
SRX391607	ERX2003805	ERX1086806
ERX1143774	ERX926733	ERX956611
ERX2073605	SRX392292	ERX1626163
ERX139501	ERX1028038	ERX594399
ERX660862	SRX1884883	ERX1770109
SRX069237	ERX659332	ERX359452
ERX1933642	ERX330754	SRX2557017
SRX373423	SRX659009	ERX196441
ERX2006913	ERX1907103	ERX186597
ERX063837	ERX1048227	ERX926736
ERX717779	ERX490336	ERX506207
SRX467972	ERX349541	ERX085293
ERX1120589	ERX658677	ERX138334
ERX385083	SRX2219585	SRX1887783
SRX1884999	ERX1834707	ERX505361
SRX368150	ERX2008727	ERX1299461
ERX1269143	ERX451142	ERX1830581
SRX546105	ERX807568	SRX1886647
ERX1027966	SRX470993	ERX552102
SRX1886753	ERX1952272	ERX238618
ERX1120539	ERX152083	ERX062372
ERX2085603	ERX110373	ERX717854
SRX313313	ERX1830473	ERX2011734
ERX116979	ERX349269	ERX2085707
SRX2219228	ERX186849	ERX1666483
ERX1114547	ERX139355	ERX2004133
ERX505221	ERX659151	ERX1222292
SRX373661	ERX513470	ERX956504
SRX363514	ERX085350	ERX2004366
SRX887098	ERX2093129	ERX490288
ERX1492890	ERX139242	ERX303895
ERX085350	ERX556720	SRX1885802
ERX212205	SRX555780	ERX942841
ERX531992	ERX107824	ERX1114563
ERX680782	ERX1150001	ERX1907054
ERX659029	ERX015865	ERX1501085
ERX1033558	ERX659305	ERX513840
ERX1853078	ERX717804	ERX1853044
ERX139439	ERX2003828	ERX451197
SRX363567	ERX1667252	SRX451234
ERX2011998	ERX2187223	ERX531989
ERX139394	ERX359315	ERX1859289
SRX364565	ERX451263	ERX1222260
ERX284133	ERX1149564	ERX659257
ERX1770214	ERX284129	ERX532099
ERX209564	ERX1612006	ERX2003796
ERX252269	ERX1043701	SRX368886
ERX1666463	ERX2169733	ERX1098183
ERX659263	ERX1035165	SRX2535301
SRX368035	ERX385187	ERX2073585
SRX466297	SRX392398	ERX221148
ERX451198	ERX1907089	SRX1887079
SRX555762	SRX1884793	ERX2011654
ERX164852	ERX646240	ERX2011542
SRX3281940	ERX209490	ERX681007
SRX467849	ERX1162578	ERX807460
ERX2131418	ERX187497	ERX505182
SRX467754	ERX660935	ERX1972229
ERX551125	ERX1662728	ERX926422
ERX506241	ERX085225	ERX147825
ERX956422	ERX686834	ERX1120396
ERX451073	ERX1606244	ERX462156
ERX136709	SRX364415	SRX392402
SRX2557001	ERX1662830	ERX1793909
ERX153302	SRX1044987	SRX1114337
ERX2011845	ERX552093	ERX506196
ERX096677	ERX979819	SRX1422905
ERX680837	ERX1830543	SRX2557097
SRX449904	SRX373424	ERX717978
ERX681334	ERX492453	ERX209425
SRX887037	ERX042922	ERX134694
SRX364420	ERX717933	SRX391617
ERX134706	ERX532099	ERX1611890
ERX384957	SRX2551621	ERX2004368
ERX209568	ERX659281	SRX1051468
ERX513127	ERX187410	SRX368852
ERX676568	ERX1048266	ERX153326
ERX807476	ERX2093243	ERX686573
ERX532003	ERX376412	ERX134581
ERX1853041	ERX1971983	ERX085306
SRX887147	ERX132294	SRX1884981
SRX1885662	ERX113334	ERX1370936
ERX956375	SRX3282383	ERX094766
ERX1033511	ERX063981	ERX1114535
ERX138364	SRX2557133	ERX1626058
ERX252285	ERX807469	ERX120763
SRX1051422	SRX364319	ERX062509
ERX1033587	SRX658920	ERX1612010
ERX1830542	ERX134745	ERX2004351
ERX513706	ERX1820874	ERX659173
ERX094665	SRX313381	SRX462852
ERX1501025	SRX145203	ERX686865
ERX384637	SRX364437	ERX451485
ERX134660	ERX359419	ERX276009
ERX1035192	ERX513264	ERX686687
ERX2131556	ERX513502	ERX2011785
ERX1662855	SRX422808	ERX1666429
ERX384640	SRX1885571	SRX2551605
ERX2003710	ERX284144	SRX1886816
ERX178839	SRX2535471	ERX1286016
ERX330767	ERX212197	ERX096692
SRX1051329	SRX3282367	ERX1770189
ERX1611956	ERX1269135	ERX113995
ERX556681	ERX1269725	ERX659602
ERX384938	ERX1830480	ERX1126765
ERX087070	ERX154813	ERX513662
SRX313308	SRX560754	ERX2093282
ERX658928	SRX129833	ERX470674
ERX451069	ERX1150254	ERX1972188
SRX477130	ERX513813	ERX021692
ERX158516	SRX148233	ERX326000
ERX154856	ERX330773	ERX462267
SRX1605476	ERX451210	SRX2219230
ERX462210	SRX254285	ERX659216
SRX368775	ERX1770239	ERX154936
ERX139562	ERX021290	ERX152041
ERX326055	ERX451397	ERX2169756
SRX392400	SRX368771	ERX1830610
ERX659288	ERX116903	ERX1033567
ERX166870	ERX513881	ERX1048260
SRX981455	ERX681323	ERX456063
ERX1667247	ERX140784	ERX1666214
ERX1998145	SRX158234	ERX110644
ERX1830472	ERX1666338	ERX330761
ERX063859	ERX012518	ERX1855600
SRX373662	ERX1028001	ERX136696
SRX659171	ERX1120472	SRX189852
ERX087057	ERX660882	SRX1884958
SRX392201	ERX267654	ERX330856
ERX2085619	ERX2006798	ERX2003898
SRX566918	ERX042872	ERX694933
ERX552103	ERX686764	ERX1269103
ERX1859292	ERX1703899	ERX506244
ERX1370913	ERX110738	SRX2219589
ERX1864063	ERX1834612	ERX178847
ERX2011553	SRX363596	ERX330895
ERX450582	ERX385529	ERX506044
SRX468120	SRX368859	ERX132401
ERX187632	ERX956523	ERX1521096
SRX368759	ERX1852863	SRX1885321
ERX1972042	SRX359288	SRX554582
ERX2085767	ERX1103619	SRX468282
SRX658872	SRX567861	ERX238639
ERX513795	ERX360731	ERX2073774
ERX376430	ERX113927	ERX325822
SRX659136	ERX531890	ERX1222190
SRX155339	ERX505300	ERX658700
ERX113366	ERX136685	SRX364249
ERX241138	SRX465675	ERX389262
SRX2535287	SRX554831	ERX2093255
ERX1103654	ERX252416	SRX981308
SRX2426196	SRX2535610	ERX1103545
ERX505512	ERX652677	SRX152500
ERX1711310	ERX092349	ERX979656
SRX129613	ERX1834599	SRX152461
SRX462885	ERX086976	ERX025533
ERX1611830	ERX552210	ERX132363
ERX1972249	SRX392206	ERX1933657
ERX652708	ERX1048237	ERX506264
ERX505482	ERX451063	SRX449806
ERX807541	ERX1864066	SRX1051486
ERX088514	ERX349655	ERX659656
ERX2011908	ERX2011989	ERX980303
SRX2535170	SRX368178	ERX1269727
ERX1626213	ERX2131552	ERX1952337
ERX085342	ERX1114551	SRX449893
SRX422813	ERX113958	ERX675008
SRX1887036	ERX140799	SRX007672
ERX1972087	ERX681110	SRX2551580
ERX1222270	ERX956405	ERX1997650
SRX1885527	ERX2073656	ERX062461
SRX659160	SRX004592	SRX2551440
ERX284204	ERX1855592	ERX451362
SRX254273	ERX950039	ERX389278
ERX252215	ERX1027991	SRX659161
ERX531972	ERX015566	ERX2012154
ERX186898	ERX1834605	SRX463913
SRX364443	SRX1051368	SRX477119
ERX107820	ERX659356	SRX1885234
SRX1886861	ERX330682	ERX506104
ERX1043725	ERX2085793	SRX2515454
SRX2557127	SRX129823	ERX166865
SRX451109	ERX1626042	ERX1770112
ERX505086	ERX096641	SRX1885067
ERX1611818	ERX196448	SRX422982
ERX956687	ERX087039	ERX2073634
ERX241203	ERX158623	SRX2219839
ERX1626048	ERX513360	ERX110865
ERX1048195	ERX1666600	ERX551190
SRX146554	ERX376421	SRX391622
ERX659195	ERX166851	ERX325989
ERX1626249	ERX1666561	SRX1885691
ERX659617	SRX1272197	ERX015901
ERX680993	SRX004584	ERX505324
ERX139592	ERX451035	ERX1666540
ERX336958	ERX956599	ERX1972187
ERX385173	SRX368880	ERX330629
ERX202162	ERX686792	ERX455870
SRX392264	ERX012498	ERX552034
ERX979698	ERX505065	SRX129831
ERX134990	ERX807558	SRX373617
ERX384995	ERX087049	ERX680881
ERX1048154	ERX513300	SRX659213
SRX363509	SRX1886810	SRX672624
ERX136678	ERX360707	ERX1830591
ERX147776	SRX1885048	ERX2003543
SRX363633	ERX910817	ERX063874
ERX513808	SRX1886754	ERX1915104
SRX463190	SRX1051457	ERX1626269
ERX186303	ERX376492	ERX187602
SRX1887830	ERX187597	ERX1149568
SRX3230790	ERX405672	ERX132358
ERX1820866	SRX1887742	SRX1884932
SRX1885116	ERX980200	ERX1852879
ERX095319	ERX241197	ERX147803
ERX513440	ERX333130	ERX063844
SRX364198	ERX681030	ERX505316
ERX513812	ERX1997613	ERX2131645
ERX063866	ERX556661	ERX2085668
ERX1793830	ERX138282	ERX462194
ERX505237	ERX1785714	ERX116929
ERX482610	ERX942864	ERX001292
ERX1269198	ERX325945	ERX1086781
ERX330759	ERX113388	ERX956586
ERX139355	ERX154863	SRX364208
ERX658778	SRX1884835	ERX267628
ERX187503	ERX451117	ERX1626198
ERX658856	ERX1103597	ERX1666571
SRX367929	ERX1098208	SRX463600
ERX1666280	ERX360732	SRX155339
ERX1048151	ERX531933	ERX523252
ERX770135	ERX2011559	ERX389325
ERX909830	ERX276144	ERX1852940
SRX1887397	ERX513773	ERX1793785
SRX391556	ERX1314966	ERX1101026
ERX2093264	SRX148243	ERX2011884
SRX567414	SRX422949	ERX252286
SRX511782	ERX694888	SRX1885102
SRX1885555	ERX513784	SRX152499
ERX807522	ERX187431	SRX392640
ERX385185	ERX2004356	SRX1884851
ERX1971927	SRX2535462	SRX555820
ERX187616	ERX2187210	SRX422957
ERX1299441	SRX658921	ERX326028
SRX390913	ERX1972232	SRX1884868
SRX390843	ERX325859	ERX556787
ERX451157	ERX164889	ERX158608
SRX2516213	ERX1086806	ERX979767
ERX187532	ERX513770	SRX2535575
ERX207132	SRX1051557	ERX103549
ERX2011606	SRX1051567	ERX349539
SRX1051429	ERX686567	SRX1422876
SRX2551477	ERX2073778	SRX1886599
ERX956436	ERX166916	ERX532064
ERX462309	ERX1285973	ERX513342
ERX1114504	ERX1859289	SRX2417063
ERX1269176	ERX096633	ERX202203
ERX451182	ERX1120548	SRX1886760
ERX326070	ERX147764	ERX063885
SRX145233	ERX025439	ERX187582
ERX680918	ERX1103529	SRX1051428
SRX422925	ERX2131549	ERX680893
ERX680988	ERX209314	SRX456494
ERX1626123	ERX062289	ERX212210
ERX385436	ERX1103540	ERX1666284
ERX1998100	ERX681218	SRX3281963
ERX2093128	ERX658838	ERX2093143
ERX385143	SRX567885	SRX1885239
ERX1098172	ERX2008603	ERX349764
SRX469551	ERX2073784	SRX981102
ERX2011664	ERX384798	SRX363530
SRX1885144	ERX1492897	ERX132361
ERX980251	SRX2535371	SRX1885620
SRX886900	ERX680998	ERX513752
ERX926428	ERX158511	ERX021357
ERX681106	ERX1098117	ERX140801
SRX364224	ERX1285950	SRX1887007
ERX110691	ERX1086502	ERX385252
SRX1053863	SRX368767	SRX2122468
SRX2535344	ERX359337	ERX506022
SRX511756	ERX646441	SRX659000
ERX197796	ERX2169731	ERX105461
ERX1626234	ERX325962	ERX391958
SRX368149	ERX385133	ERX063934
ERX284447	SRX2557130	SRX1051360
ERX652666	ERX385531	ERX980216
ERX238647	ERX455881	SRX1887761
ERX451195	ERX330693	SRX368863
ERX956578	ERX276033	ERX681170
ERX807543	SRX129629	ERX2073712
ERX212221	SRX2219352	SRX2535329
SRX152510	SRX359227	ERX492482
ERX349759	ERX506173	ERX2008720
ERX389236	ERX1628319	ERX1583776
ERX451452	ERX2093184	ERX462220
ERX1793885	ERX1229319	ERX332990
ERX062443	ERX187562	ERX062445
SRX625641	ERX209454	SRX390925
ERX166913	SRX1386627	ERX531996
ERX505497	ERX1711261	ERX1852761
SRX2122499	SRX1422913	SRX1887094
SRX1884893	ERX1120466	ERX370461
ERX2012078	ERX451249	SRX390871
ERX1606216	ERX1703898	SRX1887470
SRX2551419	ERX1907092	SRX1887418
ERX942820	ERX1086734	ERX094770
ERX276134	ERX062506	ERX202293
ERX980200	ERX513754	ERX1114505
ERX681166	SRX145233	ERX187491
ERX1933676	ERX1126816	ERX326014
ERX462253	ERX956586	ERX113371
ERX154838	ERX556783	ERX1035209
ERX139305	ERX686656	ERX505065
ERX659107	ERX659304	SRX469508
ERX646916	ERX385063	SRX148258
ERX2011839	ERX1830615	ERX063928
ERX552195	ERX1668474	ERX513595
ERX166898	SRX1885792	ERX276014
ERX1659316	ERX694894	ERX657945
ERX680870	SRX1887368	ERX305133
ERX513366	ERX2073685	ERX1606198
SRX373644	ERX1662353	ERX360790
ERX158607	ERX092310	ERX686625
ERX1606185	ERX1998086	SRX2551607
ERX506265	ERX1834658	SRX373652
ERX490353	SRX449822	ERX652775
ERX659143	ERX113391	SRX567373
ERX2006910	ERX658704	SRX364518
ERX1972115	SRX3070731	ERX513656
ERX532141	ERX926426	SRX2516203
SRX761791	ERX094660	ERX1269200
ERX025519	ERX1035176	ERX1859292
SRX672632	ERX2011973	ERX462307
ERX2073754	ERX513194	ERX100644
ERX187584	ERX1626160	ERX659350
ERX514115	SRX3070694	ERX1150091
ERX2169779	ERX326071	SRX1885043
ERX385000	ERX221136	SRX2122493
ERX148026	SRX2619650	ERX1035242
SRX546098	ERX110686	SRX555907
ERX513639	ERX717902	SRX3070720
SRX462932	ERX087064	ERX389244
ERX1785610	ERX349556	ERX451396
ERX980263	ERX2131663	ERX330907
ERX926378	ERX513870	ERX1114538
ERX1612021	ERX532108	ERX325824
ERX147995	ERX1668602	SRX368015
SRX886899	ERX2131514	ERX1667340
ERX926726	ERX132439	ERX717930
ERX001204	ERX770171	ERX325928
ERX384855	SRX1114292	SRX566920
ERX652641	SRX2122473	SRX1887481
SRX886861	ERX646295	ERX385371
ERX349422	SRX2516200	ERX303874
ERX087016	SRX3070616	SRX1887103
SRX2535565	ERX513699	ERX202297
ERX1114480	SRX2535299	SRX390862
ERX659304	ERX063850	ERX2073760
ERX505124	ERX2187205	ERX042871
ERX462133	SRX422922	ERX2131557
ERX092368	ERX946100	ERX956547
ERX1269218	ERX1286028	ERX646261
ERX2085779	ERX153333	ERX1501001
ERX505069	ERX087050	ERX1667241
ERX1830586	ERX646190	ERX646175
ERX094871	ERX2169704	SRX1137228
ERX956749	ERX1086818	ERX1998164
SRX373703	ERX2085628	ERX154844
ERX384624	ERX152056	ERX267661
SRX2219190	ERX1662823	ERX1611880
ERX1770314	ERX332983	ERX384820
SRX1887368	SRX373464	ERX513407
ERX910813	SRX1605515	ERX1859659
ERX1150144	ERX2011948	ERX187481
SRX1887585	SRX1885384	SRX1885758
ERX1662815	SRX2219472	ERX2011691
ERX1150025	SRX1885738	ERX1120647
ERX284146	SRX364245	ERX303921
ERX061521	SRX470997	SRX2535179
ERX152069	ERX1120650	ERX658884
ERX2131676	ERX1662845	ERX1149997
SRX659063	SRX473232	ERX2073596
ERX1830487	SRX367904	SRX567860
ERX462187	ERX658746	SRX2535613
ERX1972054	ERX061526	SRX555642
ERX116915	ERX505325	ERX1269120
SRX1887783	ERX2004426	ERX660908
ERX451391	ERX110648	SRX3070682
SRX2535154	ERX385118	ERX2187229
ERX086976	ERX326076	ERX1834672
SRX3070736	ERX092302	SRX1051355
ERX110699	ERX187596	ERX505267
SRX1886583	SRX1885251	SRX364390
ERX389251	ERX551597	ERX1770288
ERX462149	ERX135016	ERX139554
ERX652637	ERX646938	ERX2011809
ERX451164	SRX1885138	ERX1647970
ERX139396	ERX552160	ERX158531
SRX886854	ERX110868	ERX462199
ERX325843	ERX2008731	SRX473176
SRX364292	ERX1770256	SRX363579
ERX187537	SRX1887683	ERX451167
ERX681033	ERX660860	ERX113406
ERX2093195	ERX305169	ERX1711288
ERX333040	SRX1885745	ERX1662774
SRX659223	ERX113956	SRX2535608
ERX462129	SRX1887792	ERX186586
ERX166897	ERX252422	ERX979800
ERX1711263	ERX1043694	ERX204883
SRX392503	SRX1886640	ERX675043
ERX385019	ERX980291	ERX132419
ERX1606219	ERX030088	ERX1103737
ERX1782580	ERX1907129	ERX1120645
ERX187563	ERX416247	ERX088498
ERX1048196	ERX1120306	ERX139425
SRX1051361	ERX015279	ERX926420
ERX462283	SRX3070685	ERX116915
SRX1605514	ERX658709	ERX513194
ERX147773	SRX392423	SRX477084
ERX1222274	ERX680839	ERX1853087
ERX1626270	ERX178904	ERX1150039
ERX1150294	SRX146576	ERX1785668
ERX1785643	ERX1666214	SRX1156985
ERX349508	ERX187602	SRX373509
ERX139575	ERX1830569	ERX1782585
ERX980222	SRX477152	ERX2011849
ERX659087	SRX004740	SRX555873
ERX807518	ERX110657	SRX449931
ERX187409	ERX1997588	SRX2535504
ERX1666274	ERX1103648	SRX659169
ERX1971907	ERX1703895	ERX158512
ERX1751654	ERX202191	SRX2122512
ERX807486	SRX1605503	ERX2073753
ERX276013	ERX1666628	ERX1086498
ERX1662781	ERX085352	ERX025456
ERX096694	SRX1885316	ERX326039
SRX369149	SRX1422860	ERX1972222
ERX556756	SRX359236	ERX1666564
ERX1269075	ERX1370892	SRX129828
SRX368027	SRX1887464	ERX252196
SRX449950	ERX096639	SRX129838
ERX139389	SRX1885581	ERX2187217
ERX389253	SRX469592	ERX1626275
ERX680891	SRX465669	SRX463345
ERX110823	ERX110783	ERX086956
ERX1606199	SRX672586	SRX3070619
ERX352906	ERX139255	ERX267688
ERX681037	ERX405706	ERX209567
ERX2003714	SRX1887579	ERX132440
SRX373449	ERX506006	ERX110633
ERX132418	ERX1820766	ERX1785630
ERX2004342	ERX252204	ERX1150057
ERX349661	ERX154845	SRX1114340
ERX015564	ERX451200	ERX095325
SRX465641	ERX1971937	ERX505498
ERX686588	ERX979911	SRX469589
ERX1972162	SRX1044968	ERX252165
ERX100623	ERX1820837	ERX680868
ERX2073717	ERX2011576	ERX652685
ERX1859277	ERX276027	ERX551797
ERX276047	ERX187647	ERX186895
ERX139447	SRX2535253	ERX1852805
ERX646245	ERX328688	ERX1933631
SRX887064	ERX1606215	ERX178882
SRX2535236	SRX2122543	ERX2131543
ERX139400	SRX2535444	ERX926810
ERX451206	ERX325980	SRX1114290
ERX2169695	SRX152485	SRX566083
ERX505475	SRX1051512	ERX462297
ERX490205	ERX187509	ERX1583735
ERX325992	ERX1103658	ERX1035184
ERX531963	ERX1853013	ERX284204
ERX187482	ERX1229332	SRX625640
ERX1103518	SRX2219189	SRX3230791
ERX482623	ERX1611850	ERX241195
ERX186609	SRX476969	ERX2008745
ERX1852948	ERX646428	ERX154873
ERX926419	ERX113409	ERX1855415
ERX110384	ERX1048117	ERX276143
ERX556830	ERX1864107	ERX658716
ERX513274	ERX369875	SRX373661
ERX1150029	ERX1820868	SRX1605492
ERX330784	ERX505125	ERX391953
ERX1269476	SRX2535526	ERX385331
ERX385532	ERX1286022	ERX659055
ERX385293	ERX353371	ERX2012138
SRX422968	ERX513527	ERX1626137
ERX385245	ERX2004684	ERX674990
ERX505279	ERX532140	ERX1269733
ERX140759	ERX1952262	SRX2535354
SRX566084	ERX113377	SRX1884909
SRX761735	ERX1770162	ERX694927
ERX389288	ERX1033674	ERX385070
ERX100648	ERX2006418	ERX062460
ERX134573	ERX686804	SRX449794
ERX1035160	ERX1662809	SRX886879
ERX1907008	SRX3279871	ERX506045
ERX063184	ERX385433	ERX1048283
ERX385095	SRX1885663	ERX094811
ERX1114502	SRX1137235	SRX1887014
ERX204862	ERX2003488	ERX110382
ERX001274	ERX551196	ERX1114495
SRX468225	ERX910825	ERX1606183
SRX567854	ERX1859639	ERX209302
ERX910815	ERX276143	ERX1501101
ERX305150	ERX552101	ERX1126792
ERX138351	ERX2093301	ERX2012016
SRX3070666	SRX1605540	SRX2535484
SRX1114337	ERX1120509	ERX2011710
ERX513796	SRX1887067	ERX552103
ERX1770177	SRX1051390	ERX770642
SRX373508	ERX330735	SRX477115
ERX1222193	ERX451268	ERX646363
ERX325918	ERX1103530	SRX2219187
ERX1103644	SRX392085	ERX062397
ERX187494	ERX2085673	ERX1269084
SRX468281	ERX1662715	ERX2085630
ERX359379	ERX2011671	ERX1667449
SRX364309	ERX652775	ERX136691
ERX1830620	ERX1611813	SRX555605
ERX267681	SRX473235	ERX132384
SRX158272	ERX1120208	SRX2557020
ERX556733	ERX1285962	ERX552135
ERX681278	ERX686732	ERX147794
ERX384815	ERX085494	ERX021675
SRX2219275	ERX2004347	ERX675015
ERX1035177	SRX392411	ERX385056
ERX532056	SRX1605480	ERX2011721
ERX1035195	SRX2219894	ERX807564
ERX1855599	SRX392482	ERX359323
ERX061515	ERX1657235	ERX482549
SRX555860	SRX2535556	ERX1853093
ERX241118	ERX212253	ERX015335
ERX231415	ERX330879	ERX1662866
SRX175996	ERX659658	ERX505350
ERX094827	ERX470685	ERX385068
SRX359316	ERX490338	SRX1887760
ERX2093079	ERX025478	ERX1998135
ERX1834704	ERX1086837	SRX1887701
ERX646395	ERX1103585	ERX267696
ERX139444	ERX551125	ERX1770197
ERX2003522	ERX956659	ERX1855595
ERX505064	SRX2551592	ERX360731
ERX956517	ERX506062	SRX1887563
ERX411969	ERX325972	ERX1035164
SRX1886867	SRX2535606	SRX1887093
SRX1884861	ERX681050	ERX1662853
SRX364408	ERX110758	SRX477185
SRX368011	SRX3282405	ERX926389
ERX063850	ERX252173	ERX532093
ERX660918	ERX152044	SRX468145
ERX2011760	ERX1626287	SRX154821
ERX385392	ERX980208	SRX359179
ERX1103617	SRX363623	ERX659367
ERX110702	ERX1628317	SRX364398
ERX686637	ERX061520	SRX469601
SRX886958	ERX303871	ERX956468
ERX1820849	ERX154964	SRX1885537
ERX384805	SRX2551567	ERX680653
ERX384883	ERX138309	ERX113379
SRX1885417	SRX1885153	SRX864951
ERX1098209	ERX652670	ERX2011881
ERX717911	SRX659254	ERX2008754
ERX2004685	ERX2008591	SRX375569
SRX1885143	ERX2131555	ERX384749
ERX455923	ERX1647972	SRX449923
SRX471111	ERX1114549	SRX465670
SRX886935	ERX369873	ERX980284
SRX368036	ERX1048274	ERX2093169
ERX451067	ERX196428	SRX3281975
ERX956800	ERX1667246	ERX1126806
ERX360768	SRX2535635	ERX646358
ERX385412	ERX659266	SRX1886726
ERX552167	ERX1626318	ERX1126802
ERX950090	ERX2093207	ERX154877
ERX2011887	ERX086927	ERX1666309
SRX364396	ERX470662	ERX456074
ERX094825	ERX062474	SRX555805
SRX1885267	SRX672600	ERX348243
SRX463693	ERX276126	ERX556634
ERX140737	SRX449809	ERX389319
ERX153352	SRX392104	ERX139294
ERX490154	SRX467843	SRX1051568
ERX2005695	SRX375551	ERX532116
ERX1628241	SRX189846	SRX2535434
ERX2093127	ERX023528	SRX1613923
SRX477009	ERX1830607	SRX886951
SRX368807	ERX686914	ERX132416
ERX2004668	SRX478080	ERX305178
ERX658974	ERX1820833	ERX681236
ERX1611963	ERX1972173	ERX470785
ERX086941	ERX140738	ERX1611905
ERX659623	ERX956444	ERX136652
ERX186335	ERX1626209	ERX1933642
ERX349188	SRX555672	ERX134980
ERX385430	ERX456002	ERX686593
ERX956790	ERX187640	ERX015557
ERX384816	ERX325873	ERX2011855
SRX1051355	ERX659037	ERX513723
SRX1887589	ERX087124	SRX567865
ERX1667429	ERX694925	ERX1626224
ERX369871	ERX252195	ERX1114605
ERX360752	SRX1885491	ERX451150
ERX1299451	ERX1126835	SRX3070639
SRX2535272	ERX384975	ERX1657344
ERX030093	SRX477157	ERX658774
ERX1972141	ERX506040	ERX462293
ERX1647996	ERX532116	ERX204880
ERX680648	ERX455994	ERX2085658
ERX2004478	ERX154880	ERX462160
ERX136651	ERX513849	ERX979828
ERX120769	ERX305188	SRX392254
SRX566896	ERX136689	ERX1590850
ERX1611883	ERX686922	ERX202221
ERX332981	ERX531896	SRX2535243
ERX513528	SRX1114369	ERX807457
ERX646265	ERX1222188	ERX1284824
ERX513814	SRX471113	ERX2011597
ERX311507	ERX063849	SRX155173
ERX1793868	ERX646921	ERX646893
SRX364419	ERX551200	ERX807566
ERX1711323	SRX1885366	SRX467792
ERX532032	ERX926730	ERX2011706
SRX369172	ERX980251	ERX1120510
ERX956470	SRX368090	ERX326042
ERX154900	SRX659194	SRX2516202
SRX1885718	ERX330854	ERX166843
ERX134619	ERX513761	ERX1711433
ERX1114567	SRX422874	ERX139546
ERX1657230	SRX422886	ERX2004465
ERX1666464	ERX659336	ERX1864061
ERX2008718	ERX1583708	ERX1834679
ERX2093217	ERX325965	ERX359443
ERX652678	SRX2426208	ERX110777
ERX1998149	ERX349623	ERX1299399
ERX646423	ERX1657353	ERX680857
ERX659080	ERX979783	SRX1887679
SRX1886950	ERX267689	SRX004575
ERX158620	ERX1785602	ERX1611930
ERX686795	ERX717727	ERX267960
ERX252225	ERX531866	ERX956603
ERX1120613	SRX471098	ERX385257
SRX363534	SRX566063	SRX2219279
ERX353372	ERX451041	ERX658671
SRX1137225	ERX1711421	ERX770673
ERX1859283	ERX1120249	ERX556641
SRX160374	ERX221161	ERX505089
ERX1820773	ERX658667	ERX635172
SRX369160	SRX468300	SRX887026
ERX392004	ERX134607	ERX451321
ERX2093292	ERX2011637	ERX451043
SRX555693	ERX451468	ERX1972139
ERX807460	ERX1666305	SRX468169
ERX2085611	ERX659605	ERX385441
ERX2131459	SRX1884925	ERX349705
ERX120751	ERX2169762	ERX022175
ERX110420	ERX1120463	ERX1834665
ERX1952320	ERX659330	ERX505074
ERX980186	ERX1933651	ERX330801
ERX2005977	SRX658924	ERX303913
ERX1269256	SRX1884749	ERX096747
ERX385090	ERX139321	ERX2012026
ERX1793816	ERX241180	ERX284444
ERX110673	ERX212170	ERX1501002
ERX1150173	SRX1272212	ERX1657319
ERX1626300	ERX061478	ERX1269214
ERX267654	ERX349722	ERX1103517
SRX1887570	ERX1284828	ERX2093230
SRX511780	SRX364481	ERX276080
SRX566895	SRX2535674	SRX2535402
SRX1887566	ERX1852778	ERX325808
ERX100639	ERX178877	SRX2535311
ERX110753	ERX505277	ERX1711412
ERX505168	ERX2008714	SRX1886868
ERX513280	SRX449923	ERX1657334
SRX1886621	ERX482619	SRX2122559
ERX132354	SRX1272196	ERX1666558
ERX979745	ERX1666245	SRX886922
ERX187641	ERX2131661	SRX507334
ERX482575	SRX476991	ERX2073562
ERX513728	ERX139388	SRX1051362
ERX492474	ERX1972064	ERX646428
ERX187645	SRX004568	SRX368896
SRX1885257	ERX2006812	ERX506053
ERX490279	SRX1044984	ERX658758
ERX061561	ERX1626135	SRX2557008
ERX096697	ERX132412	SRX368874
ERX022160	SRX1114276	ERX1508007
ERX652630	ERX1952347	SRX368166
SRX473157	ERX2003691	ERX326062
ERX979778	ERX556627	ERX1043660
ERX657946	ERX328681	SRX364474
ERX139425	ERX166842	ERX353388
ERX196409	ERX1268913	ERX506142
SRX3070697	ERX462309	SRX359149
SRX368013	ERX1666378	SRX1887824
ERX1120512	ERX196462	SRX451235
SRX2535331	ERX139504	SRX2551376
ERX451425	SRX2219224	ERX2011659
ERX062485	SRX555918	ERX022521
SRX476992	SRX2535323	SRX1051324
SRX364245	SRX364604	ERX1820825
ERX950065	ERX202236	ERX1611836
ERX241142	ERX513724	ERX1370940
SRX392553	ERX1269502	ERX1852989
ERX2012133	SRX1114358	SRX392109
SRX276953	ERX1027817	ERX086939
ERX022962	ERX1229328	SRX422992
SRX364464	SRX391528	ERX212185
ERX333031	SRX313364	ERX113925
ERX505218	ERX063837	SRX451292
SRX451494	ERX1606241	SRX145235
ERX140728	ERX646294	SRX392577
ERX680768	ERX2011827	ERX950019
SRX465717	ERX391988	SRX2122466
ERX1899595	ERX2187226	SRX152465
SRX2557114	ERX134586	ERX349597
SRX364545	ERX646444	ERX1273551
SRX2535485	SRX1885490	SRX2535660
ERX164877	SRX567417	ERX1101018
SRX3070725	ERX025556	ERX1952284
ERX505460	ERX556752	ERX1027818
ERX1793866	ERX807540	SRX467813
ERX1952262	ERX1666465	ERX2004416
ERX349644	ERX134923	ERX2012132
ERX042915	ERX385130	ERX132352
SRX1886890	ERX1611823	ERX1864090
ERX492465	ERX462245	ERX392020
ERX186905	SRX392148	ERX950020
ERX950069	ERX956700	SRX463895
ERX686904	ERX462340	ERX061563
SRX672671	SRX887079	ERX513827
SRX2551524	ERX1289104	ERX085226
ERX113412	ERX1027819	ERX1033664
SRX392313	ERX1785640	SRX368904
ERX680938	ERX1027998	ERX1852770
ERX681082	ERX207110	ERX376495
ERX116946	ERX1662768	ERX187550
SRX135148	SRX1051396	ERX063897
SRX1453644	ERX013814	SRX1272256
ERX462206	SRX2122532	ERX658911
ERX1269219	ERX1628278	SRX1051490
SRX152494	ERX1103570	ERX1770221
ERX2131410	ERX330629	ERX470666
SRX502277	SRX313395	SRX886849
ERX1273576	ERX094625	ERX807531
ERX506185	ERX1611945	ERX1033532
ERX551183	ERX2007918	ERX1666634
ERX349531	ERX1770269	ERX139341
SRX449915	SRX659289	ERX2006565
ERX686694	ERX451202	ERX2004038
ERX451235	ERX094677	ERX513746
SRX658985	SRX465720	ERX980281
ERX505142	SRX392426	ERX513514
ERX008683	ERX1269077	SRX007705
ERX1657357	SRX364372	SRX036312
ERX451245	SRX477117	SRX391582
ERX384774	ERX1501074	SRX1422845
ERX092332	ERX551161	ERX1793795
ERX552057	SRX761676	ERX1269260
ERX646942	ERX979729	ERX1703898
SRX3070696	ERX451251	ERX276061
ERX1666270	ERX1150106	ERX267691
ERX659115	ERX1043675	ERX330665
ERX513145	ERX391982	SRX1044940
ERX505499	ERX166845	SRX392248
ERX2003772	ERX686845	ERX1583773
SRX129604	ERX646328	ERX204875
SRX1886824	ERX333057	ERX021682
ERX385047	ERX950009	ERX552182
ERX207144	ERX360715	SRX1884957
SRX463033	ERX197827	ERX680750
ERX1114503	ERX660862	ERX694928
ERX506220	ERX209427	ERX1971959
SRX476965	ERX979748	SRX467843
ERX1662326	ERX1770246	SRX155175
ERX1952318	ERX138292	SRX555638
SRX364596	ERX659592	ERX1820796
ERX1852927	ERX252251	ERX1793804
ERX186588	ERX116982	ERX942836
ERX659649	SRX392431	SRX3281964
ERX717939	ERX1793937	ERX139419
SRX1886972	ERX095276	ERX158470
ERX113995	SRX392507	ERX1770233
SRX2122526	ERX1853078	ERX505911
ERX134691	ERX556682	SRX3070705
SRX511746	SRX152493	ERX134680
ERX646926	SRX555794	ERX1284830
ERX015287	ERX1269761	SRX521235
ERX658660	SRX1885355	SRX672655
ERX490248	SRX364231	ERX680815
ERX025553	ERX1103676	SRX364451
SRX148218	SRX887138	SRX004566
ERX660933	ERX385454	SRX152478
ERX980194	ERX385219	SRX463233
ERX349702	ERX348237	ERX187535
ERX1150069	ERX680976	ERX681164
ERX1583729	ERX1370967	ERX1852737
ERX646435	SRX887115	ERX087085
SRX2535578	SRX449837	ERX681022
ERX513474	SRX392137	ERX1048240
SRX658932	ERX717961	ERX110703
ERX209447	ERX456030	ERX303925
SRX368025	SRX368027	ERX979683
ERX385522	ERX1120225	ERX085246
SRX507937	SRX887132	ERX1120256
ERX080834	SRX148267	ERX1793822
SRX659077	SRX148217	ERX551814
ERX113926	ERX158492	ERX330783
SRX375577	ERX1370932	ERX085239
SRX175983	ERX013811	SRX152498
ERX276027	ERX680964	ERX1626182
ERX178873	ERX333112	ERX349693
ERX1103730	ERX209508	ERX513860
ERX197802	SRX463561	ERX241192
ERX659341	ERX770632	SRX392302
ERX1711203	ERX2073706	ERX686639
ERX1611854	SRX367928	ERX686576
ERX348245	ERX956720	ERX956499
ERX2085799	ERX2011566	SRX463043
ERX384973	SRX2535648	SRX422843
ERX589420	ERX1834633	SRX478055
SRX659227	ERX349232	SRX2557043
SRX1044970	ERX153345	ERX490172
SRX469542	ERX513802	ERX652643
ERX505995	ERX021668	ERX113949
ERX1971918	SRX2535342	SRX359285
ERX085366	ERX694942	ERX1852907
ERX360728	SRX449831	ERX1299411
SRX363625	ERX389250	ERX085399
ERX391854	ERX451137	SRX1885388
SRX479826	ERX384846	ERX660920
ERX910744	ERX1997628	ERX221123
SRX672595	ERX2011540	ERX148006
ERX252261	ERX385333	ERX252298
ERX1657358	ERX134709	ERX1785565
ERX635180	ERX1229337	ERX1864066
ERX552082	SRX1272238	ERX490226
SRX1272254	ERX950126	ERX1852877
ERX2131519	ERX1998055	ERX2011799
ERX136649	ERX1120494	ERX451135
ERX1668602	SRX364404	ERX1120440
ERX2011541	SRX1885351	SRX1887743
ERX186318	ERX096657	ERX022165
ERX349767	SRX451237	ERX686785
SRX1885777	SRX129607	SRX390910
ERX050012	ERX2085660	ERX694948
ERX088538	SRX422793	ERX1405535
ERX506108	ERX2093076	ERX096750
SRX658904	ERX1657197	ERX2073697
SRX3279840	SRX463356	SRX422807
ERX1626060	ERX2003513	ERX956579
SRX463878	SRX464371	SRX463802
ERX2131669	SRX449852	ERX680873
ERX2004126	SRX1114281	ERX186880
ERX1043715	ERX187585	SRX367956
ERX513407	ERX132424	ERX325793
ERX385330	ERX086661	ERX1657369
ERX2004041	ERX252418	SRX886933
ERX384728	ERX514117	ERX2008592
SRX887018	SRX507205	SRX146561
ERX1120645	SRX392134	SRX3282361
ERX1103625	ERX1286017	ERX1647951
ERX956399	ERX085398	ERX1098128
SRX468126	SRX2535208	ERX389283
ERX276171	SRX468305	SRX1886682
SRX359193	ERX658808	SRX479824
SRX392272	ERX506073	SRX1045000
ERX276080	ERX492445	SRX2535106
SRX1885006	ERX330639	ERX2169771
ERX1998467	ERX134682	ERX456120
SRX2122514	ERX2004402	ERX1662834
ERX674901	ERX2131550	SRX1272223
ERX025502	ERX680656	ERX1852967
SRX152522	ERX2131474	SRX129684
ERX1657250	SRX391695	SRX367968
ERX681263	SRX1887510	ERX1952433
ERX1492888	ERX020506	ERX513127
ERX681024	ERX325958	ERX1864102
ERX956816	SRX567840	ERX451411
ERX389212	SRX1051504	ERX134736
ERX926785	ERX1028002	SRX422790
ERX1120575	ERX1858633	ERX1126841
SRX479734	ERX2093233	SRX155187
ERX505275	ERX646432	ERX389185
ERX1612001	ERX1314978	SRX2219479
ERX680809	ERX1852917	SRX1886975
SRX364385	ERX252362	SRX469598
ERX197789	ERX389327	ERX1150101
ERX238635	ERX209441	SRX368758
SRX2012780	SRX392592	ERX513366
ERX1086789	ERX085294	ERX659153
ERX1114539	ERX909824	ERX325789
ERX094786	ERX1952363	ERX147821
ERX1972215	SRX422908	ERX385236
ERX333010	ERX659019	ERX1785651
ERX1098129	ERX1657272	ERX063886
ERX284209	ERX1501003	SRX368920
SRX1051317	SRX2551596	SRX391693
SRX373456	ERX532034	SRX1885800
ERX360706	ERX470733	ERX221149
ERX1997664	ERX1130803	ERX2093188
ERX2006936	ERX333094	ERX086647
ERX1048159	ERX979704	SRX422844
SRX2551598	ERX1628332	ERX2093106
ERX1501021	ERX979814	ERX1626134
ERX2085780	ERX451323	ERX1273560
ERX694923	ERX330844	ERX2003528
ERX1103571	ERX712406	SRX1116145
ERX2073635	ERX680946	ERX1972006
ERX1284823	ERX659033	ERX267615
ERX110724	ERX1098184	ERX209351
SRX1837666	ERX385020	ERX113982
ERX980269	SRX2551520	ERX1907043
SRX148237	ERX016585	ERX1096234
SRX1051563	ERX062305	ERX332972
ERX1657238	SRX886908	ERX095281
SRX2557020	ERX680949	ERX110398
ERX926812	ERX1501072	ERX359387
ERX1028026	SRX183003	ERX980229
ERX1229338	SRX359243	ERX1086823
ERX646282	ERX330701	ERX1666398
SRX1884781	ERX164914	ERX1611972
SRX469549	SRX555635	SRX473228
ERX1150023	ERX2003896	SRX373669
ERX1834681	ERX1285989	ERX451144
ERX147821	ERX096668	SRX3279861
SRX1884744	ERX1269185	ERX1098175
ERX197801	ERX926306	ERX187446
SRX367954	ERX681306	ERX659628
ERX1284835	ERX556651	ERX1785697
ERX1666382	SRX1886781	ERX551194
ERX492500	ERX2012053	SRX3281979
SRX467825	ERX659293	ERX680813
ERX2093098	ERX1150125	ERX658662
ERX470614	ERX1626033	ERX470749
SRX470998	SRX1884991	ERX1285947
ERX950144	ERX1666593	SRX1605513
ERX1612007	SRX363641	ERX1659313
ERX140773	SRX1887040	ERX2169772
ERX676542	ERX462095	ERX103555
ERX359421	ERX2004328	ERX979826
ERX1666449	ERX505378	ERX139450
ERX1711435	SRX1884860	ERX531910
ERX305148	ERX513135	ERX1666636
ERX1907071	SRX2516203	ERX1820775
ERX674904	SRX368821	SRX254273
ERX087108	ERX686793	ERX022911
SRX473161	ERX325757	ERX686818
SRX761928	ERX1666351	ERX451042
SRX555825	ERX134973	ERX652721
ERX2008711	ERX451302	ERX1852901
SRX2535521	ERX359319	SRX658935
ERX139345	ERX212216	SRX390853
SRX659174	ERX2008753	SRX477026
ERX657933	SRX359251	ERX207103
ERX2003768	SRX2122570	ERX2003502
SRX1114275	ERX680981	ERX694910
SRX451233	ERX1662711	ERX158497
ERX087110	ERX166875	ERX349620
SRX1051481	ERX1086523	SRX2535689
ERX686871	ERX910763	ERX384744
ERX1830458	ERX717714	ERX686787
ERX2011772	ERX505147	ERX1952257
ERX1048245	ERX1793909	ERX088493
SRX392403	SRX465708	ERX2008692
ERX047887	ERX1086768	SRX451101
ERX1667256	ERX979759	SRX998331
ERX694916	ERX384712	ERX2093194
ERX1666407	SRX2557121	ERX092343
SRX463802	SRX2551476	SRX155347
SRX1887019	ERX1998150	ERX717789
ERX2187241	ERX717875	ERX1229340
ERX328694	SRX658863	SRX2535589
ERX1149522	SRX469586	ERX513876
ERX2011963	ERX2011936	ERX652684
ERX482543	ERX1666657	ERX1770345
ERX212232	ERX1853060	SRX391687
ERX532129	ERX385177	ERX455998
SRX1885633	ERX506108	SRX390958
ERX1043686	ERX276122	SRX1887078
ERX979754	ERX451305	SRX467875
ERX926335	ERX1103582	ERX1711408
ERX100676	ERX062329	SRX464223
ERX113946	ERX096646	SRX3230754
SRX3070717	ERX1952366	SRX555619
ERX021688	ERX1711340	SRX2122557
SRX470926	ERX1370912	ERX531879
SRX1885091	ERX1611987	SRX254278
ERX770643	SRX129626	ERX2085628
SRX2535491	SRX762469	ERX187547
ERX482600	SRX1114312	ERX154788
ERX1269084	SRX467806	SRX511770
ERX209509	ERX1662724	ERX164906
ERX658738	ERX325766	ERX164871
ERX1998162	ERX956566	SRX456481
ERX551590	ERX531895	ERX470708
ERX1043641	ERX094740	SRX359153
ERX1834702	ERX658721	ERX062416
ERX015870	SRX2535259	SRX1886952
ERX2169731	ERX556609	ERX062307
ERX221160	ERX1114569	SRX1051358
SRX463016	SRX2516176	ERX349423
ERX956541	ERX2011988	ERX015369
ERX2011954	ERX385427	SRX2535285
SRX464588	SRX2122477	ERX385370
SRX555798	ERX652648	ERX1782575
SRX390948	ERX506169	ERX2131641
ERX462326	ERX095327	ERX505415
ERX1114519	ERX303869	ERX2003482
ERX389319	SRX477121	ERX1150008
ERX252200	ERX717899	ERX909850
SRX1137242	ERX2085653	SRX1886770
SRX363516	SRX468126	ERX770675
SRX391552	ERX1103602	SRX2551455
ERX1711420	SRX363622	SRX368759
ERX209558	ERX1972098	ERX490345
ERX2073755	SRX366356	ERX132334
ERX164830	ERX1770138	ERX1086732
ERX275999	ERX2008698	ERX087057
SRX2516201	ERX1711445	SRX2516162
ERX1268919	ERX686635	ERX2008693
SRX555684	ERX384666	ERX676562
ERX2004072	ERX1852663	SRX463355
SRX555824	ERX085288	SRX761732
ERX061600	ERX2073608	ERX186308
ERX392005	ERX1972247	ERX1269453
SRX567916	ERX686818	SRX887104
ERX686710	ERX191995	ERX353379
ERX686723	ERX1048183	SRX364564
ERX1859288	ERX1269241	ERX1998120
SRX392297	ERX1269468	ERX1666242
ERX276126	ERX2131452	ERX652698
SRX1051488	ERX1793947	SRX368172
SRX373628	ERX506023	SRX659264
SRX2551510	ERX095288	ERX956787
ERX1222321	ERX505481	ERX1647950
ERX1666311	ERX1120534	ERX1098165
ERX305165	ERX1711288	ERX186904
ERX349549	ERX140774	ERX2085773
ERX531927	ERX506057	SRX1887673
ERX556847	SRX304889	ERX086682
ERX1971996	ERX103567	ERX1222227
SRX146577	ERX1370884	ERX349199
ERX1626283	ERX1269455	ERX1626052
ERX221167	SRX1044999	SRX364335
ERX154933	ERX451017	ERX1033724
ERX1628274	ERX470620	ERX1972166
ERX458918	ERX451477	ERX1035153
SRX2386460	SRX148247	ERX209539
ERX1662739	SRX363557	ERX086958
SRX3070748	ERX330673	ERX349661
ERX1370866	ERX505359	ERX980194
SRX565730	SRX3281973	ERX042930
SRX390854	ERX1907022	ERX652668
ERX405739	ERX652635	ERX025490
SRX3281946	ERX391885	SRX1116124
ERX1855418	SRX1886683	SRX1886787
ERX276059	ERX1711383	ERX1120573
ERX140801	SRX1887462	ERX1907074
SRX373631	ERX359453	SRX1885614
ERX384944	ERX139458	ERX267667
SRX477123	SRX464086	ERX015344
ERX686608	SRX148234	SRX554821
ERX531985	ERX513573	ERX674904
SRX129602	ERX1120646	ERX1852871
ERX1146529	ERX238592	ERX910748
ERX506021	ERX140779	ERX154974
SRX466431	SRX422794	ERX717847
ERX267683	ERX1998092	ERX391857
ERX2012054	ERX1745830	SRX1884871
SRX1885346	ERX658799	ERX212156
ERX646949	ERX552169	ERX552117
ERX2011548	SRX1887637	ERX1952260
SRX464436	SRX359292	ERX490202
SRX468301	ERX085396	SRX2535454
ERX1103725	SRX150185	ERX2012120
ERX1666263	ERX191997	ERX1933621
ERX187419	ERX139383	SRX364545
ERX113986	SRX1885498	ERX552025
ERX926787	ERX022181	ERX303908
ERX807501	ERX325988	SRX451232
ERX2011549	ERX178831	ERX1086795
ERX659105	ERX1606218	SRX364410
ERX552095	ERX094864	ERX1952270
ERX1657369	ERX158616	SRX468277
ERX2169709	ERX148002	ERX134727
SRX1793916	ERX2131591	SRX2551641
ERX349475	ERX114019	SRX113232
ERX1027971	ERX532098	ERX148022
ERX158556	ERX1501030	ERX686895
ERX551209	ERX451181	ERX1048108
ERX252408	ERX349759	SRX367965
SRX548559	ERX1120350	ERX062285
SRX152498	ERX110408	SRX2122580
ERX1785589	ERX1033523	SRX473227
ERX1583699	ERX186335	SRX364582
ERX1098108	ERX462264	ERX1120636
ERX349770	ERX267632	ERX134954
SRX887150	SRX3281952	ERX1852753
ERX1299395	SRX2122553	ERX490376
ERX492471	ERX1269459	SRX1885424
SRX473204	ERX1626166	ERX1628247
ERX694897	ERX1834624	ERX1114560
ERX482594	ERX275993	ERX658890
ERX2011595	ERX384942	ERX207105
ERX646907	ERX113978	SRX129704
ERX376412	ERX680753	ERX1785682
ERX770662	ERX2004424	ERX1972235
ERX956691	ERX2003873	ERX062294
ERX284127	SRX367911	SRX468076
SRX2122485	SRX672579	ERX505477
ERX1667369	ERX2003792	ERX1711317
ERX681223	ERX1626264	ERX015289
ERX325753	ERX349599	ERX646313
ERX088510	ERX451256	ERX209444
ERX110752	ERX094861	SRX659109
ERX2003528	ERX086988	ERX1859291
ERX1703913	ERX926276	ERX1852810
ERX552076	ERX1770111	ERX1662849
ERX506174	SRX391551	ERX1972220
SRX507201	SRX364443	SRX2219222
ERX349619	ERX416265	SRX364356
ERX979825	ERX139441	ERX680689
ERX325877	ERX659240	ERX385197
ERX552062	ERX1268946	ERX950101
ERX1150030	ERX139348	SRX981394
ERX506227	ERX681084	ERX1222302
ERX267676	ERX490300	ERX186902
ERX100622	SRX1885450	SRX313393
SRX3230787	ERX2093190	ERX238619
ERX385531	ERX659651	ERX088499
SRX2147147	SRX373619	ERX384850
SRX477065	ERX1971909	ERX807483
ERX385490	ERX1830458	ERX154899
ERX376407	ERX505486	ERX770647
SRX463677	ERX470658	ERX384872
ERX531880	SRX554794	ERX062386
SRX1885570	ERX385253	ERX1711273
ERX531869	ERX513825	SRX658878
ERX116905	ERX1998403	ERX1626158
ERX113979	SRX473156	ERX015558
ERX1370968	ERX139585	ERX1628294
SRX313276	SRX1605524	SRX160375
SRX567387	ERX1971917	ERX1222297
ERX086650	ERX030076	ERX1120214
ERX910764	SRX1605522	ERX349419
ERX336947	SRX373703	ERX186892
SRX004733	SRX463897	ERX1770145
SRX392393	SRX1886672	ERX1628301
ERX1647976	SRX375568	ERX305173
ERX136664	ERX462241	ERX646319
ERX209481	SRX473238	ERX462264
ERX063969	ERX238650	SRX1885721
ERX658860	ERX376489	ERX686903
ERX252281	ERX349514	ERX1626212
SRX129597	ERX506162	ERX1793877
ERX385314	ERX134617	ERX196476
ERX252201	ERX1852723	ERX909860
SRX449799	SRX2551509	ERX187434
SRX1887759	ERX1289112	ERX505948
ERX910743	ERX1933643	ERX095307
ERX470611	ERX646931	ERX1126818
ERX956358	SRX422873	ERX276012
SRX2535643	ERX680973	ERX1273557
ERX1222258	SRX456519	ERX455868
ERX552226	ERX330887	SRX566796
SRX363570	SRX463097	SRX566094
SRX463203	ERX1612021	SRX466240
ERX241152	ERX1782581	ERX1998083
ERX2093082	ERX132396	ERX681006
ERX100647	ERX717745	ERX186885
ERX646909	ERX659146	ERX2011636
ERX1971920	SRX477057	SRX2551507
ERX2006907	ERX652725	ERX910786
ERX1666384	ERX505168	ERX717835
ERX1035202	ERX152068	SRX1886948
SRX359158	SRX392101	ERX385295
SRX2535452	ERX659257	SRX507324
ERX956494	ERX2004697	ERX389209
ERX513471	ERX556819	ERX1834706
SRX555875	ERX505503	SRX368097
ERX385535	ERX1782586	SRX2535238
ERX411952	ERX252377	ERX1971910
ERX015570	ERX015287	ERX2011548
ERX384669	SRX1887797	ERX094734
SRX2426216	SRX451263	ERX1120345
SRX1885604	SRX467763	SRX463957
SRX477099	ERX658886	ERX2012100
ERX025435	ERX451485	ERX1120426
SRX555643	ERX950082	SRX007687
ERX333107	SRX1885338	ERX062478
ERX389331	ERX1657365	ERX1952363
SRX364285	ERX1048182	ERX490366
SRX313353	ERX1370897	ERX926775
ERX316706	SRX1887836	ERX2006938
ERX1120432	ERX147790	SRX555669
ERX1770129	ERX1098106	ERX646266
ERX1852947	SRX2516167	ERX197772
SRX449892	ERX1972148	ERX1852928
ERX140729	ERX241140	ERX956418
ERX1626108	ERX1611984	ERX212198
SRX364370	ERX681224	ERX095282
ERX110790	ERX134734	ERX1611881
ERX717724	ERX158631	ERX1405519
SRX1884745	ERX1086703	SRX1886749
SRX507205	ERX979743	ERX532094
SRX2535173	SRX2515447	ERX095305
ERX681021	ERX681103	ERX505422
ERX1711433	ERX154865	ERX1103600
ERX451163	SRX364320	ERX1086514
ERX021364	ERX462163	ERX1086772
ERX384999	ERX349456	ERX178845
ERX505199	ERX1101025	ERX1793776
ERX1667431	ERX110701	SRX3282388
ERX010730	ERX1711205	ERX492476
ERX1289102	ERX681200	ERX1120354
ERX134642	SRX3070686	ERX1268882
ERX238646	SRX1887752	ERX686566
ERX646271	ERX490304	ERX360723
ERX110732	SRX1886670	ERX385500
ERX979681	ERX1611966	SRX1887684
SRX368125	ERX694882	ERX1611957
ERX1033694	ERX1657343	ERX1611942
ERX531995	ERX1120360	SRX1272262
SRX555862	SRX566878	SRX477187
SRX1114254	SRX1887787	ERX204900
ERX551812	SRX1885388	SRX2535169
ERX531974	ERX178889	ERX110429
ERX470603	ERX1820887	ERX030091
SRX468176	ERX956765	ERX1583708
ERX094836	SRX672580	ERX063955
ERX652715	SRX3281942	SRX391572
SRX2535687	SRX473224	SRX473158
ERX531944	ERX1222230	ERX1647961
ERX139488	ERX1711276	ERX482589
ERX384707	SRX1885757	SRX659293
SRX1044999	ERX138331	ERX956822
ERX451094	SRX392120	ERX676515
ERX1666273	ERX085305	ERX392008
SRX1887773	ERX646452	ERX686815
ERX1770179	ERX1120297	SRX672600
ERX462227	SRX422817	ERX646952
ERX025477	ERX2011996	ERX333003
ERX532138	ERX275998	SRX152510
SRX158250	SRX761829	SRX1885271
ERX325889	SRX391696	ERX1998060
ERX202163	ERX717795	ERX1972213
ERX1284836	ERX956383	SRX463525
ERX349275	ERX1120585	ERX506212
ERX1103546	ERX686709	SRX887132
ERX686833	ERX680738	ERX061600
ERX1952351	ERX197826	SRX1051395
ERX694909	ERX209484	SRX471007
ERX646924	ERX385079	SRX364293
ERX349199	ERX360757	ERX061596
ERX1626317	ERX139459	SRX477085
SRX313304	SRX1114300	SRX364386
SRX2122520	ERX2131525	ERX063178
SRX364587	ERX1611762	SRX359148
ERX1269273	SRX1044926	ERX652752
ERX025536	SRX366328	ERX022944
ERX1834204	ERX451312	ERX451236
ERX505337	SRX2551399	SRX391624
ERX330787	SRX658865	ERX482600
ERX1180279	SRX2535584	SRX2535542
ERX1048285	ERX2003802	ERX513782
ERX385302	ERX451087	ERX186612
SRX473215	ERX2131561	SRX1887500
ERX1222266	ERX675008	ERX505147
SRX886926	ERX116941	ERX1782586
ERX552032	ERX686694	ERX1098156
ERX209435	ERX686736	ERX1667430
ERX490184	ERX1626049	ERX359448
ERX094832	ERX770133	ERX1507999
ERX910072	ERX456005	ERX2011867
ERX305123	ERX384999	ERX1859643
ERX1222184	ERX110790	SRX1886871
ERX2169708	SRX1887084	ERX105403
SRX456505	ERX1933617	SRX477142
SRX477125	ERX659326	ERX238600
ERX1852768	ERX349783	ERX1666445
ERX1611845	ERX110667	ERX657935
ERX110731	SRX456505	ERX385458
ERX385511	ERX1853113	ERX2169718
SRX373651	ERX505171	SRX422865
SRX359321	ERX221149	ERX1103585
ERX196416	ERX1820851	ERX1972102
ERX646321	ERX513759	SRX3282368
ERX1662825	ERX490223	ERX187525
ERX1162565	ERX134930	ERX513589
ERX186889	SRX392271	ERX284210
ERX506138	ERX1606234	ERX2085595
ERX1314980	ERX949974	SRX473168
ERX490382	ERX1667430	SRX1272203
SRX473206	ERX2085688	SRX368816
SRX364562	ERX349435	ERX092347
ERX956638	SRX463578	ERX1666561
SRX368876	SRX150036	ERX1501100
ERX451026	ERX482551	ERX110724
ERX2007910	SRX364223	ERX330919
ERX1667359	ERX326056	SRX363631
ERX087039	SRX313277	ERX514120
ERX349775	SRX467930	ERX1086503
ERX147772	SRX463537	ERX110373
ERX1830608	ERX022525	ERX1830505
SRX158258	ERX513812	ERX770142
ERX062475	ERX926409	SRX1884877
ERX2003544	ERX209390	ERX1229312
ERX556692	SRX2122470	ERX956409
ERX2006922	SRX175972	ERX096757
ERX551107	SRX887066	ERX462157
ERX120696	ERX686869	ERX136654
ERX021687	SRX468292	ERX385163
ERX979925	ERX015555	ERX950047
ERX513477	ERX1120322	ERX333052
ERX349604	SRX567400	ERX389311
ERX164911	ERX114012	ERX389224
ERX152003	ERX2011953	ERX2085621
ERX094671	ERX187567	ERX552195
SRX659050	ERX956728	ERX1933609
ERX956823	SRX2535370	ERX909814
ERX2093175	ERX451375	ERX186929
ERX717705	ERX212090	ERX462155
ERX178860	SRX392383	ERX385425
SRX3279849	ERX1606255	ERX030067
ERX1269202	ERX658723	ERX556855
SRX422837	SRX1887481	ERX1662789
ERX187686	ERX094860	ERX980254
ERX2011962	SRX1272214	SRX1884951
ERX1150169	SRX1887594	SRX3282380
SRX2557011	SRX2551454	ERX505996
SRX155182	ERX405732	ERX148021
ERX154935	ERX675009	SRX364212
SRX2516200	ERX391920	ERX658691
ERX221138	ERX158560	ERX1711420
ERX221142	ERX2003895	ERX405710
ERX132398	ERX556700	ERX042924
ERX1997665	SRX555804	SRX507311
ERX532007	ERX1269763	ERX717736
ERX680641	ERX506075	ERX659610
ERX451444	ERX207138	ERX349767
SRX1885028	ERX1657277	ERX659634
ERX1662851	SRX152499	SRX1886719
ERX139322	ERX092332	SRX1466260
ERX022181	ERX1086781	ERX717831
ERX980247	ERX1666617	ERX956830
ERX1907043	SRX2535188	SRX1886594
ERX025451	ERX132433	SRX467901
ERX2004061	SRX1887801	ERX2073744
SRX2551416	ERX1662718	ERX1611986
ERX1998398	ERX1269765	ERX979657
SRX359171	ERX680739	ERX158560
ERX132431	ERX114001	SRX2535429
ERX1370853	SRX2551444	ERX2003702
SRX1885125	ERX1852853	ERX209551
ERX152019	ERX080832	ERX2012011
SRX566912	SRX2003738	ERX686706
SRX1837673	SRX998328	ERX470704
ERX134599	SRX368010	ERX505145
ERX186904	ERX658955	ERX384764
ERX1626309	ERX675058	SRX076794
SRX1885020	ERX389284	ERX1222247
ERX1859664	ERX085369	SRX1885412
SRX1887616	ERX1852806	ERX552194
ERX681072	ERX686795	ERX1611798
ERX717995	ERX1972059	ERX659248
ERX552035	SRX1885545	SRX887117
ERX1086716	ERX085495	SRX172450
ERX646253	ERX680653	ERX158643
ERX659012	ERX513803	ERX1048237
ERX025442	ERX385331	ERX2093238
SRX1885579	ERX187448	ERX086918
ERX042876	ERX1834702	ERX717807
ERX384645	ERX681182	SRX456484
ERX717837	ERX238629	SRX1885728
ERX1859660	SRX007695	ERX1269738
ERX061571	ERX1120559	ERX187463
ERX330902	ERX1657290	SRX392199
ERX087043	ERX1103701	ERX1952365
ERX680858	ERX153342	SRX1453652
ERX1314969	SRX477120	SRX313341
ERX1952403	ERX1048159	SRX1887429
ERX1162573	ERX451433	ERX556779
ERX1501013	ERX1103712	ERX384770
SRX1272236	SRX368803	SRX1887567
ERX513658	ERX330778	ERX1907122
SRX1272227	ERX1299462	SRX658921
ERX505184	ERX025535	ERX2093178
ERX658773	ERX646221	ERX1859650
ERX490189	ERX1370944	ERX384646
ERX506082	ERX1098105	ERX505922
ERX660877	ERX207107	ERX2073756
SRX2557074	ERX2131593	ERX153324
ERX505088	SRX1272257	SRX507310
ERX513316	ERX680798	ERX158638
ERX1952420	ERX2007897	ERX950002
ERX1269757	ERX209446	ERX506164
ERX110664	SRX658874	ERX186853
ERX095286	ERX187589	ERX1647981
ERX384752	ERX942877	ERX139485
SRX392557	ERX385319	ERX1150031
ERX212206	SRX463676	ERX1853100
ERX717804	SRX392096	ERX514116
ERX134667	ERX359418	ERX1033684
ERX1657289	ERX187450	ERX660915
ERX482555	ERX252363	SRX175993
ERX980210	ERX209549	ERX166896
ERX513226	ERX1666308	ERX505942
ERX1501014	ERX1785613	ERX1583747
SRX422826	ERX1035188	SRX451241
ERX332975	ERX1666249	ERX659598
ERX276048	ERX532128	ERX956641
ERX2085656	ERX391952	ERX1666269
ERX353375	ERX506159	ERX204817
ERX154918	ERX1033701	ERX384710
ERX1626165	SRX129704	SRX364282
ERX1583763	SRX422822	ERX094826
SRX2219876	ERX910747	ERX1120623
ERX2008611	ERX1830612	SRX2219177
ERX1657241	SRX135111	ERX186595
ERX456072	ERX513800	ERX349563
ERX389332	SRX152464	ERX062295
ERX1770388	ERX147845	ERX349521
ERX1027983	ERX505950	ERX556729
SRX469595	SRX1884930	SRX1885312
ERX1852866	ERX1269486	SRX313334
SRX546118	ERX1285946	ERX505346
ERX1120487	ERX385532	ERX686771
ERX196438	ERX025469	ERX030070
ERX353393	ERX1114448	ERX979685
ERX1793777	SRX762402	SRX3070596
ERX980303	ERX1590846	ERX1611875
ERX439274	SRX145236	SRX473145
SRX469510	ERX1269262	ERX1852980
SRX1605473	ERX113953	ERX531943
ERX681198	ERX001298	SRX391535
ERX212117	ERX1711272	ERX462321
ERX1103662	ERX284140	SRX1887835
ERX532052	SRX1051461	ERX681299
ERX1793907	ERX391859	SRX555693
ERX385413	SRX1886929	ERX134987
ERX1501081	ERX209467	ERX455893
SRX462894	ERX659229	ERX086948
ERX717786	ERX015867	ERX686746
ERX328702	ERX116959	ERX451257
ERX158571	SRX391544	ERX2131475
ERX1285968	ERX680995	SRX1887064
ERX2004045	ERX556870	ERX455873
SRX1884978	ERX2073672	ERX252282
SRX477056	ERX1120402	ERX1120603
SRX220072	ERX336957	ERX1711261
ERX332977	ERX2073684	ERX1035178
ERX1120563	ERX926370	ERX207115
SRX658857	ERX1770224	ERX646911
ERX681287	ERX178902	SRX313361
ERX139594	ERX1583798	SRX1886970
ERX1149569	ERX2085817	ERX1858629
ERX1793881	ERX113384	SRX366352
SRX364315	ERX1048208	SRX886895
ERX360730	ERX1855436	ERX209548
ERX238578	ERX1222205	ERX1971949
SRX1887799	SRX477115	SRX1887028
ERX096748	SRX2764976	ERX556848
ERX1269456	ERX717799	ERX1028004
SRX129631	ERX1120531	ERX100674
ERX140794	SRX1886982	ERX1972068
ERX385224	ERX385468	ERX325807
ERX462217	ERX1830621	ERX021699
ERX1855405	ERX2073669	ERX147830
ERX980243	SRX392179	ERX505962
SRX3070611	ERX1785731	ERX589420
ERX241160	ERX085354	ERX252392
ERX1626193	ERX2007899	ERX2011976
ERX552059	ERX1997665	SRX364222
ERX717782	SRX468107	ERX1033542
ERX1834614	ERX956725	ERX1043659
ERX140731	ERX659282	ERX025466
SRX554841	ERX1834614	ERX1907070
ERX717761	ERX910774	ERX252177
ERX1667361	ERX681054	ERX505995
SRX1886750	SRX467927	ERX349262
ERX196453	ERX325833	ERX1035215
ERX1268949	ERX336945	ERX652711
ERX2131400	ERX1907100	ERX1048281
ERX360737	ERX1150085	ERX139414
ERX154792	ERX204881	ERX1120433
ERX490129	ERX1150028	ERX187686
SRX422941	ERX956574	ERX980181
SRX152505	ERX1971939	ERX717818
ERX087013	ERX139325	ERX062312
ERX1864065	SRX391761	ERX1820844
ERX166937	SRX998326	SRX1887788
ERX1859658	ERX2085748	SRX3070688
SRX2516194	ERX2073747	ERX1770182
SRX3070698	ERX1971992	SRX3070644
ERX275993	SRX555594	ERX1834646
ERX1611996	SRX148242	SRX3230789
ERX392031	ERX956692	ERX252290
SRX1044931	SRX467737	SRX658962
ERX1662755	ERX252348	SRX451117
SRX477054	ERX384917	ERX680894
ERX389195	ERX980165	SRX390928
SRX1887654	ERX204823	ERX956798
SRX2556979	SRX2557080	ERX451161
ERX1666443	ERX505118	ERX349535
SRX467876	ERX2169753	ERX021329
ERX1048206	ERX2131418	ERX451061
ERX1662731	ERX094881	SRX359209
ERX1269457	ERX187690	ERX015888
ERX1269108	SRX422905	ERX523250
ERX152087	ERX284190	SRX1885244
ERX2073703	ERX015370	ERX349470
SRX471100	ERX025534	ERX384929
ERX1289117	SRX364278	SRX1051438
ERX384936	ERX646362	ERX1098184
ERX376435	ERX514143	SRX466432
ERX2003821	ERX658928	SRX2122457
SRX363574	ERX305128	ERX376461
ERX1952260	ERX062505	SRX368056
ERX2004442	ERX376491	SRX468149
ERX116906	SRX1886951	ERX946096
ERX389294	SRX392285	SRX477108
SRX1051347	ERX284143	ERX186342
ERX462097	ERX330729	ERX506169
ERX330783	ERX147834	ERX166859
ERX1126827	SRX555801	SRX555743
ERX1886055	SRX555799	SRX2557005
ERX204888	SRX479803	ERX2011830
ERX376395	SRX390862	ERX658834
ERX1785583	ERX1793945	ERX231424
ERX979703	ERX094769	ERX455928
ERX212132	ERX134686	SRX469532
ERX025486	ERX1711358	ERX1971960
ERX1035231	SRX368904	ERX462086
SRX886907	SRX3282381	ERX209518
ERX330642	ERX252214	ERX405723
ERX202310	ERX405744	ERX680846
SRX1044966	SRX1887674	ERX063938
SRX364531	ERX2073740	ERX384856
SRX456499	ERX2004443	ERX166860
ERX1033674	ERX110713	SRX146596
ERX330801	ERX015281	ERX1126775
ERX405689	ERX506271	ERX1626092
ERX505525	ERX139593	SRX476995
SRX1884858	ERX455906	ERX009684
ERX680884	ERX1103672	ERX674903
ERX391947	ERX1501037	ERX1626227
SRX2551415	ERX926380	ERX659156
ERX092353	SRX2557108	SRX672595
ERX094678	ERX094851	ERX349728
ERX956356	ERX202261	SRX129632
ERX1770262	ERX116917	ERX1859262
ERX556608	ERX359427	ERX202201
SRX1885514	ERX186358	ERX349607
ERX1103622	ERX1770303	ERX2006933
SRX467790	SRX2417067	SRX392205
ERX148014	ERX209495	ERX139356
SRX469612	ERX1027980	ERX659195
ERX305192	ERX551134	ERX1899585
ERX1770147	SRX1885780	ERX140787
ERX980188	ERX1657360	SRX373641
ERX1269768	ERX2073619	ERX1864078
ERX325912	ERX384947	SRX511753
ERX025506	SRX658879	ERX284127
ERX505132	ERX325917	SRX3281984
ERX451220	SRX391543	ERX1952335
ERX1852745	SRX392191	SRX470959
ERX1886059	ERX658688	ERX652687
ERX062371	ERX252306	SRX449851
ERX022955	ERX088490	ERX1033685
ERX1770197	ERX2003519	SRX1886895
ERX1583704	ERX658941	ERX1667358
ERX389226	ERX087088	ERX187638
ERX1027974	SRX449840	ERX202272
ERX2131564	ERX178911	SRX1885598
ERX154804	SRX152716	ERX192007
ERX681159	ERX1626141	SRX392558
ERX164883	ERX110644	ERX513264
SRX392159	ERX1626080	ERX513856
ERX405725	ERX1662746	ERX956567
SRX462898	SRX375563	SRX364423
SRX463651	ERX2131597	SRX1885163
ERX186924	ERX094621	SRX1051501
ERX551208	ERX686653	ERX2003685
ERX015864	ERX1751635	ERX652707
ERX241162	ERX385054	ERX1657325
ERX451180	ERX1972182	ERX094829
SRX1885694	ERX450581	ERX1952385
ERX376460	SRX368138	ERX094751
ERX062374	ERX088478	ERX061568
SRX467855	SRX1886744	ERX110351
ERX330821	ERX717764	ERX186591
ERX241171	ERX659028	ERX694888
ERX979733	ERX451399	ERX686796
ERX680691	ERX551141	SRX2219354
ERX1952265	ERX062301	ERX532037
ERX926295	ERX1666226	ERX979684
ERX2012056	ERX2011813	ERX1793821
ERX276147	ERX1048259	ERX979770
ERX956645	ERX513548	ERX490170
SRX3230780	SRX359237	ERX085358
SRX2122483	ERX1086805	ERX202255
ERX154907	ERX389220	SRX886942
ERX1793939	ERX462267	SRX658988
ERX353378	ERX513216	ERX384983
ERX681234	SRX146562	ERX717769
ERX087042	ERX085370	ERX652645
SRX1885084	ERX384730	ERX490295
ERX096648	SRX567415	ERX405730
ERX1606239	ERX1033588	ERX187607
ERX252275	ERX147779	ERX389153
ERX2093167	ERX686907	ERX158612
SRX148258	ERX2008584	SRX364237
ERX212158	ERX1782577	ERX328688
ERX514134	ERX513852	SRX468099
ERX2008740	ERX1666652	SRX511745
SRX313382	ERX178887	ERX134747
ERX138316	SRX2535418	ERX1269500
SRX3070694	ERX116945	ERX2085797
ERX680853	ERX092350	ERX025419
ERX325928	ERX209475	ERX086910
SRX2535587	ERX926333	SRX463926
ERX063972	ERX717979	ERX326036
SRX2219289	ERX2093125	ERX085279
ERX086648	ERX1915114	ERX384701
ERX451428	ERX659204	SRX369159
ERX1820817	ERX1583782	ERX022906
ERX1314972	ERX1662766	ERX022161
SRX469544	SRX2426215	ERX492478
ERX658910	ERX114013	SRX1884924
ERX1269466	ERX980238	ERX2073720
SRX1885115	ERX187449	ERX439270
ERX085253	ERX956560	SRX375543
SRX466143	SRX375511	ERX2187216
ERX635182	ERX513711	ERX1120374
SRX1885685	ERX110698	ERX980206
ERX1628277	SRX363655	ERX513473
ERX556841	ERX360768	SRX1051318
ERX2008601	ERX349515	ERX1035235
ERX1666309	ERX470707	SRX659252
SRX887108	ERX660918	ERX556731
SRX359145	ERX330885	ERX349200
ERX979700	ERX047891	ERX1268924
ERX204852	SRX1051406	ERX134577
SRX2219839	ERX2011853	SRX1887518
SRX1051408	ERX110409	ERX2003790
ERX1915109	SRX244552	ERX384995
SRX672608	ERX1086802	SRX469559
ERX1606250	ERX110391	ERX267665
SRX390858	ERX451382	SRX2535470
ERX385484	ERX1043659	ERX1126795
ERX1971895	ERX1612010	ERX681237
SRX1885704	SRX391545	ERX1662822
ERX1229340	SRX1885370	ERX1027822
SRX364478	ERX166890	ERX1492902
SRX422775	SRX479770	ERX330708
SRX313274	SRX1886976	ERX1048266
SRX1885399	ERX455939	SRX1887490
ERX1907088	ERX062382	ERX657969
ERX204881	ERX349189	ERX451273
SRX363632	ERX980175	ERX094816
ERX139547	SRX463878	ERX088544
ERX1098120	ERX186599	ERX087089
ERX152029	ERX1035230	SRX761676
ERX681111	ERX187470	ERX110857
ERX462178	ERX1120499	ERX513566
SRX1885229	ERX980170	SRX2556983
ERX154873	ERX085363	ERX012526
ERX2085606	ERX326069	SRX391602
ERX2131427	ERX152087	ERX956391
SRX1887426	ERX1972122	ERX676555
ERX1820862	ERX110785	SRX2219183
ERX1100998	ERX186921	ERX552054
ERX1793899	ERX392035	ERX717779
ERX2169732	ERX2004345	ERX1972071
ERX405679	ERX1626319	SRX659229
ERX1269452	ERX659069	ERX1273563
ERX1667375	SRX375581	ERX385424
ERX658892	ERX482598	ERX2085639
ERX1662831	ERX2093155	SRX2122528
ERX456007	ERX657961	ERX132463
ERX1666321	ERX1284833	ERX110651
ERX187562	SRX1884731	SRX887108
ERX513177	ERX949988	SRX1422894
SRX1887414	ERX384805	ERX635176
ERX1269103	SRX1885606	SRX477057
SRX364552	ERX2008700	ERX506163
ERX2007912	ERX391978	SRX887146
SRX1886727	ERX187654	ERX1103538
ERX1098105	SRX146551	ERX1120249
ERX1626271	SRX659169	ERX681127
ERX2131617	ERX1222305	ERX926787
ERX062503	ERX686783	ERX047893
ERX1666376	SRX1051453	ERX681067
ERX680989	ERX154840	SRX1885385
SRX887086	ERX1098137	ERX470614
SRX555755	SRX1885482	SRX146579
ERX158584	ERX1666339	ERX956768
ERX1222305	ERX556767	ERX305113
SRX672587	ERX154869	ERX451259
ERX1120493	ERX1952371	SRX499245
ERX021294	SRX189863	SRX473157
SRX2535347	ERX326086	ERX2169729
ERX085315	ERX2131408	ERX1933608
ERX154951	ERX513518	ERX025429
ERX1972119	ERX1103579	ERX680924
ERX1657365	SRX2410530	ERX1103701
ERX120763	SRX2535644	ERX1150199
ERX009543	ERX2008611	ERX552150
ERX187679	ERX360710	ERX1086811
ERX209439	ERX1048258	ERX1611851
ERX1150178	SRX422926	ERX2011628
ERX658769	ERX113354	SRX467787
ERX022940	ERX1370948	SRX1887830
SRX359148	SRX555786	ERX349497
ERX490268	SRX2122547	SRX3070617
ERX1611913	ERX1952426	ERX384945
ERX1611758	ERX513138	SRX1887002
SRX1837668	SRX422915	SRX1885221
ERX113980	ERX1103547	ERX094675
ERX087011	SRX2535691	SRX1887628
ERX652770	ERX1048229	ERX2085793
ERX391897	SRX364468	ERX462175
SRX1884984	ERX2073607	ERX212092
ERX187504	ERX926417	SRX1605469
SRX172486	ERX061472	ERX451146
ERX1273558	ERX2003554	ERX2093286
ERX359411	SRX313302	ERX062299
ERX2012012	ERX1150084	ERX1611772
ERX166917	ERX085227	ERX330833
ERX1285996	ERX166876	SRX672625
ERX910779	ERX2073754	ERX2093221
ERX506093	SRX145221	SRX449850
ERX333037	ERX482571	SRX2551444
ERX492456	ERX657944	ERX552208
ERX023474	ERX556676	SRX359234
ERX021692	SRX373461	ERX267626
SRX555793	ERX492438	ERX1662703
ERX2004405	ERX2085794	SRX148242
ERX2131571	SRX129612	ERX2007893
ERX551823	ERX490271	SRX135114
SRX359224	ERX1785677	SRX1114279
SRX1051523	ERX1150147	ERX085365
SRX3281971	ERX204898	ERX551571
ERX1852782	ERX470753	ERX979751
ERX1820779	ERX186634	SRX392351
SRX463058	ERX1770191	ERX1834710
ERX196452	ERX717732	ERX325832
ERX1120357	ERX061544	ERX646204
SRX364350	ERX1628240	ERX085220
ERX252310	SRX468098	ERX505138
ERX451036	ERX385208	ERX451398
ERX770154	ERX1667363	ERX680667
ERX113994	ERX1626314	ERX1611933
ERX556778	ERX359429	ERX658832
ERX1852657	ERX1657250	ERX333029
ERX646315	ERX389234	ERX2012068
ERX325886	ERX2008650	ERX349529
SRX511772	ERX513688	ERX1103611
ERX451411	ERX252342	SRX392397
SRX981461	ERX492474	ERX513226
ERX1222225	ERX252302	SRX463897
ERX1793932	ERX956812	SRX135149
SRX451498	ERX1785578	ERX1852796
ERX1299430	ERX552183	ERX681234
SRX466140	SRX1884760	SRX473192
ERX1972096	ERX092306	ERX209457
ERX116916	ERX926290	SRX391711
ERX094642	ERX1834654	ERX979701
ERX346934	SRX364274	ERX646384
ERX063852	ERX1662734	ERX061537
ERX022908	ERX1852977	SRX1605537
ERX462166	SRX467958	ERX1033711
ERX1150062	ERX094836	SRX467882
ERX1162602	ERX1405529	ERX086944
ERX1855432	ERX2004692	ERX328702
SRX2219549	ERX148022	ERX385103
ERX1150120	ERX325890	ERX1830558
ERX025470	ERX950085	SRX244493
SRX476993	ERX204827	ERX979737
ERX359344	ERX113974	ERX1770317
SRX1044930	SRX981322	ERX506226
ERX1048207	ERX1405521	ERX196396
ERX1915112	ERX349692	SRX1044971
ERX1933625	ERX1998098	ERX1086822
ERX1120410	ERX1098165	ERX451252
ERX1834599	ERX1711386	ERX2004041
ERX1150187	SRX2700323	SRX467738
ERX956611	ERX717637	ERX2003510
ERX659271	ERX2011730	ERX333080
ERX1785665	ERX2073745	ERX105404
ERX025558	ERX807516	ERX212179
ERX385519	SRX664903	ERX2012058
ERX1269200	SRX2535197	ERX1852769
SRX1887542	ERX086937	SRX2122494
SRX422829	ERX451306	SRX1114251
SRX449963	ERX2131429	ERX956805
ERX384911	ERX451427	ERX1033658
SRX422891	ERX956460	ERX1770115
ERX950052	ERX456071	ERX204837
ERX2004689	ERX979941	ERX1048245
ERX328691	ERX1666539	ERX196404
ERX015292	ERX1933667	ERX717999
ERX646341	ERX223860	SRX463716
SRX3279865	ERX531987	ERX094762
ERX015278	ERX505920	SRX364413
SRX3282394	ERX1662361	SRX1885521
ERX349255	ERX505515	SRX1885481
SRX363679	SRX2557112	ERX686612
ERX505091	ERX1114580	ERX015566
ERX330756	ERX659136	SRX390948
SRX313389	ERX1048228	ERX1043633
ERX470785	SRX367998	ERX717925
ERX209423	SRX1886708	ERX095292
ERX1933640	ERX139514	SRX449823
ERX979662	ERX391913	SRX2551552
ERX1033555	ERX1907105	ERX1659864
ERX2085743	SRX2551421	SRX182999
ERX1150151	ERX187584	SRX422773
ERX1268945	ERX437083	SRX451139
ERX646457	ERX359322	ERX910805
SRX659261	ERX252207	SRX373698
ERX658948	ERX086943	ERX134706
ERX196468	ERX652723	SRX659231
ERX1098096	SRX004964	SRX981317
ERX979772	SRX567853	SRX2535594
ERX015286	ERX360756	SRX887082
SRX158255	ERX660870	ERX910791
SRX761678	SRX1885636	ERX1657245
ERX088487	ERX1666494	ERX681143
ERX2131457	ERX1830530	ERX110825
SRX148215	SRX566895	ERX659011
ERX186628	SRX2535518	ERX196395
ERX1933609	ERX063875	ERX087072
ERX105458	ERX152000	SRX1887796
ERX360746	ERX910042	ERX022177
ERX1751623	ERX513353	ERX1583758
ERX1583761	SRX368760	ERX154833
SRX659191	ERX349561	SRX1885722
ERX330760	ERX349543	ERX1222221
ERX980221	ERX100643	ERX1086521
ERX370453	ERX470710	ERX158611
ERX178905	ERX979685	ERX658865
SRX1885077	ERX086651	SRX422933
ERX956410	SRX1886718	SRX1886740
SRX375556	ERX505070	ERX513343
ERX1853028	SRX1885644	ERX104854
SRX499238	ERX384948	ERX1284823
SRX363600	ERX1785723	ERX086988
ERX1820880	ERX139512	ERX008685
SRX2700328	SRX364328	ERX086698
ERX1405508	ERX686895	ERX807505
ERX1830546	ERX1751632	ERX134938
ERX139317	ERX660900	ERX369873
ERX1952389	ERX022959	SRX189845
ERX686727	ERX384658	ERX513172
ERX646950	SRX1886858	ERX1834657
ERX980217	ERX369872	ERX087098
SRX477149	ERX1269268	ERX196453
ERX451110	SRX1887379	SRX2557072
SRX2551633	ERX1269465	SRX463518
SRX1051564	ERX646949	ERX1120634
ERX330648	SRX467816	SRX1887667
ERX330813	ERX385416	SRX546117
ERX2011673	ERX1048221	ERX015312
SRX2557105	SRX422829	ERX021689
ERX1666343	ERX062517	SRX391758
SRX567427	ERX241124	ERX1299431
SRX1053868	ERX1666612	SRX1605498
SRX659194	ERX1370867	ERX384944
ERX490165	ERX2005978	ERX139344
ERX1770260	ERX1972068	ERX658860
ERX513742	ERX2004666	ERX1143867
ERX513478	ERX1033675	ERX186919
ERX1033713	ERX556822	SRX1885315
SRX2535608	ERX238631	SRX887088
ERX2011959	ERX116901	ERX384699
SRX392641	ERX186336	SRX392380
ERX1126768	ERX147967	ERX950077
ERX455900	SRX465650	ERX1583716
SRX887071	ERX209572	ERX1666599
ERX556774	ERX326088	ERX204849
ERX158491	SRX422958	ERX551565
ERX1666532	ERX1662819	ERX204852
ERX681092	SRX146591	ERX659308
SRX368012	ERX349745	ERX681188
SRX2557092	SRX659105	ERX956534
ERX110817	ERX276155	ERX325940
ERX1933633	ERX1998105	ERX1785692
SRX659066	ERX490213	SRX135109
ERX1268910	ERX096694	ERX1043675
ERX1098160	ERX1907084	ERX389314
ERX062376	ERX505333	ERX110862
ERX956574	ERX513490	ERX135009
ERX139582	ERX212099	SRX254277
ERX513351	ERX1711204	ERX2169743
ERX021274	SRX368878	ERX1972135
ERX1508003	ERX120705	ERX405682
SRX1885674	ERX1852918	ERX551116
ERX389229	ERX1273556	ERX303868
ERX1033584	SRX2551465	ERX513542
ERX015574	ERX659222	ERX1626327
SRX1885381	ERX659243	ERX105455
SRX2122581	SRX113229	ERX1120289
ERX062498	ERX1114550	SRX981405
ERX1120448	SRX1884863	ERX023498
SRX2551417	ERX460158	ERX212125
SRX659091	ERX956665	ERX1659854
ERX1583799	SRX1053863	ERX212190
ERX2011982	ERX1027816	SRX373660
SRX160064	ERX1657368	SRX2535483
ERX349441	SRX465644	ERX956770
ERX178887	ERX482561	ERX1666582
SRX367964	SRX468104	ERX376484
SRX469529	SRX364454	ERX455938
ERX1852870	ERX1146528	ERX287425
SRX449823	ERX389204	ERX2131428
ERX490134	ERX110850	ERX107834
SRX129816	ERX063841	ERX1933605
ERX635177	ERX552234	ERX680803
SRX158238	SRX555879	ERX132290
ERX513284	ERX325878	ERX1626051
ERX456004	SRX567388	ERX979815
ERX096639	ERX1370910	ERX384909
ERX681239	SRX456517	SRX1051504
ERX139541	ERX166889	SRX1114291
ERX1711342	ERX462157	SRX1605527
SRX1884779	ERX1933604	ERX717853
ERX113952	SRX368137	SRX567426
ERX1606245	SRX477126	SRX477079
ERX658684	SRX3073674	ERX1852703
SRX1885062	ERX1855413	ERX659596
ERX1626038	ERX267638	ERX100633
ERX1886051	SRX659016	SRX392494
SRX659027	ERX1611807	ERX1033704
SRX658938	SRX467913	ERX385535
ERX660870	SRX373451	ERX132438
ERX470685	SRX392141	SRX463815
ERX132332	ERX1834598	SRX659062
ERX513250	SRX467917	ERX116968
ERX1785591	ERX659251	SRX479723
SRX1885111	ERX717877	ERX979939
ERX506225	SRX464588	ERX686653
ERX1114495	ERX392026	SRX152475
ERX2073694	SRX2122516	ERX196430
ERX178880	ERX646486	ERX241142
SRX1885706	ERX1590852	SRX2122525
ERX023550	ERX1028030	SRX468255
ERX1501088	ERX2011809	ERX086645
ERX061568	ERX138338	ERX506211
ERX1852867	ERX492441	ERX718016
ERX100684	ERX770140	SRX546086
ERX325901	SRX1887557	ERX956705
ERX1269228	SRX1885094	SRX375599
SRX391718	ERX204838	ERX385218
ERX1711287	ERX1830527	ERX1126789
ERX1027817	ERX1952367	ERX095323
SRX148256	SRX886864	ERX1770272
ERX1657209	SRX468066	ERX455915
SRX135123	ERX086675	ERX025474
ERX1120593	ERX238649	ERX107823
ERX652685	ERX2004341	ERX2073603
ERX1657318	ERX1770216	SRX422852
ERX1626014	SRX202073	ERX717931
ERX186626	ERX513246	SRX2535397
SRX1051467	ERX085280	ERX385456
ERX138342	ERX1269519	ERX134659
[truncated: 1 more rows]

## Sheet: 4000_genomes
Run_1	Run_2	Run_3
SRX175977	ERX1793919	SRX146565
ERX147975	ERX096713	ERX2131571
ERX1126818	ERX202168	ERX1647993
ERX132420	ERX001270	SRX1605471
ERX2093252	ERX186622	ERX212222
ERX1222258	ERX120736	SRX391544
ERX482600	ERX1711232	ERX416243
ERX1370955	ERX113941	ERX303914
SRX007693	ERX134616	ERX946089
ERX088491	SRX155179	SRX366350
ERX513316	SRX567359	ERX451222
SRX373648	ERX979723	ERX158653
ERX088524	ERX658865	ERX2085811
SRX1884919	ERX158569	ERX212084
ERX681056	ERX252405	ERX451087
SRX555756	ERX551575	ERX154878
ERX062289	SRX183026	ERX506124
ERX513248	SRX2557084	ERX646223
ERX186889	ERX2169752	ERX389247
SRX2551506	SRX1884761	SRX313361
ERX451424	ERX209457	ERX2004480
SRX1887109	ERX1886055	ERX470614
ERX187643	ERX100709	ERX360722
SRX368810	ERX1852732	SRX364291
SRX390956	SRX148270	ERX1830482
ERX1834614	ERX015594	SRX392388
ERX2006428	ERX956758	ERX1033545
SRX2219356	ERX2012119	ERX1972246
ERX062490	ERX086930	SRX359143
ERX166855	ERX505983	SRX391533
ERX451073	ERX462256	ERX1269024
ERX717630	ERX154791	SRX363547
ERX330778	SRX368909	ERX2011811
ERX807429	SRX2122556	ERX021709
ERX1703891	ERX186599	SRX1885076
ERX015269	SRX2535170	ERX1611825
ERX158524	SRX364279	ERX1126778
SRX1114255	SRX567416	SRX3000012
ERX267659	ERX276029	ERX551137
ERX1033524	ERX1820877	SRX189866
ERX1370958	ERX652737	ERX646276
ERX1150020	ERX2003879	ERX807474
ERX2085645	ERX1853043	ERX1273550
ERX385049	SRX672556	ERX325915
ERX2003827	SRX463135	ERX451046
SRX2535547	ERX2131434	ERX204809
ERX1222300	SRX886915	SRX375606
ERX100694	ERX1285946	ERX2012003
ERX551153	SRX1886708	ERX087115
ERX360778	SRX364431	ERX529518
ERX349668	ERX505944	ERX154790
ERX139559	ERX658967	ERX660918
ERX2169766	ERX2003840	ERX209395
ERX1103664	ERX556787	SRX659127
ERX276003	ERX276169	ERX389227
ERX1126801	SRX466072	SRX392320
SRX391587	SRX473162	ERX956402
ERX451124	ERX1853049	ERX015856
ERX1150179	ERX096669	ERX460146
ERX140732	ERX385233	ERX1820865
ERX212225	ERX385339	ERX025469
ERX532089	SRX886986	SRX1051329
ERX1770317	ERX158588	ERX1611995
SRX3281971	ERX202263	SRX3282408
ERX455885	ERX360705	ERX926721
ERX153322	ERX158600	ERX1150189
ERX241113	SRX359215	ERX659079
ERX384851	ERX1834683	SRX368836
SRX2535284	ERX384672	ERX680775
ERX523249	SRX364305	ERX391870
SRX659199	ERX063963	ERX134692
ERX209344	ERX686703	SRX473153
ERX212116	ERX1793839	ERX147764
ERX2011987	ERX152042	ERX120772
ERX552086	ERX2011908	SRX3070730
ERX042909	SRX364515	ERX505379
SRX1885098	SRX1887517	ERX110864
ERX686778	ERX552127	ERX2093139
ERX110761	ERX1120442	ERX1855598
ERX1864063	ERX686788	ERX926739
ERX147773	SRX463577	SRX451258
ERX063936	ERX349187	ERX120752
ERX980268	SRX1885150	SRX1114358
ERX385017	ERX451082	SRX1422843
SRX463169	ERX139267	ERX113324
SRX155188	ERX1915119	ERX686684
ERX1852919	ERX513273	ERX042917
SRX658858	SRX464117	ERX303895
ERX116898	ERX1666545	ERX186889
ERX152026	ERX1998082	ERX1626224
SRX659139	ERX113987	ERX092318
ERX385417	ERX349741	ERX1915111
ERX505381	SRX2012777	SRX2551617
ERX1852763	ERX1086840	ERX552132
ERX1666278	SRX368851	ERX1149560
ERX134959	ERX138310	ERX221194
ERX482553	SRX463715	SRX3281961
ERX490253	SRX364332	SRX1605495
ERX451395	ERX096650	SRX998326
ERX221154	ERX556769	SRX1886750
ERX717837	ERX1120333	ERX956777
ERX646180	SRX152496	ERX531951
ERX513498	ERX1150132	SRX463352
ERX1666414	SRX1886598	ERX717735
ERX116978	ERX158616	SRX313329
ERX1273573	ERX1299440	ERX492486
SRX367992	ERX1033681	ERX1611925
ERX204864	SRX1885124	ERX551795
ERX136683	SRX2219412	ERX1933671
ERX158612	ERX139297	ERX1626114
ERX1662834	ERX1770162	ERX686763
ERX085387	SRX2535549	ERX1299405
ERX2011909	SRX422869	ERX2073773
ERX1501062	ERX139533	ERX1035187
ERX552106	SRX368096	ERX186853
ERX139489	ERX1120229	SRX886953
ERX1285975	ERX942866	ERX490194
ERX1711317	ERX1048285	ERX096689
SRX508053	ERX376490	SRX1884759
ERX1852807	ERX100700	SRX368149
ERX1043668	ERX658665	ERX462340
ERX187562	SRX1886583	ERX1785692
ERX926395	SRX363614	ERX490201
ERX1150190	ERX384682	SRX473197
ERX120756	SRX1887098	ERX1314972
ERX325943	ERX154827	ERX979689
ERX2012069	ERX657950	ERX2073655
ERX646416	SRX2122457	ERX470659
ERX2008742	SRX473210	SRX659019
ERX276053	ERX1770314	ERX1033729
ERX062359	ERX770665	ERX470699
ERX196467	ERX1269738	ERX513377
SRX313388	ERX2011669	ERX134591
ERX1793857	ERX980317	ERX061631
ERX686639	ERX686696	ERX717938
SRX567388	ERX1150038	SRX1885114
ERX139532	SRX363533	ERX807569
ERX513774	ERX694890	ERX336950
ERX202168	SRX463113	ERX1299364
ERX385054	ERX385130	ERX652762
ERX1628316	ERX956376	ERX686767
ERX1086821	ERX490240	SRX2012781
ERX1269031	SRX463563	SRX2219876
SRX364453	ERX1035195	ERX088482
SRX2515449	ERX1048248	SRX467967
ERX252181	ERX223847	ERX482558
ERX197801	SRX129832	SRX1051530
SRX1885592	ERX062357	ERX212259
ERX062299	ERX551583	ERX063172
ERX209390	SRX148261	ERX186592
SRX1884738	ERX1405522	ERX505939
SRX2700318	SRX364473	SRX2551632
ERX979662	ERX462130	ERX532054
SRX1887072	ERX451476	ERX1299432
SRX145195	ERX087037	ERX505920
ERX1120493	SRX392432	ERX1028040
ERX325858	SRX135149	ERX717907
ERX110756	ERX531939	ERX1666436
ERX384992	ERX2093290	ERX1853096
ERX513525	ERX926423	ERX658916
SRX1885686	SRX466035	ERX956370
ERX646926	ERX1583725	ERX139362
ERX451120	ERX1126827	ERX531916
ERX686876	SRX886941	ERX1501053
SRX1887785	ERX1785713	ERX166854
ERX391881	ERX1273547	SRX554798
ERX1048215	SRX451115	ERX2085769
SRX1837673	ERX1852931	ERX2003786
ERX330736	ERX807583	ERX686591
ERX1886035	ERX439264	ERX1086863
SRX467909	SRX392119	SRX659160
ERX1830521	ERX349714	SRX364378
ERX1405508	SRX1887807	ERX1830486
ERX1998072	SRX1885066	ERX096645
SRX2535508	ERX349472	ERX1711306
ERX505938	ERX1711258	SRX456510
ERX062425	ERX1285981	ERX062311
ERX681173	SRX363547	ERX349617
SRX1114319	ERX411953	ERX140737
SRX3070727	SRX468130	SRX659045
SRX507307	ERX063906	ERX061589
ERX659061	SRX392120	ERX680786
ERX139330	ERX212143	ERX551598
ERX326098	SRX154822	SRX285630
ERX680796	ERX686867	ERX136682
ERX2131639	ERX1048216	ERX204859
ERX1269213	SRX1887025	ERX2187242
ERX252187	ERX085384	ERX384704
ERX505287	SRX373618	ERX1120229
SRX1887407	SRX886890	ERX680811
ERX2073598	ERX139568	SRX555595
ERX1820793	ERX1033530	ERX980228
ERX086921	SRX364537	ERX513880
ERX505398	ERX349418	ERX470722
ERX022929	ERX1770259	ERX325940
ERX1667338	ERX1626019	ERX349266
ERX505336	ERX134681	ERX658702
ERX552046	ERX139285	ERX556614
ERX2011822	ERX556672	SRX1114364
ERX178846	ERX139615	ERX2085719
SRX555666	ERX349264	ERX1027981
ERX552059	ERX2004475	ERX139252
ERX154808	ERX2003788	SRX566059
ERX2011726	ERX325782	ERX980244
ERX384839	ERX1606187	ERX252369
SRX392558	ERX191958	ERX1972046
ERX252235	ERX241161	ERX513640
SRX470938	ERX134921	SRX391576
ERX1626296	SRX368085	ERX187563
ERX1855411	SRX2551390	SRX392411
ERX134938	ERX505125	ERX209434
ERX1997647	SRX1887705	ERX1149524
SRX007682	SRX1605495	ERX326105
SRX2535471	SRX1885633	ERX1048159
ERX506064	ERX1770241	ERX136658
ERX770663	ERX134644	ERX531955
ERX385014	SRX1887766	ERX2004674
ERX096745	ERX979708	ERX275997
ERX2011838	ERX384805	ERX462192
SRX1384955	ERX333041	ERX276081
ERX505382	ERX1611882	ERX267660
ERX513159	ERX492468	ERX2131604
ERX635176	ERX1370902	SRX1156657
ERX085244	SRX148263	ERX063189
ERX105473	ERX926755	SRX473232
ERX505939	SRX1837671	SRX463670
SRX1885234	ERX086647	ERX1711219
SRX659194	ERX1492888	SRX422898
SRX391559	ERX556866	ERX676508
SRX473229	SRX1885451	SRX2122476
ERX956801	ERX2008735	ERX1852776
ERX252288	ERX1098197	ERX1933672
ERX132281	ERX416242	ERX659135
ERX110712	SRX555769	SRX145212
ERX652676	SRX2535352	ERX186310
ERX1971976	SRX566879	ERX1162557
ERX686904	ERX1647975	ERX513316
ERX359446	ERX178886	ERX1120409
SRX555637	SRX1887045	ERX505473
ERX136669	ERX658772	ERX686650
ERX455931	SRX659040	ERX1611871
ERX1103592	ERX1033550	SRX658856
ERX349640	ERX332995	SRX1028559
SRX468138	SRX473222	SRX375579
ERX062533	ERX186894	ERX2003820
ERX556651	ERX1114451	ERX2131432
ERX212087	ERX022501	ERX926286
ERX1998472	SRX2535322	ERX532071
SRX547966	ERX132282	ERX192017
ERX1086730	ERX1952403	ERX1711303
ERX658818	ERX552060	ERX770652
SRX981100	SRX887050	ERX1834202
SRX659040	SRX554837	SRX762000
ERX680684	ERX336953	ERX209464
ERX1852861	ERX462229	ERX1667236
ERX2085611	ERX2006408	ERX1150076
SRX2551388	SRX1885021	ERX2093294
ERX384627	ERX140750	ERX659234
ERX979924	SRX1887432	ERX552047
ERX114015	SRX887042	ERX2085612
ERX113408	ERX956737	ERX207088
ERX659099	ERX717907	ERX980170
ERX325935	ERX505134	ERX384958
ERX336943	ERX956438	ERX1907095
SRX368772	ERX221140	ERX1222322
ERX2093230	ERX681126	SRX672564
SRX391700	ERX1120341	SRX392514
ERX513255	ERX021346	ERX376480
ERX980243	SRX469556	SRX1887439
ERX209495	ERX681053	ERX531997
ERX333035	SRX3282391	SRX886870
ERX926282	ERX021678	ERX085317
ERX187441	ERX252366	SRX1887349
SRX364463	SRX2219589	ERX1785644
ERX1667358	SRX313346	ERX1858623
ERX197823	ERX1027965	ERX252231
ERX100675	ERX2085739	SRX367954
SRX468113	ERX2011683	ERX140757
ERX154828	ERX1285997	ERX1852880
ERX1120475	ERX154969	ERX652736
ERX660906	SRX150003	SRX183012
SRX2426195	ERX062269	ERX956435
ERX660917	ERX1103537	ERX659108
ERX086932	ERX956689	SRX555759
ERX1370881	ERX1149996	SRX1272239
SRX672619	ERX506143	ERX490320
ERX658999	ERX2003731	SRX1887693
SRX390851	ERX909823	SRX160871
SRX364480	SRX567883	SRX463551
SRX1466260	ERX1492889	SRX1885327
ERX470750	ERX197770	SRX2551439
ERX202202	SRX3281985	ERX1628305
SRX2535374	ERX1933654	ERX2085687
ERX2131617	ERX110423	ERX139241
SRX672588	ERX979713	SRX1051557
ERX158559	ERX015262	SRX2535675
ERX675059	ERX451475	ERX025548
ERX1852994	ERX025511	ERX680932
SRX555884	ERX085321	ERX2011871
ERX1662344	SRX254282	ERX2003559
SRX1885136	ERX132444	ERX2131419
SRX468121	SRX3282354	ERX238624
ERX681284	SRX2551559	ERX086684
SRX451281	SRX762118	ERX1628263
ERX717700	ERX085366	ERX325794
ERX657977	ERX2093243	ERX384743
ERX513720	SRX276953	SRX390848
SRX158252	ERX022513	ERX1785576
ERX158595	ERX1114495	SRX2122467
ERX2012044	ERX1998045	ERX2169698
SRX2535601	SRX1605526	ERX120704
ERX209327	ERX252162	ERX1120406
ERX333107	ERX385159	SRX478086
ERX139351	ERX1820852	ERX209425
ERX2073732	ERX680745	ERX1830621
ERX252380	ERX1101014	ERX1998402
SRX1885689	SRX390848	SRX555618
ERX646282	ERX686834	ERX015290
ERX980285	ERX209424	ERX1770274
ERX238645	ERX132291	ERX594403
ERX325834	SRX004965	SRX391525
ERX1269500	ERX505372	SRX1272254
SRX469598	SRX1887076	ERX1583777
SRX392512	ERX1793846	ERX1120621
ERX376493	ERX087066	ERX659066
SRX368786	ERX096751	ERX979763
ERX330822	SRX369177	ERX652675
ERX492463	SRX2551406	ERX686797
ERX088494	ERX646954	ERX166891
ERX658851	ERX325928	ERX2004474
SRX566093	ERX152048	ERX554478
ERX910787	ERX349463	SRX1885764
ERX513652	SRX1887837	ERX2003706
ERX717925	ERX513403	ERX552051
SRX2551376	ERX462151	ERX252260
ERX658942	ERX807590	ERX1626237
SRX2219210	SRX1887834	ERX178857
SRX463181	ERX1852917	ERX926372
SRX152464	ERX1162598	ERX531870
ERX391970	ERX385238	ERX513611
ERX1830586	SRX981398	ERX2008719
ERX086941	SRX689725	SRX364531
ERX132289	SRX363541	ERX658922
SRX391760	ERX384758	SRX466152
ERX062395	ERX252340	SRX555761
ERX1086517	SRX422918	ERX140803
ERX659127	ERX158647	ERX1666595
ERX252282	SRX1886705	ERX910757
SRX462951	SRX3070644	ERX1997633
ERX956630	ERX212218	ERX658849
ERX1667344	ERX680895	SRX1886860
SRX2535201	ERX094836	ERX303905
SRX479783	ERX506208	ERX1852948
ERX204807	ERX1269448	ERX490334
ERX187543	ERX680810	ERX186586
ERX405735	ERX1611759	ERX110834
SRX367961	SRX129702	ERX1126789
ERX652707	SRX2122459	SRX244553
ERX658873	ERX552119	SRX2535529
ERX385071	ERX391993	ERX110653
SRX1887406	SRX1051513	SRX2535629
SRX363551	ERX134610	SRX471056
ERX717979	ERX646240	SRX2219495
ERX659263	ERX658933	ERX022940
ERX392021	ERX1098199	SRX368163
ERX209330	ERX1035155	ERX349589
ERX807479	ERX770662	ERX1035190
SRX1887486	ERX979777	SRX659051
ERX138314	ERX088497	ERX980225
ERX1268889	SRX2551439	SRX363544
ERX1150122	ERX139439	ERX1612002
ERX085373	ERX1126806	ERX717993
ERX1583798	ERX1830528	ERX658810
SRX359263	SRX254296	SRX1885271
ERX1785663	SRX368810	SRX390918
SRX364255	ERX1666472	ERX686658
ERX926802	ERX1666653	ERX505270
ERX1033708	ERX675050	ERX330684
ERX451275	ERX349221	ERX1086852
ERX132345	ERX659664	SRX373483
ERX532088	ERX330815	ERX717997
ERX042879	ERX659115	ERX022941
ERX252374	ERX139534	ERX385177
ERX1666469	ERX2169729	SRX2219644
ERX197821	ERX1222185	ERX1150202
SRX658909	ERX1667377	ERX482550
ERX513330	ERX100611	ERX2008735
ERX2012095	ERX513829	ERX1998142
ERX1098174	ERX513357	ERX1103676
ERX209547	ERX088527	ERX2085721
SRX1885086	ERX686682	ERX686561
ERX1405503	ERX202141	SRX1887441
SRX887054	SRX1885722	SRX368890
ERX252379	ERX451323	ERX238630
ERX1820868	ERX384940	ERX657950
ERX646903	ERX513138	ERX1606257
ERX1299462	SRX761812	SRX2535179
ERX139269	ERX328680	SRX1885000
ERX095325	ERX1299441	ERX197777
ERX325937	ERX2131550	ERX1126820
ERX1048176	ERX680649	ERX1583775
ERX063851	ERX087095	ERX1269147
ERX325985	ERX532006	ERX451271
ERX1859652	ERX105400	ERX2011549
ERX154949	ERX2073779	SRX364311
SRX449816	ERX095326	ERX551166
ERX2011905	SRX449894	ERX1830518
ERX652777	ERX462243	SRX2535301
ERX1370906	ERX1830610	ERX1662859
SRX366324	ERX807477	ERX1370965
ERX1499384	ERX556800	SRX158275
ERX086961	SRX1887008	SRX392247
ERX956366	ERX110365	ERX105419
ERX657927	ERX2011593	ERX2011924
ERX1899584	ERX1626231	SRX391596
ERX1626322	SRX2535398	ERX062285
ERX686785	ERX1972131	ERX061464
ERX186887	ERX1086850	ERX979841
ERX186878	ERX506234	ERX717632
ERX1859653	ERX2011674	SRX566898
ERX166904	SRX658931	ERX113330
SRX887130	ERX2085719	ERX980224
ERX1149561	ERX451153	ERX1269480
ERX2169772	SRX363646	ERX022910
ERX139400	ERX1770165	SRX451298
ERX349259	SRX467900	SRX368113
ERX1120266	ERX094741	SRX555760
SRX149993	ERX552039	ERX2131483
ERX2093076	ERX451246	SRX364597
SRX129784	SRX2147147	ERX359398
SRX172453	ERX680763	ERX770148
ERX1120466	ERX2004466	SRX449784
ERX1501049	ERX659078	SRX507328
ERX2093177	ERX154813	ERX1626108
ERX385260	ERX360721	ERX139301
SRX658896	ERX178867	ERX1834662
ERX490388	ERX551562	ERX2085599
ERX505188	ERX717876	ERX284127
ERX252246	ERX385079	ERX1098142
ERX1370972	ERX2011784	ERX1048118
ERX1626190	ERX241191	ERX680722
ERX166861	ERX1626020	SRX1886808
ERX2073672	ERX646290	SRX887061
ERX2004476	ERX153349	ERX153290
ERX092278	SRX2122518	ERX1972085
ERX675063	ERX531924	ERX202214
ERX120719	ERX646307	SRX2551651
ERX770137	ERX326049	ERX221151
ERX1120291	ERX2073765	ERX385278
SRX470926	ERX138296	ERX2085669
SRX359147	SRX2535457	ERX437083
ERX086710	ERX1273545	SRX1497252
ERX1103553	ERX1269081	ERX209406
ERX942821	SRX469537	SRX1887028
ERX652724	SRX1884795	ERX252164
SRX886876	ERX1793816	ERX1666471
ERX303921	ERX154973	ERX680915
ERX513837	ERX1662852	SRX368007
ERX1043664	ERX1647971	SRX369226
ERX956591	SRX2551490	ERX276039
ERX349481	ERX1626015	SRX1051559
ERX2093036	ERX980166	ERX1285997
ERX2006565	ERX1028024	ERX376409
ERX551200	SRX1884893	ERX330715
ERX2073724	ERX956596	ERX1086712
ERX1150188	SRX2535337	ERX675039
ERX979731	ERX336958	ERX1114563
ERX482624	SRX359208	SRX313304
ERX659604	SRX1885241	SRX392235
ERX100629	ERX1751630	ERX652678
SRX451239	ERX1628286	ERX139612
ERX1035229	ERX1972119	SRX1885562
ERX2003866	ERX1626256	ERX451068
ERX659332	ERX1855426	ERX158482
ERX646174	ERX267972	ERX1028044
ERX384721	ERX490400	SRX1422902
ERX202281	SRX886968	ERX389282
ERX1770264	SRX150184	ERX209390
ERX349734	ERX405941	ERX1711360
ERX138317	ERX462088	ERX110783
ERX094657	SRX1887379	ERX1793883
ERX506205	ERX1501059	ERX2011676
ERX062440	ERX680728	ERX1952405
ERX490355	SRX3230820	ERX349709
ERX030061	ERX1405535	ERX2003870
ERX349598	ERX490312	ERX513244
ERX680640	ERX1864088	SRX1051447
ERX660867	ERX694941	ERX360717
ERX531917	ERX680817	ERX385118
ERX154874	ERX348241	SRX2557085
ERX2011947	ERX1972156	ERX015875
ERX456119	ERX1657196	ERX2085773
ERX1834644	SRX313388	ERX231421
ERX042913	ERX660932	ERX284189
ERX1666530	ERX680923	ERX1103517
SRX464554	ERX1626030	SRX152502
ERX482580	ERX770157	ERX956574
ERX1048187	ERX094686	ERX305200
SRX422841	ERX2004451	ERX1997606
ERX1048147	ERX178831	ERX276070
ERX2008683	ERX212133	SRX1884735
ERX1711302	SRX463084	ERX1086743
ERX1647981	ERX717733	ERX311505
SRX155178	SRX391584	ERX807445
SRX1885337	ERX389235	ERX385035
SRX2417051	ERX2011997	ERX186896
ERX646341	SRX546090	ERX681310
ERX455866	ERX2011801	ERX094772
SRX1272246	ERX305187	ERX694926
SRX391525	ERX305201	ERX087036
ERX2011876	SRX502277	SRX2516160
ERX1027984	ERX694914	ERX2008725
ERX1852967	SRX1887592	ERX2005691
ERX110783	ERX451472	SRX463515
SRX2535643	ERX015374	SRX998325
ERX1120477	SRX2556994	ERX1666505
ERX1785604	SRX1886873	ERX120677
SRX467784	ERX1853075	SRX521238
ERX458917	ERX110778	SRX1885800
SRX469594	ERX1120604	ERX062341
SRX1176996	ERX531986	ERX2008633
ERX022909	SRX560741	ERX2003875
ERX2006800	ERX2007907	ERX349682
ERX113330	ERX490252	ERX513530
SRX2535220	ERX686636	SRX1885569
ERX392017	ERX164884	ERX325830
SRX887094	ERX221178	ERX022964
SRX1114287	ERX116910	SRX2122521
SRX465686	SRX451293	ERX021690
ERX349557	ERX110353	ERX100620
ERX325975	ERX212220	ERX506143
ERX513144	SRX368930	ERX085221
SRX466298	ERX359305	ERX552053
SRX392200	ERX139425	SRX762688
SRX160065	ERX956725	ERX1611761
ERX104849	ERX980260	SRX392156
ERX1711256	ERX120680	ERX276033
ERX2131619	ERX087016	ERX187513
ERX506275	ERX062527	SRX659282
SRX1884857	ERX2131589	SRX477116
ERX490365	ERX490397	ERX349588
ERX330688	ERX110413	SRX1887424
ERX694968	SRX2551544	ERX1028031
ERX209377	ERX110819	SRX1887383
ERX385147	SRX1885553	ERX717722
SRX359241	ERX385438	SRX3070683
ERX513690	ERX505133	ERX979805
ERX186608	ERX490129	ERX532128
ERX376417	SRX1114337	ERX807452
SRX1885315	ERX505433	ERX1269758
ERX349453	SRX761809	ERX1666399
ERX2073773	SRX2551625	SRX1885525
ERX385322	SRX1885295	ERX451009
SRX1886948	SRX2219851	ERX462205
ERX1830545	ERX1086716	ERX153338
ERX1626014	SRX473240	SRX2551454
ERX2011809	ERX505497	ERX956414
ERX675035	ERX385517	ERX2003694
ERX349590	ERX1667379	ERX451048
ERX2131396	ERX513267	ERX326039
ERX686890	ERX659136	SRX364544
ERX552038	ERX096726	ERX023584
ERX359347	SRX449966	ERX1899594
ERX1126822	ERX325871	ERX385145
ERX116970	SRX392237	ERX154891
ERX1299391	ERX659213	SRX981403
ERX385515	ERX956396	ERX389232
ERX063970	SRX1114352	ERX1662712
ERX950134	ERX113363	ERX1852901
ERX1120304	SRX555747	ERX657974
ERX303879	ERX1626250	ERX556840
ERX505449	SRX152717	ERX2073749
SRX1051353	SRX148264	ERX349574
ERX2131461	ERX025512	ERX646408
ERX451350	ERX267690	ERX221156
ERX910786	ERX1853022	ERX462307
ERX1972171	ERX1103612	SRX1884936
ERX1314994	ERX1269118	ERX333015
ERX1793951	ERX1120220	SRX1887636
ERX505400	ERX166891	SRX981351
ERX1952314	ERX191979	ERX399702
SRX368021	ERX492427	SRX1051470
ERX1886043	ERX1103666	ERX153357
ERX062279	ERX686924	ERX1853107
SRX1885810	ERX1086726	ERX1286023
ERX105445	ERX221167	ERX100668
SRX145225	ERX1149998	ERX1120353
ERX1667406	ERX1770251	ERX1662797
ERX2006430	ERX686695	ERX085277
ERX979810	SRX2516150	SRX2557019
ERX1120478	ERX1626220	ERX513317
ERX1998476	ERX1972210	ERX1820890
ERX325757	ERX241160	ERX134586
ERX552022	ERX1666300	ERX532058
ERX085403	SRX2535479	ERX042906
ERX1952414	ERX025543	SRX1886662
ERX2093116	ERX926767	SRX359186
ERX1120606	ERX680696	SRX3070617
ERX1853077	SRX2122461	ERX1972229
SRX473190	ERX196447	ERX187528
ERX980222	ERX1027979	ERX513569
ERX1703900	ERX659314	SRX1887626
ERX1508014	ERX1033590	ERX1972076
SRX468203	ERX451438	ERX086968
ERX1666660	ERX1120247	ERX2004460
ERX1659864	ERX2003789	SRX1272229
ERX391905	SRX464029	SRX2535333
ERX1972103	ERX276143	ERX333007
ERX1611924	ERX303869	ERX384975
ERX1952375	ERX1150025	ERX330840
ERX333019	ERX1611907	ERX1859653
ERX652683	SRX1884798	ERX979661
ERX956710	ERX979712	ERX1626325
ERX1666549	ERX1370950	SRX158236
ERX134637	ERX389213	ERX646415
ERX061468	ERX154892	ERX139293
ERX1103573	ERX1830462	SRX469544
SRX392345	ERX552156	ERX209400
ERX659304	SRX193025	SRX2535445
ERX025501	SRX1885071	ERX221183
ERX686844	ERX646257	ERX956381
SRX469536	SRX363529	ERX1770240
ERX095315	ERX360700	ERX505212
SRX363526	ERX2004461	ERX042926
ERX635178	ERX330653	ERX1782580
ERX686561	SRX659163	ERX659596
ERX325924	SRX555793	SRX2535646
ERX942850	ERX556789	ERX063875
ERX202240	ERX513816	ERX460145
ERX956817	SRX658917	ERX1793826
ERX1606262	ERX1299426	ERX462279
SRX465659	ERX1785743	SRX511755
ERX138311	ERX1626029	SRX1884990
ERX926368	SRX363562	ERX1662792
ERX658871	ERX1086803	SRX392511
SRX364216	SRX887033	ERX1120554
ERX325776	ERX330883	SRX2535612
ERX1770148	ERX1972204	ERX807533
SRX1272257	ERX1043679	ERX980223
ERX385482	ERX2011718	ERX1830586
ERX659106	ERX942826	ERX1611817
SRX1885741	ERX1033581	SRX560738
ERX1035213	SRX567400	SRX368099
SRX129775	SRX2516199	SRX146595
SRX477105	ERX178853	SRX364478
ERX1626045	SRX3279835	ERX330627
SRX3230750	ERX096634	ERX646274
SRX363660	SRX658957	SRX254283
ERX349715	ERX330826	SRX886933
ERX551107	SRX2219356	ERX956556
ERX490139	SRX449970	SRX463688
ERX456055	ERX506231	SRX390916
ERX138371	ERX1027951	ERX134629
SRX1886747	ERX1222247	SRX566077
SRX479782	ERX717744	ERX1834701
ERX022931	ERX681045	ERX1858630
ERX1820865	ERX717971	ERX1830571
ERX241152	ERX389194	ERX2007902
SRX2551526	ERX1952387	ERX2012082
ERX2004478	SRX1884890	ERX1150155
ERX462146	ERX1830581	ERX1150156
ERX686792	ERX1611812	SRX1886736
ERX942881	SRX146580	ERX1222273
SRX1044998	SRX1887004	SRX469594
SRX659066	ERX325981	ERX389241
ERX1711310	SRX659152	ERX2085624
ERX021697	ERX140758	SRX3281983
ERX061614	ERX015272	ERX110374
ERX552075	ERX652631	ERX659178
SRX468263	ERX1086750	SRX1051396
ERX2011647	ERX1952317	ERX462276
ERX770674	ERX166859	ERX659082
SRX392348	SRX364573	ERX1899587
ERX556681	ERX462063	ERX022943
ERX094729	ERX1626216	ERX139291
ERX1120580	ERX1501075	ERX659255
ERX1370949	ERX1103533	SRX2535256
ERX1666628	ERX717723	SRX422900
ERX212202	ERX2011667	ERX513513
ERX531942	ERX113411	ERX139530
ERX676563	ERX451367	ERX132376
SRX887035	ERX147809	ERX385171
SRX1886719	ERX1834667	SRX477016
SRX3230782	ERX209483	SRX364293
ERX1666284	SRX2417055	ERX221133
ERX1606232	ERX552155	ERX132447
ERX513178	ERX326083	ERX385200
ERX1103650	ERX021342	ERX166932
ERX326028	SRX1886742	ERX926781
ERX2012116	SRX1886981	SRX469603
ERX333018	ERX807556	ERX2131402
SRX567426	ERX209505	SRX189853
ERX2093051	ERX147819	ERX462178
ERX139598	ERX659073	ERX505936
ERX2012021	ERX1508015	ERX551091
ERX136660	ERX1114546	ERX2004354
ERX120751	ERX717860	ERX2003769
ERX2131597	ERX1852872	ERX437087
ERX1611910	SRX1114272	ERX505954
ERX980256	ERX328687	SRX1422892
ERX325907	ERX1098125	ERX1628334
SRX548076	ERX252351	SRX507296
ERX505362	ERX505085	ERX209455
ERX680746	ERX204820	SRX1114371
SRX468129	ERX385291	ERX1149530
ERX1120375	ERX505211	ERX1626027
SRX567844	ERX1853012	ERX139604
ERX1971972	ERX513401	ERX1972089
ERX369875	ERX1174218	SRX254293
ERX096689	SRX2122538	SRX373696
SRX554793	ERX658655	SRX359324
ERX686656	ERX187592	ERX1299425
ERX2011769	ERX1286031	ERX1667405
ERX1952382	SRX449965	SRX129837
ERX1149981	ERX187556	SRX152510
SRX1887432	ERX385499	ERX349707
ERX328692	ERX1972217	ERX717900
SRX1885515	SRX1422879	ERX556598
ERX2131614	ERX411962	ERX1626202
SRX183004	ERX139565	ERX490198
ERX646271	ERX333082	SRX887009
SRX1887650	ERX455944	ERX1666347
ERX681313	ERX411972	SRX313388
ERX2131550	SRX511803	ERX1114536
ERX505915	ERX1666426	ERX956776
ERX694921	SRX1422864	ERX482560
ERX505326	ERX391857	SRX555678
ERX1149558	ERX330636	ERX209308
ERX513234	ERX1606220	ERX2006908
ERX385090	ERX359324	ERX015312
ERX505200	ERX134693	ERX1590854
SRX2551471	SRX364240	ERX316720
ERX1033688	ERX1120316	ERX462332
ERX1751631	ERX134973	ERX950154
SRX449850	ERX681140	ERX2131406
SRX364447	SRX2219476	ERX1120467
ERX325848	ERX686717	ERX391950
SRX555825	SRX2219268	ERX333023
ERX2003501	SRX1386628	ERX505094
ERX209531	ERX2003898	ERX062447
SRX031534	ERX681288	ERX1269026
ERX1666449	ERX513220	ERX505338
ERX1033536	SRX2535262	ERX1907089
SRX148240	ERX389205	ERX490294
ERX513188	ERX094753	ERX147786
ERX110350	ERX186302	SRX1885288
SRX625636	ERX1907011	ERX1998148
ERX1103643	ERX134980	ERX1647952
ERX025561	ERX1933677	ERX1852849
SRX152460	ERX333098	SRX659189
SRX469559	ERX657928	ERX153318
ERX1830569	ERX1126799	ERX513725
SRX555679	SRX1885094	ERX095283
ERX2131395	ERX389247	ERX385370
ERX202206	ERX332992	SRX1887023
ERX658694	ERX164912	ERX186576
SRX1887063	ERX063953	ERX389173
SRX469525	ERX505952	ERX658753
ERX2085648	ERX1273558	SRX152467
ERX482598	SRX392238	SRX2535195
ERX062311	SRX566791	SRX3070601
ERX158567	ERX062507	ERX1666465
ERX349486	ERX389315	SRX2219239
ERX192016	SRX364203	SRX367999
SRX359194	SRX148247	ERX956403
ERX326080	ERX086703	ERX956705
SRX359276	ERX676583	SRX470945
ERX2093168	SRX3279850	ERX349543
ERX166917	ERX094859	ERX110721
ERX2093099	ERX1103661	ERX384637
ERX1666252	ERX646248	ERX1998044
SRX449890	SRX1884886	ERX659032
ERX681161	ERX2004478	ERX1662706
ERX139549	ERX2093223	SRX2551609
ERX694969	SRX566787	ERX2008657
ERX385221	SRX1885060	ERX956495
ERX088550	ERX134563	ERX062489
ERX1043640	ERX482549	ERX105460
ERX505924	ERX353398	ERX092333
ERX252341	ERX1626097	ERX385407
SRX886941	SRX887146	SRX3281941
ERX1285992	ERX015554	ERX100640
ERX1770277	ERX105405	SRX463581
ERX2004044	ERX2131512	ERX061606
SRX2535422	ERX680911	ERX1120282
ERX979713	SRX1051552	ERX686845
ERX2011821	ERX2085723	SRX158249
ERX2004421	SRX1884906	ERX659635
SRX471031	ERX252393	ERX042876
ERX717734	SRX1886765	SRX2535450
ERX532145	ERX551132	ERX325941
SRX1886912	ERX1626107	ERX2131427
ERX063822	ERX1583743	SRX1884983
SRX392557	ERX1666236	ERX462164
ERX956795	ERX506209	SRX359273
ERX1120238	ERX2012059	ERX1997600
ERX352916	SRX463550	SRX254277
ERX1830506	ERX105418	ERX359418
ERX505105	ERX658834	ERX660862
SRX150001	ERX1657237	ERX681182
ERX332978	SRX359278	ERX770609
ERX646280	ERX686902	ERX807590
ERX712419	ERX1647949	ERX1103653
ERX1770276	ERX910801	ERX505370
ERX1834652	ERX231412	ERX659111
ERX658935	ERX1657356	SRX1114341
ERX349757	ERX139562	ERX2012031
ERX657959	ERX1299378	ERX956770
SRX463651	ERX1834701	ERX556859
SRX476993	ERX455910	ERX926783
ERX086651	SRX1051425	SRX1887806
SRX3230821	SRX359187	SRX364448
SRX1887705	SRX567403	ERX462230
ERX1611945	SRX463145	ERX2003514
ERX807409	SRX1885234	ERX275996
ERX2011845	ERX1855592	ERX1120451
ERX1997632	SRX1605478	ERX717747
ERX087049	SRX422954	ERX659660
SRX368836	ERX360753	ERX658906
SRX148244	ERX139261	ERX120758
ERX1098149	ERX384631	ERX025500
SRX463683	ERX385227	ERX1583708
SRX1886612	ERX1048273	ERX1820812
ERX376446	SRX2535655	SRX148246
ERX110798	ERX2005692	SRX2219263
ERX652697	ERX456016	SRX1885268
ERX178857	ERX212251	ERX147776
ERX178864	ERX021707	SRX391589
ERX333097	ERX2169715	SRX463598
ERX110684	ERX154852	SRX375531
ERX1120385	SRX158253	ERX1269740
ERX646352	ERX110370	ERX221209
ERX110678	ERX110662	SRX364284
ERX660899	ERX2187232	SRX2516204
ERX391984	ERX2169778	SRX1887509
ERX1830504	ERX086692	SRX463679
ERX490195	ERX140787	SRX2122555
ERX2004370	ERX1048253	SRX449923
ERX120705	ERX092333	ERX2093038
ERX470669	ERX221154	ERX506048
ERX1120594	SRX375522	ERX506121
SRX363593	SRX373698	ERX153332
SRX392511	ERX376450	ERX455873
SRX1886628	SRX886978	SRX135117
ERX807549	ERX164880	ERX1583757
ERX1667399	ERX015271	ERX2131569
ERX1229327	ERX1035230	ERX556632
ERX1269524	ERX513757	SRX373617
ERX1657224	ERX460160	ERX086681
ERX212143	ERX1666540	SRX555825
ERX349654	ERX942845	ERX009721
ERX305201	ERX1793780	ERX023498
ERX166854	ERX658836	ERX110716
ERX2073596	ERX451008	ERX2169763
SRX3279865	ERX384895	ERX462195
SRX659257	ERX241179	ERX164910
ERX1606260	ERX267630	ERX456067
SRX1605471	SRX375573	ERX482623
ERX110739	ERX979710	ERX658832
ERX025497	ERX086940	ERX116924
ERX178874	ERX154914	SRX364213
SRX463716	ERX646412	ERX360746
SRX1885652	ERX359486	SRX1884908
ERX552162	ERX451180	ERX1852761
SRX391532	SRX477163	SRX1887570
ERX658938	ERX505410	ERX1662757
ERX490125	SRX886893	ERX1043686
ERX088497	ERX2008685	ERX1751622
ERX015272	SRX2551378	ERX451361
SRX2535587	SRX2122574	SRX1887667
ERX384983	SRX364306	SRX463780
ERX646345	ERX209478	SRX146568
ERX1098133	ERX325834	ERX139473
ERX1611870	ERX085325	ERX680690
SRX1885502	ERX154864	ERX505445
ERX1100985	SRX2219228	ERX385265
SRX373444	SRX2764976	ERX980252
SRX477070	ERX1933697	ERX349187
ERX209382	ERX063910	SRX391519
SRX1885655	ERX1120473	ERX1098137
SRX1422847	ERX462108	ERX1666597
ERX681079	ERX1770270	ERX646937
SRX1605542	ERX1972166	ERX956617
ERX1120443	ERX531923	ERX2011716
ERX389252	ERX1859638	ERX2073635
SRX479727	ERX178834	ERX674983
ERX1708406	ERX1114448	ERX1663946
ERX325990	SRX521234	ERX096707
ERX241183	SRX1886903	ERX022944
ERX680848	ERX1583747	SRX2535434
SRX004739	SRX2557117	ERX267680
ERX088536	ERX330692	SRX392232
SRX1885804	ERX140736	SRX2219189
ERX384879	ERX646244	ERX2131424
SRX1886631	ERX186343	SRX193028
SRX368133	ERX2011772	ERX926813
SRX1885242	ERX551577	SRX367986
ERX1657312	ERX909825	ERX694949
ERX2007915	ERX1120287	ERX333050
ERX110879	ERX042890	ERX1820805
SRX762595	ERX490275	ERX506230
SRX1885752	ERX1820800	SRX473163
ERX1647975	ERX349254	ERX531888
SRX152458	ERX088539	ERX658704
ERX513409	SRX1605546	ERX094746
ERX349625	ERX139298	ERX1853062
ERX1626290	ERX451265	ERX330864
ERX1222231	ERX646379	SRX373493
SRX313283	ERX717795	ERX1711302
SRX672596	SRX2219384	ERX094860
SRX422796	ERX1834610	ERX462197
ERX384871	ERX2131567	ERX2131671
ERX1770184	ERX385213	ERX680861
SRX363507	ERX1852778	ERX1626028
ERX1114583	SRX560729	SRX469549
ERX1611995	ERX085245	ERX680788
SRX658890	SRX1051405	ERX085283
ERX1662757	ERX1120631	ERX1853043
ERX659342	ERX681173	ERX1048245
ERX147980	ERX105427	ERX1120566
ERX154914	ERX204883	ERX1120533
ERX132398	ERX202152	SRX1884949
ERX1103649	ERX1098192	ERX092323
SRX148226	ERX658856	ERX717839
ERX513462	ERX267662	ERX492455
ERX1853117	ERX384623	SRX1887639
ERX186583	ERX1120497	ERX506065
ERX1086501	ERX646309	ERX1662774
ERX139338	ERX1998089	SRX762868
ERX1666529	ERX482586	SRX373425
ERX110811	ERX1785718	SRX368096
SRX567399	ERX384330	ERX267646
ERX513177	ERX646926	ERX015355
ERX1033533	ERX652663	ERX116893
ERX506127	SRX369164	ERX330753
ERX132335	SRX366350	ERX686866
ERX505468	ERX328704	ERX330847
ERX505405	SRX373499	SRX468272
ERX110391	ERX196452	ERX360770
ERX956429	ERX956823	SRX3230810
SRX375558	SRX364584	ERX385134
ERX490286	ERX1120526	ERX492448
ERX062348	ERX1853065	ERX680826
ERX1289104	SRX659192	ERX1997672
ERX061584	SRX313287	ERX2085742
ERX252270	SRX451294	ERX686728
ERX681027	ERX505927	ERX1626221
ERX094845	ERX770142	ERX2012039
ERX956720	ERX1852797	ERX1859665
ERX2093231	ERX1852893	SRX363599
ERX659606	ERX047891	ERX267656
ERX646915	ERX164835	ERX1103726
ERX063859	ERX1711252	ERX1149973
SRX155173	ERX1662807	ERX646313
ERX062309	ERX680701	SRX1051476
ERX360725	ERX1852676	ERX209398
SRX463703	ERX384946	ERX2085824
SRX466236	ERX330675	SRX449898
ERX552183	ERX1907055	ERX717709
ERX1855599	SRX1114327	ERX085350
SRX1885802	ERX353385	ERX1793867
ERX1606191	ERX1853116	ERX1852713
SRX1885650	SRX364364	ERX187531
ERX1269203	ERX276055	SRX158267
ERX1662768	SRX1887566	ERX659603
ERX391859	ERX2004666	ERX139496
ERX1972184	SRX373676	SRX1885679
SRX2551650	SRX1886835	SRX313280
ERX015338	SRX148213	ERX660949
ERX505393	ERX659271	ERX658854
ERX658801	ERX385215	SRX1885049
ERX267976	ERX1612015	ERX462177
ERX980166	ERX1626044	SRX463570
ERX1971914	ERX505079	ERX1103587
ERX1269114	ERX659049	ERX552088
SRX1272192	ERX1229332	SRX2534971
SRX364389	ERX652673	ERX164881
SRX368837	ERX686662	SRX449846
ERX110643	ERX061625	ERX376431
ERX1120319	ERX267643	ERX462108
SRX1605490	ERX1657350	ERX506221
ERX2003810	ERX646283	ERX1150182
ERX385338	ERX552090	SRX658858
ERX325814	ERX926784	ERX152055
ERX1120589	SRX1885464	SRX155351
ERX451411	ERX1662812	SRX2219584
SRX1051367	ERX531972	ERX681273
SRX1885657	SRX477159	ERX385396
ERX1268900	ERX325970	ERX325883
ERX348235	ERX652702	ERX2004347
ERX1657222	ERX556652	SRX368169
SRX359239	ERX1864069	SRX2122530
ERX1907068	ERX204844	ERX1028039
ERX330786	ERX2008677	ERX956452
ERX385096	ERX513237	ERX389300
ERX158622	ERX2011922	ERX212203
ERX336958	ERX094683	SRX3279867
ERX134954	SRX364331	SRX463680
ERX303926	ERX956797	ERX659619
SRX886953	SRX1887433	SRX154821
ERX513526	ERX1120415	ERX132410
ERX325923	ERX158592	ERX505318
SRX981142	ERX2093076	ERX384700
SRX1887511	ERX096680	SRX449970
ERX1035235	ERX717691	ERX462109
ERX376442	ERX505138	ERX359354
ERX085224	SRX511792	ERX087061
SRX392183	SRX364345	SRX375560
ERX062406	ERX1899593	ERX451134
ERX646355	SRX1887820	SRX373448
ERX325952	ERX336962	SRX1886893
SRX887082	ERX532108	ERX1657311
SRX2535277	ERX717731	ERX349247
SRX555805	ERX1103641	ERX062357
SRX456517	SRX152482	ERX267968
ERX950148	ERX349470	ERX063983
ERX384820	SRX2535679	ERX2003867
ERX1269126	ERX658806	ERX1711284
ERX349254	ERX015596	SRX1885466
SRX150023	ERX333130	ERX1785603
SRX1885809	ERX096709	SRX364480
ERX384877	SRX364221	SRX373458
SRX659207	SRX465651	ERX349608
ERX556850	ERX392023	ERX1853028
SRX887145	SRX3279877	SRX145216
ERX1314965	ERX252206	ERX086911
ERX1299402	SRX1887748	SRX565738
ERX047888	ERX681021	ERX405669
ERX389180	ERX513382	ERX659618
SRX364517	ERX2131493	ERX2093299
ERX1952345	ERX187460	SRX1044993
ERX187518	ERX681097	ERX158654
ERX047887	ERX659276	ERX139315
SRX1051452	ERX1027954	ERX926758
SRX2535577	ERX2011644	ERX2005686
ERX2085604	ERX085372	ERX1370912
ERX1269148	SRX004586	ERX2004355
SRX464086	ERX187577	SRX1137232
SRX3070610	ERX462270	ERX513221
SRX373441	ERX979927	SRX471080
ERX532026	SRX476969	ERX330711
ERX910821	ERX1229315	ERX062504
SRX1886845	ERX1662334	ERX2005689
ERX505428	ERX134592	SRX3279846
ERX152069	ERX659065	ERX979693
ERX370456	ERX462336	ERX686709
ERX1114483	ERX556691	ERX686800
ERX1269473	SRX463757	ERX505086
ERX241199	SRX1887827	ERX333102
ERX505492	ERX1033543	ERX110679
SRX152508	SRX554816	ERX134958
ERX513748	ERX120762	ERX063988
ERX1269057	ERX1086773	ERX110777
ERX2093181	SRX368879	ERX1098155
ERX015882	ERX980213	ERX134661
ERX686672	SRX1605490	SRX2557098
ERX1120260	SRX392577	ERX330816
ERX2003825	ERX1998144	ERX191983
ERX276077	ERX1666289	ERX063827
ERX100698	SRX2557085	ERX154896
ERX556760	ERX2004130	ERX330905
ERX276123	ERX1971934	ERX110412
SRX451115	SRX2551382	ERX2011961
SRX659120	ERX094638	ERX556812
ERX2093276	ERX134564	ERX909821
ERX505436	SRX466423	SRX392402
ERX646481	ERX1120377	ERX1703905
ERX1027951	ERX1043669	ERX1150130
SRX1885326	ERX152072	ERX513308
ERX113392	ERX166885	ERX1028022
SRX2219227	SRX2426213	ERX238625
ERX110373	ERX2131684	ERX686619
ERX110669	ERX303913	ERX094844
SRX469505	ERX492472	ERX1120441
ERX456083	ERX956484	ERX384634
ERX455876	ERX2012104	ERX094794
ERX926297	ERX660889	ERX1086709
ERX926766	ERX807580	ERX2073715
ERX231426	ERX1657214	ERX252241
ERX186879	SRX1051523	ERX1662815
ERX015859	ERX2073591	ERX1852823
SRX313370	SRX567425	SRX004738
ERX2008680	ERX062272	SRX368886
ERX1114505	SRX3230761	ERX2131660
ERX328706	SRX392525	ERX2003830
ERX096652	SRX364324	ERX956721
SRX1272210	ERX456054	SRX456521
ERX2012092	ERX385467	ERX979655
ERX197841	ERX717784	ERX1611820
ERX926768	ERX717936	ERX186336
ERX187564	SRX1884744	ERX505450
SRX189868	SRX672586	SRX1885700
ERX513665	SRX467728	ERX1830587
ERX462100	ERX385373	ERX1830541
ERX025494	ERX204838	SRX1422883
SRX1886701	SRX364212	ERX686660
SRX1605513	ERX652710	ERX391942
SRX158241	ERX1852675	SRX3279844
ERX369874	ERX2073743	SRX473170
SRX364265	ERX1626133	ERX1998161
SRX467903	ERX042901	ERX384735
ERX513589	ERX505369	ERX681289
ERX349776	ERX926733	ERX113994
ERX807571	ERX1998049	ERX694948
ERX437078	ERX231423	ERX2011873
SRX462983	ERX1626282	ERX062284
SRX007696	SRX998326	SRX364357
ERX1101015	ERX646316	ERX139268
ERX138332	ERX659096	SRX659117
ERX770146	ERX717831	ERX1666360
ERX062522	ERX1711457	ERX513815
ERX2093071	ERX186341	ERX1269200
SRX466263	ERX505092	ERX385489
ERX411967	SRX363537	SRX1887645
ERX196416	SRX2551394	ERX482590
ERX979765	ERX505474	SRX1884907
ERX551575	ERX652609	ERX1583770
ERX926793	ERX152002	ERX1269119
ERX187424	SRX1114371	ERX087087
SRX364279	SRX1051535	ERX2008609
ERX513481	ERX2085755	ERX2003546
SRX392081	SRX364508	ERX095319
ERX1370920	ERX1269221	ERX207090
ERX1998103	SRX359206	ERX552083
ERX770610	ERX1793786	SRX1887472
ERX505448	SRX463016	SRX1887468
ERX513390	ERX659067	ERX389228
ERX1972202	SRX3073676	ERX1666294
ERX1852685	SRX463360	ERX514122
SRX567869	ERX1711376	ERX674989
SRX468073	ERX1852820	ERX2008642
ERX1830551	ERX086983	ERX1852791
ERX113957	SRX3070643	ERX926419
SRX2535355	ERX140764	ERX1033733
ERX1852656	SRX1885370	ERX1150211
ERX100621	SRX364353	ERX807502
ERX1667431	SRX1885387	ERX451244
SRX672627	SRX998349	SRX546107
ERX1314963	ERX110797	ERX2085755
ERX513729	ERX658684	ERX349233
ERX926316	ERX770622	SRX567857
SRX368170	SRX1885608	ERX513145
ERX451068	SRX369173	SRX368092
SRX2551415	ERX1284832	ERX556722
ERX551592	ERX1711405	ERX061473
ERX333055	SRX392239	SRX659069
ERX659205	ERX110830	SRX359163
ERX349682	ERX061469	ERX223862
ERX2003682	ERX086689	ERX1150026
ERX505214	SRX546111	ERX025471
SRX887079	SRX1887623	SRX2535440
ERX2012017	ERX1998099	ERX926287
SRX1885551	ERX551193	SRX422807
ERX659160	SRX473224	ERX1770191
SRX887093	ERX1972214	ERX2169703
ERX096675	ERX659351	ERX1907100
ERX087093	ERX551579	ERX326106
ERX1162547	ERX2008592	ERX451467
SRX3282351	ERX186888	SRX158246
ERX686674	SRX1886948	ERX1853064
ERX1711305	ERX1785739	SRX546106
ERX158542	ERX717950	ERX646409
ERX2131645	SRX2557029	SRX546124
ERX2011859	ERX980177	ERX1086516
SRX1887509	ERX1972047	ERX1048261
ERX456003	SRX2535370	ERX134676
ERX349517	SRX2219166	ERX2011607
SRX1114259	SRX659112	ERX1611884
ERX2073633	ERX305157	ERX063899
ERX022928	ERX513350	ERX196441
ERX979740	ERX087097	ERX455942
ERX1662742	ERX1830618	ERX187455
ERX1285962	SRX364605	ERX385004
ERX505423	ERX1048140	SRX375581
ERX063875	ERX221186	ERX1751648
ERX105402	ERX505295	SRX465700
ERX2003765	ERX1852927	ERX384814
ERX2093242	ERX462233	ERX186918
SRX658941	SRX2551436	ERX1666328
ERX158579	ERX646408	ERX284436
ERX451108	ERX910813	ERX191964
ERX391929	SRX886857	ERX646914
ERX1907037	ERX1830608	ERX470718
ERX551152	ERX1997653	SRX1114319
SRX1137245	ERX956686	ERX506161
ERX085407	ERX139410	ERX676527
ERX267951	SRX145265	SRX183014
ERX384889	ERX209368	ERX1998048
ERX139396	ERX1098168	ERX1662806
SRX422927	ERX267686	ERX1611877
SRX1885025	SRX392495	ERX1222185
ERX505991	ERX1657207	SRX761944
ERX030078	SRX364405	ERX1666237
SRX462984	ERX096685	ERX979802
ERX136700	ERX202159	ERX2073730
SRX1272189	ERX196451	SRX1051392
ERX276175	SRX658872	ERX1126764
ERX021677	SRX2122490	ERX980293
ERX2011629	SRX1272202	ERX505244
SRX1886602	ERX1657360	SRX658947
SRX761677	SRX467818	ERX330871
ERX384685	ERX1785590	SRX2551388
ERX085482	SRX1887035	ERX385525
ERX513359	ERX110845	ERX139400
ERX717816	ERX1284831	ERX658768
SRX1884915	ERX1667444	ERX332989
ERX681322	SRX1885095	ERX384741
ERX135010	ERX2093173	ERX2093074
ERX532056	ERX238664	ERX1711337
ERX1852748	ERX276067	ERX1222256
SRX567841	ERX238588	ERX1048294
ERX349572	ERX303862	SRX392431
SRX566905	ERX405756	SRX555913
ERX332997	SRX468118	ERX513367
ERX717920	ERX1370953	ERX094693
ERX1048281	ERX376457	SRX1116137
SRX2516175	SRX466418	ERX1666434
ERX2073693	SRX1887101	SRX658927
ERX552125	SRX886999	ERX1770133
ERX2012142	ERX1662793	SRX368806
SRX465702	SRX391522	ERX2169781
ERX556759	ERX551216	ERX241154
ERX1666526	SRX391598	SRX479787
ERX717923	SRX392341	ERX1098107
SRX555763	SRX368171	SRX1114296
ERX1952297	ERX062538	ERX694897
ERX330852	ERX956521	SRX373439
SRX254291	ERX1830561	ERX1048175
SRX2535442	ERX956446	ERX385049
ERX492435	ERX556810	ERX359421
ERX556771	ERX1269185	ERX187428
ERX152008	ERX926783	SRX1884922
SRX1051347	SRX477118	ERX482587
ERX451070	ERX659607	ERX384933
ERX926423	SRX477106	ERX209443
SRX391511	ERX980168	ERX405704
ERX717977	SRX658967	ERX462285
SRX2535191	ERX513194	ERX658745
ERX120713	ERX505158	SRX477047
ERX1033585	ERX138341	ERX1120629
SRX1051332	ERX926796	ERX956604
ERX2004465	ERX132441	SRX507399
SRX463121	ERX113362	SRX076799
SRX391533	ERX2008681	SRX363594
ERX134748	ERX1043702	SRX1114328
SRX1044984	ERX1162573	ERX204894
SRX422970	ERX1770151	SRX1885656
ERX532003	ERX717774	ERX956522
ERX979843	ERX085356	ERX1314969
SRX466249	ERX2085641	ERX680658
ERX154867	ERX2011562	ERX1150089
SRX1884923	ERX807441	ERX657953
ERX1033657	ERX2003880	ERX2073751
ERX1606255	ERX158489	ERX1667355
ERX209395	ERX1952378	SRX364573
SRX2515447	ERX926297	SRX1885710
SRX282513	ERX209481	ERX105455
SRX467913	ERX276044	ERX1952318
ERX1907031	SRX155352	ERX1852879
ERX139262	ERX686587	ERX505453
ERX1027982	ERX505082	ERX909830
ERX092295	ERX166855	ERX1028000
SRX1051463	SRX470937	ERX164898
SRX129706	ERX330661	ERX513854
SRX2551547	ERX110786	ERX1711382
ERX513217	ERX646341	ERX1370936
SRX1887110	ERX681057	ERX979804
SRX148260	SRX566072	SRX548555
ERX1711411	ERX552037	SRX463354
ERX1864077	SRX2535522	ERX384960
ERX2011715	ERX333083	ERX022165
SRX511800	ERX1086846	ERX154889
ERX1952385	SRX479715	SRX471112
ERX015872	ERX1126773	SRX449895
ERX1852676	SRX368041	ERX2093120
ERX1666637	ERX2003771	ERX063846
ERX094828	ERX513168	ERX191986
ERX1952369	ERX807527	ERX062534
ERX238638	SRX155189	ERX1028011
ERX389309	SRX1885750	SRX3279863
ERX1852672	SRX467751	SRX887098
ERX513668	ERX023528	ERX330896
ERX113346	ERX1998142	ERX950121
ERX080839	ERX551798	ERX166846
ERX659017	ERX1269215	ERX482588
SRX3230779	ERX385221	SRX1887808
ERX439265	ERX490161	ERX1667369
SRX373668	SRX477155	ERX1830591
ERX1793825	ERX1830464	ERX2073692
ERX456027	ERX492456	ERX1907070
ERX241185	ERX158515	ERX1583766
ERX1666410	SRX364241	ERX1149566
SRX886961	SRX1887638	ERX1666223
ERX926300	ERX1048270	ERX094801
ERX147776	ERX956383	ERX1626330
ERX096633	SRX1051456	ERX2011911
SRX462908	ERX659284	ERX1269267
ERX956598	SRX1887032	ERX506104
SRX463126	ERX025505	ERX1626244
ERX1657203	ERX088538	ERX384893
SRX1885516	SRX473193	ERX1657296
SRX466229	ERX136691	SRX659294
ERX384794	ERX1611795	ERX1972221
ERX556870	SRX2557018	ERX148034
ERX187422	ERX360782	ERX658705
ERX391980	SRX392255	ERX1048292
ERX717735	ERX556637	ERX385243
ERX1103740	ERX660866	SRX1884943
SRX392129	SRX507220	ERX1043642
SRX363646	ERX384953	ERX505510
SRX368781	ERX1606250	ERX063820
ERX950048	ERX1952334	ERX178855
SRX004736	ERX2003739	ERX148010
ERX681029	SRX364300	ERX085379
SRX1885398	ERX686709	ERX658956
ERX2003706	SRX367958	ERX349461
ERX384866	ERX134609	ERX1222213
ERX1501056	ERX252280	ERX088490
SRX1885389	SRX1887350	ERX062503
ERX385185	SRX004568	ERX659313
SRX1051520	ERX680731	SRX359177
ERX646268	ERX686701	SRX3279873
ERX513379	ERX164845	ERX158586
ERX531980	SRX449810	SRX1886796
ERX330703	ERX1864102	ERX209571
ERX134943	SRX887091	ERX110413
SRX2535648	ERX2085707	ERX252199
ERX136661	ERX2073638	ERX326040
ERX513583	ERX556735	ERX103585
ERX209329	ERX646486	ERX658926
ERX681151	ERX186909	ERX016588
ERX1150039	ERX505926	SRX2122451
ERX241130	ERX136687	SRX392356
SRX463122	ERX209381	ERX385474
ERX196397	ERX1628272	SRX135148
ERX353374	ERX1405509	ERX2003839
ERX451468	ERX1501023	ERX1657329
SRX368813	ERX062355	ERX1997610
SRX2557122	ERX1666239	ERX384949
ERX1405538	SRX3279878	ERX231407
ERX1662861	ERX552076	ERX1626313
ERX1952362	SRX2147155	ERX1043641
SRX392473	ERX451479	ERX686715
ERX1657259	ERX221142	ERX458909
SRX471104	ERX197841	SRX392398
ERX1048253	SRX2219253	ERX652718
ERX349544	ERX681268	ERX1180279
SRX2535666	ERX1852977	SRX468142
SRX1137227	SRX1884983	ERX1666662
ERX330809	ERX1952353	ERX2093188
SRX566912	SRX129828	ERX015880
ERX646310	ERX675037	ERX506177
ERX680894	ERX2003817	ERX1583767
ERX659074	SRX2551538	SRX1887374
ERX087053	ERX1666661	ERX674984
ERX506119	ERX100677	ERX1855429
ERX674976	ERX680786	ERX646394
ERX513714	SRX1116123	ERX2008629
ERX385061	ERX926386	ERX116951
ERX1852926	ERX646350	ERX1103612
ERX979792	ERX139268	ERX1114529
ERX202263	SRX1885687	ERX061562
ERX1998097	ERX1028007	ERX2085747
ERX451134	ERX114000	ERX346934
ERX1915115	SRX373678	ERX551825
ERX332998	SRX2535397	ERX514121
SRX2551508	ERX147979	ERX305194
ERX505234	ERX513600	ERX470748
ERX1952378	SRX467930	ERX979816
ERX2008609	ERX657960	ERX061513
ERX209481	ERX2003518	ERX1666603
ERX513667	ERX490375	ERX1952326
ERX956537	SRX566797	SRX1453654
ERX2187223	ERX2007913	SRX373502
ERX505972	ERX096697	ERX950064
ERX2012073	ERX207125	ERX462237
ERX1048270	ERX252388	ERX221157
ERX513810	ERX674980	ERX652623
ERX015286	ERX1666277	ERX1628337
ERX694971	ERX686904	ERX113322
ERX2131399	ERX196404	SRX468138
ERX1626255	SRX2219288	ERX209439
SRX3279849	ERX1269197	ERX513266
SRX981396	ERX001276	ERX1048141
ERX1852798	SRX2551391	ERX979788
SRX1885342	ERX192008	ERX062481
SRX560726	ERX659363	ERX330800
ERX1048194	ERX1666279	ERX551814
SRX004731	ERX1998120	ERX462167
ERX120762	ERX186339	SRX1885264
ERX305142	SRX2535518	ERX1114495
SRX449853	ERX513673	ERX2131418
SRX2422753	ERX1666371	SRX392335
ERX110830	ERX1907019	ERX1222194
ERX659076	ERX1114581	ERX2131405
ERX694891	ERX681217	ERX204862
SRX1885137	ERX2131540	ERX513713
SRX468126	ERX909882	ERX681094
ERX956750	ERX209550	ERX1972194
ERX1583751	SRX392379	ERX100627
ERX950070	SRX1887625	ERX956549
SRX464588	ERX132465	SRX463019
ERX505325	ERX138303	SRX1884890
ERX021357	ERX1853112	ERX680672
SRX313350	SRX2535189	ERX694878
ERX514156	SRX1884881	SRX659293
ERX1952290	ERX462104	ERX1268884
SRX555819	SRX2557046	ERX658784
SRX2219645	SRX1886890	SRX282513
SRX981094	ERX384906	ERX186612
ERX325889	ERX1626223	SRX1885507
SRX422846	ERX451321	ERX686922
ERX717680	ERX926771	ERX110803
ERX1793901	ERX1886038	ERX1120532
ERX451477	ERX451462	ERX360785
SRX375597	ERX204877	ERX686783
ERX405935	ERX1150076	ERX087106
SRX3279852	ERX202309	SRX463040
ERX136688	ERX209377	ERX267691
ERX807430	ERX1998087	ERX152049
SRX004735	ERX2169709	ERX1120323
SRX1886762	ERX2011849	ERX136660
ERX384830	ERX556794	ERX490328
ERX2011948	ERX096761	SRX1116086
SRX449897	ERX686659	ERX1048131
SRX864953	ERX1886056	ERX462231
ERX209335	ERX330619	ERX552171
ERX1611937	ERX681080	SRX1051423
ERX384906	ERX506084	ERX1662865
SRX359293	ERX659597	ERX392010
ERX676517	ERX1150088	ERX1126765
ERX513695	ERX132322	ERX514150
ERX385129	ERX061466	ERX1048227
ERX330856	ERX490204	SRX155189
ERX1120537	SRX2219261	ERX451074
ERX305189	ERX2093132	ERX2073714
ERX956391	SRX998329	ERX212097
ERX462267	ERX1035190	ERX646468
ERX657982	ERX490281	ERX085491
ERX1834607	SRX471097	ERX063945
SRX1885685	ERX686899	ERX2131664
ERX659026	ERX1048286	ERX186557
ERX680885	ERX132341	ERX1662829
ERX113977	ERX658968	SRX391555
ERX1662825	ERX1972158	ERX505201
SRX1886580	ERX1103618	SRX1605473
SRX3230788	ERX389314	ERX1998134
ERX1501050	SRX1114250	ERX385460
ERX513249	SRX3070719	ERX1907038
ERX359429	SRX368082	ERX2004698
ERX196475	SRX368763	ERX349522
SRX375574	ERX1126771	SRX422804
ERX1626154	ERX139529	ERX1666653
SRX566098	ERX1043685	ERX1852767
SRX152514	ERX2093030	ERX1370898
ERX134682	ERX153336	ERX1852889
SRX364415	SRX547977	SRX462913
ERX652688	ERX094742	ERX1120377
SRX1886999	ERX120703	ERX385155
ERX462225	SRX659196	ERX513295
ERX505227	SRX391733	ERX1666428
ERX717702	SRX1885799	ERX2073696
ERX2169782	ERX349519	ERX030069
ERX1583742	ERX807487	ERX325956
ERX276093	SRX3070611	ERX658999
ERX416242	SRX672657	ERX178900
ERX267657	ERX680771	ERX1405536
ERX686857	ERX113972	ERX551160
SRX469538	SRX158236	ERX2012071
ERX330805	ERX956479	SRX2355487
ERX551145	SRX373693	ERX1098159
ERX389288	SRX468277	SRX183008
ERX2085752	SRX369226	ERX556835
ERX2005979	ERX113996	ERX113977
ERX1086842	ERX105464	ERX980201
ERX411953	ERX492448	ERX451303
ERX1711335	ERX252369	SRX1885622
SRX1887659	SRX422953	ERX514158
ERX470755	ERX1662825	ERX267962
ERX2003693	ERX531872	SRX368119
ERX139495	ERX009884	ERX209462
ERX451327	ERX1852682	ERX1899588
ERX455870	SRX886849	ERX2131598
ERX2011557	ERX134652	ERX405944
ERX1126816	ERX113390	ERX1273533
ERX139457	ERX717786	SRX1114326
SRX1114349	ERX178854	SRX672666
ERX926383	SRX449896	ERX025476
SRX1886604	SRX368135	ERX2073716
ERX552155	ERX1666632	ERX506227
ERX681124	ERX328681	SRX1114321
ERX552130	ERX1647995	ERX717972
ERX717922	ERX094657	ERX025506
ERX330659	ERX506124	ERX405670
ERX025453	SRX3070659	SRX469587
ERX391983	ERX490174	ERX956545
SRX473207	ERX1033559	ERX061555
SRX555759	SRX007672	ERX113950
ERX267685	ERX025463	ERX1711298
ERX2131431	ERX196387	SRX1885027
ERX2003490	ERX505264	SRX468289
ERX096656	ERX384706	ERX094725
ERX681102	ERX116921	ERX490340
SRX477114	SRX672576	ERX1626215
ERX513311	ERX330763	ERX385111
ERX1229335	ERX1662758	SRX1886739
ERX1098134	ERX085223	SRX469613
SRX473259	SRX886900	ERX105470
ERX956723	ERX646434	ERX950077
ERX1611866	ERX140751	SRX422925
ERX303919	ERX1520505	ERX1971972
ERX556726	SRX546092	ERX305188
ERX979942	ERX063857	ERX1859656
ERX1785694	ERX2004653	ERX2006410
SRX390934	ERX385532	ERX139281
ERX276169	ERX490123	ERX105402
ERX2008722	ERX1269018	ERX1864082
SRX375549	ERX1770243	SRX2557086
ERX1899589	ERX1662754	ERX212101
SRX1887795	ERX2003851	ERX2004699
SRX1053866	ERX451440	ERX1120210
ERX094658	ERX681244	ERX680638
ERX1666557	ERX1972081	ERX094634
ERX1933693	SRX659230	ERX451364
ERX1501103	SRX391524	ERX325924
SRX359261	ERX659146	ERX212194
ERX1606269	ERX1120217	SRX2551429
ERX1086727	ERX384829	ERX686838
ERX092276	ERX2011921	SRX1884987
SRX1887611	ERX349626	SRX368047
ERX2187244	ERX359469	ERX505519
ERX1033653	SRX2535540	SRX1887476
ERX1126824	ERX333037	ERX1666506
SRX152483	SRX1886825	SRX465701
SRX3279871	SRX1885394	ERX451214
ERX658682	ERX926812	SRX364502
ERX158601	ERX389311	SRX392520
ERX209520	ERX096708	SRX359241
ERX1098204	ERX1793790	ERX105464
ERX333103	ERX942882	SRX886883
ERX513419	ERX505286	ERX1150127
SRX2122511	SRX364517	SRX567836
ERX134968	ERX1126841	ERX333131
ERX1666466	SRX451137	SRX2219412
ERX063172	ERX061508	ERX2004390
ERX657941	SRX391557	SRX364366
ERX2073777	ERX1086744	ERX462261
ERX1103595	SRX129628	SRX451257
SRX2535528	ERX1162577	SRX1885802
SRX567369	SRX477187	ERX551127
ERX686618	SRX1886984	ERX1626225
SRX463699	ERX1657355	SRX148250
ERX113333	SRX1885238	SRX422955
ERX252372	ERX506015	ERX552234
ERX1103670	ERX2003494	ERX120697
ERX505482	ERX680925	SRX375574
SRX2535382	ERX132379	SRX148259
ERX807466	SRX148276	ERX1626036
ERX349563	ERX385099	SRX2551419
ERX2005972	SRX463651	ERX1048161
ERX686795	ERX694948	ERX658980
ERX451007	ERX022948	SRX1886872
ERX658896	SRX1884945	SRX1114295
ERX451364	ERX2131422	ERX2006940
SRX391521	SRX511802	ERX086646
ERX389247	ERX506205	ERX2012066
SRX152492	SRX659033	ERX717896
ERX1666354	ERX770625	ERX385253
ERX956825	ERX680682	ERX513469
ERX482542	SRX511756	ERX652760
SRX1886992	SRX2219729	SRX2219853
ERX140798	ERX2169701	SRX2122461
ERX132418	ERX979655	ERX088506
ERX1126820	SRX2700323	SRX359228
ERX154963	ERX1611778	ERX158479
ERX134706	SRX887148	ERX1820839
ERX138367	ERX462107	ERX1834668
ERX490145	ERX1852793	ERX349609
ERX1583759	ERX325861	ERX552070
ERX1299385	ERX325934	ERX956822
ERX392009	ERX658714	ERX1907005
ERX1933647	ERX202146	ERX2011690
ERX276143	ERX087117	ERX196420
SRX364501	SRX392092	SRX3070625
SRX659076	ERX807414	ERX389304
ERX717945	ERX1852678	ERX1269455
ERX1501079	ERX490233	ERX979931
ERX926408	ERX2005972	ERX1299455
SRX363640	SRX1887694	ERX110744
ERX094763	ERX505404	ERX694892
ERX556687	ERX276047	SRX1885522
ERX349670	SRX368790	ERX1852678
SRX507222	ERX153343	SRX555874
ERX1027998	ERX385218	ERX135000
ERX063843	ERX717995	ERX1830575
SRX381344	ERX062363	ERX1606184
ERX330839	ERX186857	SRX1886722
ERX276013	SRX391610	ERX660885
ERX506053	ERX1626154	SRX422832
ERX505137	ERX1103623	ERX505183
ERX513448	ERX140796	SRX659112
ERX532077	SRX392279	ERX204886
ERX1222266	ERX1086778	ERX1086774
SRX2515450	ERX490180	SRX391700
ERX2011717	ERX1667240	ERX207127
ERX1830606	SRX1885595	ERX455920
SRX555639	ERX1626163	ERX556609
ERX284210	ERX1972231	ERX134737
ERX349484	ERX147791	ERX134599
ERX352920	SRX1453649	ERX1971960
ERX681297	ERX717739	ERX158580
ERX1657357	ERX681154	ERX1269510
SRX1886663	ERX451112	SRX3282392
ERX1626319	ERX1149984	ERX659349
ERX675030	SRX555871	ERX717853
ERX086709	SRX368861	SRX375557
ERX134642	ERX2012116	SRX2030911
ERX1628241	SRX886940	ERX659665
ERX513176	ERX050016	ERX807568
ERX1820767	ERX1852967	ERX1269488
ERX1126785	ERX717769	ERX284213
SRX886847	ERX1793834	SRX392591
ERX1667371	ERX1492905	SRX368052
ERX979735	SRX470963	ERX2131586
ERX241136	SRX313304	ERX1103516
ERX197774	ERX513446	SRX1885729
ERX015290	SRX469587	ERX389171
ERX021318	ERX659009	ERX451100
SRX546100	ERX1864075	ERX2011615
SRX150184	ERX470612	ERX513123
SRX887150	ERX187461	SRX477095
ERX1972105	ERX110852	ERX110406
SRX392212	SRX1885460	SRX152478
SRX2535163	ERX1711340	ERX1864072
ERX506058	ERX062372	SRX2012774
SRX152498	SRX313314	ERX1657283
ERX116925	ERX2093183	ERX1952284
SRX367928	ERX385331	ERX1952346
ERX437072	ERX086999	ERX513830
ERX1611941	ERX252296	ERX686861
SRX364560	ERX325888	ERX349748
SRX359316	ERX1711302	SRX359193
ERX1143773	ERX552071	SRX2426223
ERX681047	ERX134608	ERX1098148
ERX139529	ERX1035174	ERX717865
ERX1662824	ERX1751622	SRX2122520
ERX110689	ERX770133	ERX1933586
ERX061573	ERX956685	ERX506052
ERX1180279	ERX1150178	ERX1997601
ERX717845	SRX1885306	SRX364240
ERX063865	SRX373703	ERX717973
ERX385437	ERX1120366	ERX1626222
ERX1120419	SRX2551577	ERX104856
ERX1793800	ERX1952307	SRX1885546
ERX138352	ERX389327	SRX2551602
ERX209261	ERX652615	ERX1096232
ERX2004422	SRX367989	ERX2011894
ERX552052	ERX1222302	ERX2085813
ERX166845	SRX1272242	ERX1855409
ERX2011638	ERX2006919	ERX196396
SRX1887082	SRX555616	ERX328713
ERX462140	ERX1098126	ERX1126788
ERX1370950	ERX2011630	ERX505356
ERX1086799	ERX197804	SRX375517
SRX1887632	ERX680992	SRX761923
ERX1126829	ERX1997606	ERX1751641
SRX463125	ERX462136	ERX1666635
SRX449887	ERX153362	ERX657938
SRX477109	ERX1120495	ERX384650
ERX505330	SRX313394	ERX241140
ERX1972069	SRX1885623	ERX139264
ERX956478	SRX659184	ERX455988
SRX3281967	ERX1711220	ERX2006408
ERX1971947	ERX022952	SRX467792
SRX244506	ERX147971	ERX2073769
ERX1150210	ERX451330	SRX1051308
ERX1657218	ERX979699	ERX956544
ERX1120221	ERX532089	ERX152078
ERX100655	ERX389266	ERX455947
ERX1611797	ERX1657295	SRX1885061
ERX717849	ERX252233	ERX2004401
ERX1520505	SRX391595	ERX807462
ERX686826	ERX505525	ERX134644
ERX979665	ERX506233	SRX1885463
SRX2248770	SRX373510	ERX979827
SRX451146	SRX3279839	ERX437082
ERX1033544	ERX513728	ERX1611891
ERX1299363	ERX1269113	SRX469528
ERX252263	ERX147793	SRX1885217
ERX187633	ERX506167	ERX594405
SRX555705	ERX979721	ERX094858
ERX506033	ERX1859650	ERX659315
ERX416241	SRX390871	ERX241185
ERX1998129	SRX2551652	ERX1120500
ERX333074	ERX062293	ERX770137
SRX2556993	ERX1299447	ERX088500
ERX1150255	SRX479809	SRX463565
ERX1662355	ERX2011785	ERX956442
ERX658975	ERX658878	ERX1998054
ERX025523	SRX422933	ERX062513
SRX1887000	SRX390947	ERX202236
ERX197799	ERX1834650	ERX556833
ERX153302	ERX551113	ERX658751
ERX680843	SRX1886793	ERX1405520
ERX154943	ERX694881	ERX1711396
ERX2073642	ERX462282	ERX681212
SRX363657	ERX376400	SRX146574
ERX979709	ERX164886	ERX062466
ERX1120301	ERX336946	SRX368035
ERX2093211	ERX209507	ERX1269181
ERX2093275	ERX658955	ERX659643
ERX1103576	ERX1711334	ERX1662840
SRX463160	ERX1858626	ERX1583714
ERX134980	ERX158598	ERX2187221
ERX333088	ERX385220	ERX451028
ERX1666626	SRX2535651	SRX313303
ERX1628293	ERX1126832	SRX1885345
SRX567401	ERX139345	ERX1915109
ERX979670	ERX1907001	ERX2093242
SRX1886881	ERX092294	SRX359296
ERX455937	SRX183014	ERX139563
SRX1051349	ERX1150054	ERX303867
ERX385520	ERX1086712	ERX1820898
ERX1103549	ERX1852950	SRX1887385
ERX385195	ERX949972	ERX1770149
SRX391617	ERX1299397	ERX303896
ERX015346	ERX551141	ERX680901
ERX148010	SRX148285	ERX717967
ERX132405	ERX1666620	SRX2557027
ERX061504	ERX551179	ERX1711437
ERX2093118	ERX1662787	ERX556853
ERX326070	ERX147777	ERX333014
ERX652669	SRX172509	SRX546101
ERX015581	ERX513420	ERX207118
ERX015347	ERX042919	ERX513170
SRX373659	SRX2551456	ERX105431
ERX276007	ERX015266	SRX363632
ERX1314998	ERX385263	ERX1998404
SRX1885035	ERX140808	ERX2085620
SRX1885445	SRX456508	ERX062507
ERX659028	ERX349773	ERX681089
SRX1453648	ERX1751625	ERX015556
ERX652641	ERX360776	ERX956600
ERX385037	SRX477169	SRX1051363
ERX646477	SRX467789	ERX110403
SRX368831	SRX392152	ERX204832
ERX384623	ERX956821	ERX1864078
ERX505907	ERX1269462	ERX349610
ERX348242	ERX552122	ERX1972140
ERX100635	ERX470785	ERX1952336
SRX451297	ERX505468	ERX956756
ERX385363	ERX385257	SRX2535446
ERX107833	ERX330668	ERX551208
ERX1048285	ERX1667369	ERX238616
ERX096663	ERX2004074	ERX094752
SRX2557116	ERX132440	SRX391602
ERX1785618	ERX909833	ERX807516
ERX349548	SRX479703	SRX172449
ERX686645	ERX209344	ERX1492896
ERX187479	ERX1098207	ERX154875
ERX909882	ERX531916	ERX2006937
ERX2011918	SRX1137243	SRX160372
SRX1887376	SRX1885574	ERX505105
ERX252194	ERX505143	ERX196398
ERX2003562	ERX252211	ERX646345
SRX463697	ERX680955	ERX392017
ERX140754	ERX1626317	SRX1051432
ERX676524	SRX367960	ERX411970
ERX660887	ERX100678	ERX451158
ERX2011842	ERX470622	ERX333066
SRX1422885	ERX1830517	ERX2093254
ERX207100	ERX1667381	ERX681245
ERX1501025	ERX186649	ERX086652
ERX1972146	ERX980302	SRX1885280
ERX385395	SRX1884759	ERX681286
ERX506027	ERX451471	ERX1662317
SRX392523	ERX063865	ERX1098097
ERX384923	ERX451329	ERX686833
ERX1086850	SRX1886717	ERX384894
SRX391715	ERX132353	ERX556862
SRX2426194	ERX646169	ERX451299
SRX2012819	SRX2515456	SRX1884932
ERX134607	SRX2122545	SRX391690
ERX2085696	ERX416230	ERX1284831
ERX221196	SRX368915	SRX2426211
SRX2535336	ERX349236	ERX1998476
ERX1770157	ERX134651	ERX178858
ERX391902	ERX2093028	ERX204814
SRX422976	ERX980263	ERX451387
ERX1626229	ERX658802	SRX467787
SRX478082	SRX465661	ERX1907063
ERX284450	ERX267950	ERX646932
SRX254295	ERX384656	SRX391732
ERX1852914	ERX209436	ERX287432
ERX694935	ERX349442	ERX147977
SRX1885348	ERX207127	ERX1998104
SRX464029	ERX492424	ERX1222332
ERX391979	ERX1120621	ERX391988
ERX681189	ERX1830576	ERX1770114
ERX505465	SRX477077	ERX348233
ERX2073592	ERX909828	SRX463359
SRX499251	ERX204825	ERX980192
ERX956616	ERX536365	ERX505368
ERX717711	SRX1886810	SRX555597
ERX451165	ERX391934	ERX1048112
ERX333001	SRX887004	ERX158528
SRX555634	ERX712395	ERX088559
ERX675033	SRX1886908	SRX887006
ERX717638	SRX2012781	ERX2085667
ERX2003496	ERX116939	ERX462087
ERX1626309	ERX1405515	ERX646310
ERX391962	ERX134643	SRX476977
ERX1852954	ERX212120	SRX375547
ERX1852901	SRX1887476	ERX451114
ERX490234	ERX980288	ERX087075
ERX1855405	ERX151999	ERX1114602
ERX385509	SRX3282364	SRX1137227
ERX717810	ERX267637	ERX202152
ERX1915105	ERX658868	ERX385211
ERX680968	ERX284439	ERX360759
ERX2085654	SRX466031	ERX120692
ERX1286020	SRX554842	ERX1853037
ERX1998165	SRX129619	ERX384793
ERX187659	SRX1886645	ERX349720
SRX467800	ERX680974	ERX556793
ERX1666328	ERX680951	ERX717876
SRX392534	SRX449786	ERX1120307
ERX391874	SRX1885448	SRX392093
ERX1662866	SRX659272	ERX1852987
ERX1859656	ERX325983	ERX659029
SRX762474	SRX1887698	ERX1086828
SRX473179	ERX1626156	SRX3281955
SRX391556	ERX178875	ERX513661
SRX367937	ERX139240	ERX1820885
ERX164882	ERX385447	ERX164916
SRX473185	ERX1048132	ERX1855419
ERX062325	ERX1048199	ERX1120408
SRX886887	ERX391902	ERX1998123
ERX1611818	ERX164862	ERX1611843
SRX1885044	ERX2006912	ERX1907046
ERX349736	ERX1612004	ERX088531
SRX1887001	SRX1887693	SRX463654
ERX1852713	ERX086934	ERX506203
ERX192003	ERX085232	ERX349566
ERX910798	ERX100703	SRX1051508
ERX1666487	ERX023570	SRX1885108
ERX513874	ERX770163	ERX451471
SRX1051457	ERX681026	SRX154823
ERX1998065	SRX477044	SRX390910
ERX1793771	ERX094871	SRX477094
ERX686647	ERX980242	ERX1864087
SRX2535323	SRX1051560	ERX646902
ERX1852950	SRX2557103	SRX1884774
SRX392148	SRX391697	SRX392350
ERX096720	SRX2219264	ERX551797
ERX178826	ERX1668604	ERX139599
ERX680822	ERX1972200	ERX681022
SRX1886755	SRX363523	ERX1269278
ERX513562	SRX464666	ERX926735
ERX1952342	ERX385456	SRX1885149
ERX1793813	SRX392175	SRX373709
ERX100617	ERX1952352	ERX1933590
SRX1884954	ERX392006	ERX384712
ERX1952358	ERX384938	ERX086663
ERX694932	SRX1605474	ERX1907016
ERX087119	ERX1120303	ERX659623
ERX384849	SRX422979	ERX681303
ERX113962	SRX1887542	ERX2131680
SRX158275	SRX464371	ERX391938
ERX2073555	ERX385100	SRX1884923
ERX490231	ERX694888	ERX1114450
ERX2011759	ERX2004382	SRX1885296
ERX1103694	ERX462266	ERX1662741
ERX659620	ERX506009	ERX1033550
ERX1820858	ERX646907	SRX152465
SRX1272181	ERX376434	ERX349625
ERX1626293	ERX658923	ERX717983
ERX2085623	ERX686620	ERX2093216
SRX554804	ERX942850	SRX3230787
ERX439273	ERX096692	SRX2535370
ERX1048255	ERX359396	ERX100701
ERX062535	SRX368746	ERX205033
ERX1666640	ERX451473	ERX1098205
SRX367904	ERX657971	ERX1222202
ERX139514	ERX980296	ERX061502
ERX1269058	ERX657984	ERX1662800
SRX477156	SRX364545	SRX364575
ERX1269761	ERX187595	ERX209471
ERX085293	SRX762380	SRX364387
SRX887076	SRX1887077	SRX2551508
ERX1120363	ERX658702	ERX552205
ERX1933580	ERX391879	ERX284145
SRX1887372	SRX463523	SRX466248
SRX560752	ERX1952382	ERX1907026
ERX1611895	ERX1273574	ERX120688
SRX1422917	ERX088502	ERX1150063
ERX158585	ERX1273544	ERX1830519
ERX1998107	ERX2187226	ERX1286024
ERX1149978	ERX384960	ERX1820840
ERX385276	SRX1272201	SRX546132
ERX646283	SRX007694	SRX477151
SRX160366	SRX422832	ERX2093039
ERX1626234	ERX1853067	SRX155348
SRX2557040	SRX546099	ERX158547
SRX659048	ERX062274	SRX672554
SRX1884782	ERX001232	ERX1657268
ERX456116	ERX2093069	ERX326109
SRX473166	ERX1852701	ERX1120262
SRX449912	ERX674996	ERX1998061
ERX1972079	ERX333094	SRX1885155
SRX555860	ERX1120345	SRX1884768
ERX1370930	ERX015298	ERX1666334
ERX110850	ERX717772	ERX110776
ERX1770303	ERX085358	ERX513485
SRX2557095	ERX2004054	ERX1657284
ERX589421	ERX2085810	ERX658820
ERX385191	ERX910771	ERX1120208
ERX1711327	ERX349259	ERX956592
SRX129606	ERX552064	ERX451082
SRX368877	ERX330835	SRX1887560
ERX1852934	SRX422929	ERX1972070
ERX1666537	ERX910773	ERX384847
ERX1852721	ERX1143870	ERX505336
ERX2073690	ERX2011690	ERX1666591
ERX505157	ERX1972191	SRX464610
ERX349409	ERX659012	ERX025446
ERX062498	ERX120744	ERX021670
SRX2219263	ERX462068	SRX392581
SRX392314	ERX042897	ERX095311
ERX330890	ERX1149562	ERX2131520
ERX1028020	SRX392198	ERX1100988
ERX1793933	ERX717961	ERX2169704
SRX1114302	ERX1830547	ERX025526
ERX1626280	ERX1114502	ERX1972098
ERX556822	ERX909813	ERX646372
ERX956664	SRX3282356	SRX1885317
ERX132452	ERX1273542	ERX490360
SRX1887761	ERX209418	SRX1272200
SRX1885008	SRX2535410	SRX2535373
ERX513314	ERX204864	ERX658770
ERX680794	SRX1422904	ERX506112
SRX463589	ERX1971957	ERX1998064
ERX330789	ERX252242	SRX373465
ERX1626119	ERX807508	ERX1098189
ERX187589	SRX363542	SRX373443
ERX1284835	SRX373661	ERX1952316
ERX187533	ERX1770146	ERX139286
SRX1884873	ERX513287	ERX2131435
SRX3070676	ERX1048210	ERX513166
SRX463123	ERX513466	ERX385246
SRX567935	ERX1314968	ERX2131622
SRX1886876	ERX062419	ERX252392
ERX1852943	ERX531974	ERX132381
ERX652615	ERX551122	ERX384817
ERX187467	ERX470659	ERX1098191
ERX1711246	ERX134945	ERX1830542
ERX326006	ERX094850	ERX384746
ERX681288	ERX021674	ERX652710
ERX359330	ERX490298	ERX1370902
SRX886918	ERX284187	ERX1626090
ERX1103557	ERX325966	ERX2011978
ERX646219	ERX096711	SRX477161
ERX2012009	ERX1628253	SRX1886817
SRX463715	ERX134969	ERX021704
SRX422918	ERX659087	ERX1035228
SRX465685	ERX385350	ERX1952426
ERX956755	ERX384818	ERX2011835
ERX267965	SRX1885446	SRX2551640
ERX451399	SRX1885536	ERX681129
SRX2426213	ERX1229328	SRX511753
SRX866195	ERX950141	ERX113321
ERX186304	ERX1859262	ERX212119
ERX1852902	ERX658823	ERX2169766
SRX368126	ERX646446	ERX1626219
ERX158515	SRX1885231	ERX1834634
ERX1666531	ERX132305	ERX164873
SRX364464	ERX087054	SRX477175
ERX178860	ERX062320	ERX1770159
ERX085239	ERX1114613	ERX437078
SRX364441	ERX186630	ERX1120442
ERX451437	SRX2535525	ERX658695
SRX1885259	ERX926746	ERX659355
SRX392280	SRX1885583	SRX2535459
SRX469546	ERX349708	ERX492450
SRX555793	ERX385508	ERX2131510
SRX2219893	ERX191966	ERX956652
ERX134651	SRX477008	ERX204874
SRX2122493	SRX1051416	SRX1051434
ERX950116	SRX2535639	ERX209313
ERX202246	ERX1666557	ERX1972167
ERX116923	ERX1370846	ERX022501
SRX1886877	ERX138311	ERX506039
ERX186276	ERX085367	ERX405758
SRX368171	ERX284141	ERX956531
ERX021680	ERX1998132	SRX451482
ERX552237	SRX507209	SRX392234
ERX116973	ERX2169776	ERX2085656
ERX1952404	ERX147818	ERX186288
ERX1770274	ERX552035	ERX389165
[truncated: 2,001 more rows]

## Sheet: 8524_genomes
Run_1	Run_2	Run_3
ERX252396	ERX717983	ERX096692
SRX1422909	ERX455864	ERX092284
ERX405713	ERX513430	SRX477111
SRX368069	SRX152484	ERX1086519
ERX178871	ERX186564	ERX2011669
ERX513479	SRX158271	ERX1606178
ERX505982	ERX212191	ERX1852795
SRX659137	ERX1222229	ERX532114
ERX505374	SRX560754	ERX556707
SRX2122573	SRX364491	ERX2085587
ERX686609	ERX134641	SRX473213
ERX2093059	ERX061554	SRX392551
SRX3070744	SRX1605514	ERX1035162
ERX1269261	SRX473230	ERX451178
ERX204830	ERX686867	ERX154847
SRX3070598	ERX676591	ERX1770250
SRX659272	ERX139434	SRX1886626
ERX154966	ERX659070	ERX062387
ERX1611784	ERX1971896	ERX1033564
ERX680986	SRX375531	ERX238640
ERX158494	ERX391989	ERX686866
ERX1998101	ERX455865	SRX451494
ERX506250	SRX1885619	ERX325915
ERX659179	ERX212182	SRX1885434
ERX349691	SRX451115	ERX139305
ERX1662846	ERX1628267	ERX2169723
ERX139512	ERX1222292	ERX2011687
ERX1852990	SRX1885091	ERX359438
ERX1711214	ERX094753	SRX2219892
ERX1086770	SRX400091	ERX2085785
ERX2093061	ERX956761	ERX1852720
SRX2012774	ERX325927	SRX313330
ERX956473	ERX2011687	SRX152713
ERX1711457	ERX139345	ERX325793
ERX385244	ERX492422	ERX956628
ERX085369	ERX2011961	ERX956593
ERX100632	SRX359174	SRX2219189
ERX1269139	ERX1657190	ERX956391
ERX1611795	ERX2131570	ERX134585
SRX1051337	ERX192004	ERX686814
ERX088493	ERX384639	SRX390845
ERX505376	ERX105444	ERX694946
SRX1887102	ERX154887	SRX2219891
ERX116963	ERX456014	ERX212168
ERX094679	ERX1299407	SRX1886903
ERX2011883	SRX1887686	ERX506166
SRX129621	ERX1657260	SRX761809
ERX1314981	SRX1885370	ERX134637
ERX241166	ERX646390	ERX186888
ERX2073554	ERX1370865	ERX1933587
ERX384946	ERX384838	ERX2093179
SRX145196	ERX1853043	ERX050012
SRX1114296	SRX2219186	ERX910044
ERX531891	ERX680958	ERX505448
ERX139409	SRX1885502	ERX384832
ERX1114464	ERX506146	ERX505398
ERX384667	ERX2004459	ERX389304
SRX467859	ERX267677	ERX186880
ERX1859664	SRX467751	ERX330843
ERX086947	SRX3070595	ERX686759
ERX360733	SRX363524	ERX153355
ERX658988	SRX1051459	ERX1611784
ERX717984	ERX110688	SRX473216
ERX384860	SRX1885027	ERX1626233
SRX155341	ERX252172	SRX473220
ERX490252	ERX1299436	ERX2003501
SRX1114372	ERX276119	ERX513348
ERX980197	ERX1666301	ERX209457
ERX411963	ERX061495	ERX178854
ERX1997591	ERX1668602	SRX469544
ERX1647956	ERX1583713	ERX956639
SRX2535372	ERX1222197	SRX1884912
ERX482603	ERX556809	SRX659047
ERX1820831	ERX384836	ERX178885
ERX1972142	ERX492514	ERX359426
ERX2006556	ERX2085593	ERX062535
ERX140754	ERX1998096	ERX926424
ERX470730	ERX2003492	ERX1667444
SRX658930	ERX1666594	ERX1785669
SRX1051456	ERX490202	SRX373427
ERX1028008	ERX2073681	ERX1150151
ERX926418	ERX303853	ERX132312
SRX364400	SRX1051397	SRX477100
ERX513760	ERX1859263	SRX3070663
ERX956652	ERX2012007	ERX482590
SRX373653	SRX451296	SRX375522
SRX155352	SRX3281951	SRX1885789
ERX1120577	SRX392430	ERX956509
ERX717821	ERX646423	ERX659285
ERX1666273	ERX1662861	ERX1299439
ERX209427	ERX686723	ERX385450
ERX241128	ERX956557	SRX1885673
SRX1886653	ERX252191	ERX1852723
ERX505427	SRX189865	SRX1885112
ERX2085598	ERX658977	ERX1666427
ERX462185	ERX305124	ERX391973
ERX1299388	ERX021684	SRX373478
SRX1886686	ERX1629343	ERX061534
ERX1149557	ERX1853027	ERX717958
SRX392361	SRX1885218	ERX139283
ERX1852981	SRX469598	ERX1933683
ERX950013	ERX505104	SRX479734
ERX120771	ERX681231	ERX506176
SRX1137240	ERX980272	ERX2011730
SRX1887438	ERX2003888	ERX120690
SRX468307	SRX1885321	SRX3282373
ERX909850	ERX153361	ERX956416
ERX462088	ERX1114487	ERX1150198
ERX2012007	SRX469551	ERX015371
ERX2085698	SRX2535194	ERX1745832
ERX455893	ERX694945	ERX1834614
SRX451275	ERX2003896	ERX1120504
ERX680991	SRX463191	ERX1299423
SRX554795	ERX770141	ERX680715
ERX551101	ERX2085724	ERX451340
SRX864953	ERX492442	ERX164853
ERX556612	ERX202236	SRX368002
ERX505169	SRX373651	ERX455950
ERX657947	SRX368783	SRX477130
SRX566785	ERX2131626	ERX1852918
ERX023545	ERX116927	ERX686671
ERX712405	ERX094726	SRX1886633
ERX1126824	ERX2085600	ERX717777
ERX1222266	SRX2535343	ERX1370883
ERX1086797	ERX979798	SRX1885406
ERX556606	ERX556661	ERX276109
SRX1886896	SRX1885811	ERX349403
ERX770145	ERX186338	ERX947718
SRX313314	ERX1611820	ERX187666
ERX2012096	ERX1662752	ERX770164
ERX1852818	ERX646262	ERX095330
ERX1150005	ERX138323	SRX469525
SRX449865	ERX910776	ERX134675
ERX2012144	ERX349217	ERX1103628
SRX363599	SRX368815	ERX110750
ERX1626122	SRX368814	ERX252296
SRX757308	ERX686591	SRX1886675
ERX326004	SRX463701	ERX506130
ERX980188	ERX015310	ERX154854
ERX1711240	ERX2005693	ERX062350
ERX2012008	SRX1884953	ERX359477
ERX2003708	ERX659635	SRX762874
ERX186588	ERX681003	SRX555792
SRX3070603	ERX1048267	ERX1035211
ERX513428	ERX1662318	ERX391940
ERX1150008	SRX567867	SRX373491
ERX2085806	SRX276959	ERX152051
SRX391712	ERX062267	SRX468224
SRX359184	SRX392406	ERX956623
SRX367967	SRX373501	ERX1626275
SRX469590	SRX390939	ERX025484
ERX1120550	ERX551126	ERX926390
ERX770139	ERX212102	ERX202306
ERX1027818	SRX1887603	ERX186877
ERX087010	ERX391881	ERX1933606
ERX1628274	ERX770170	ERX1666252
SRX467716	SRX2516190	ERX658781
ERX197841	ERX154925	ERX187433
SRX659183	ERX1666478	SRX364387
ERX2012038	ERX910769	ERX551821
ERX1048209	ERX505491	ERX1103564
SRX160373	ERX2003784	SRX672668
ERX209447	SRX1887359	SRX463642
SRX567399	ERX1583751	ERX506264
ERX505305	ERX551100	ERX2008595
ERX209570	ERX1657270	ERX956466
SRX242906	ERX389153	ERX105455
ERX910783	ERX2169721	ERX113355
ERX694959	ERX1405529	ERX385250
ERX1033728	ERX385145	SRX1885071
ERX646437	ERX2008726	SRX1044949
ERX529520	ERX2093033	ERX1657255
ERX1120389	ERX016587	ERX1086780
ERX385351	ERX042917	ERX349613
SRX555756	ERX674992	ERX950135
ERX675015	SRX1051358	ERX252374
ERX2085776	ERX204860	ERX196457
SRX1886623	ERX325827	ERX120696
ERX062477	ERX136650	SRX392379
ERX462238	SRX981334	ERX1793947
ERX136643	ERX1852924	ERX1647962
ERX196461	SRX2516207	ERX694878
ERX061595	ERX1933619	SRX463635
ERX085389	ERX086672	ERX659642
ERX1222213	ERX1864077	ERX482594
SRX473218	ERX164841	ERX1150057
ERX087064	ERX1583754	ERX134672
ERX456009	ERX686662	ERX506246
ERX061630	ERX405685	ERX658987
ERX187688	ERX1120386	SRX1884862
ERX113354	ERX506116	SRX313371
ERX979795	ERX2073782	ERX1626158
ERX120725	SRX254282	ERX1286015
SRX1886752	ERX164844	ERX532144
ERX2011842	ERX956514	ERX462213
ERX910761	ERX063925	ERX506083
ERX2003889	ERX1269254	ERX138331
ERX252298	ERX1043656	ERX950123
SRX1885445	SRX368012	SRX368001
SRX2551607	ERX456052	ERX1120527
ERX132421	ERX2073697	SRX1885372
SRX467734	ERX551110	ERX556786
ERX505240	ERX360762	SRX3279875
ERX505421	ERX2085607	ERX980163
ERX660949	ERX1103594	ERX2012108
ERX551591	SRX390912	ERX506164
ERX910059	ERX140762	ERX391868
ERX330625	ERX717999	SRX004587
SRX392250	ERX950024	ERX1126821
ERX513538	SRX462911	ERX1370944
SRX1886891	ERX492458	SRX2535273
ERX305173	ERX015900	ERX062308
ERX147981	SRX146571	SRX886906
ERX1852997	SRX2551461	SRX359162
ERX139454	ERX085347	ERX551177
SRX672653	ERX152062	ERX2012065
ERX1830616	ERX2011546	ERX980161
SRX449849	ERX2073715	ERX186884
ERX384985	ERX238604	SRX160376
ERX1120467	ERX451302	SRX887034
ERX2004327	ERX1933606	ERX505313
ERX717859	ERX909866	ERX451234
ERX1657195	ERX1785678	ERX085362
ERX470741	SRX470930	ERX252219
ERX2073645	ERX717851	ERX1971995
SRX449797	ERX1793807	ERX950021
ERX325857	ERX1770257	ERX1120276
ERX385415	ERX207150	ERX681210
SRX391518	ERX556645	ERX2003894
ERX680656	SRX2535396	SRX363618
ERX1405526	SRX2535411	ERX385297
ERX659138	ERX095313	ERX492446
ERX1770229	ERX134574	ERX303858
ERX552214	SRX3070629	ERX015863
ERX063875	ERX1583742	ERX1229336
SRX2535271	ERX384674	ERX505281
ERX1149522	ERX252260	SRX3279843
ERX505125	ERX2004696	ERX389245
ERX470753	ERX513540	ERX1120598
SRX2551587	SRX368088	SRX2551413
ERX349238	ERX276035	SRX548067
SRX1885781	SRX1885221	ERX513358
ERX1583795	ERX2093237	ERX349256
ERX385146	ERX2004380	ERX2093169
ERX1048271	ERX1855594	ERX1150076
ERX1785629	ERX1666405	ERX087049
ERX1086787	ERX1853085	ERX1273534
ERX391888	ERX1299426	SRX1605544
SRX254293	ERX1120574	SRX511797
ERX138328	ERX451423	SRX1885108
SRX464144	ERX204882	SRX364348
ERX1626017	ERX1907093	ERX186917
ERX1915106	ERX2008583	ERX113934
ERX178912	ERX2003560	ERX113327
ERX147840	ERX680734	ERX980162
ERX505434	ERX490346	ERX305193
ERX1770260	ERX385447	SRX477082
ERX552094	ERX221147	ERX405724
SRX1885477	SRX548524	ERX085341
ERX1103682	ERX209368	ERX1657302
ERX2011722	ERX022937	ERX1785734
ERX451295	ERX113340	ERX686861
ERX1033726	ERX506196	ERX241175
SRX478053	ERX1830547	ERX658800
ERX152077	ERX151997	ERX909858
ERX110735	ERX1611917	ERX694942
ERX513466	ERX267963	ERX513718
ERX2073702	ERX1098108	ERX658925
SRX2535154	ERX385517	SRX1422845
ERX505973	ERX120767	ERX513254
ERX061627	ERX552105	SRX3281963
ERX139567	ERX1998397	ERX2085814
ERX132382	ERX389334	ERX1666413
ERX1626049	ERX1035213	ERX333134
ERX384955	ERX1626181	ERX238671
ERX276133	SRX368845	ERX238589
SRX1885038	ERX187662	ERX1086753
ERX1492910	ERX391985	ERX1086812
SRX1886692	ERX717913	SRX463505
ERX186564	ERX062445	ERX1667349
SRX456516	ERX1852805	SRX567856
ERX1972113	SRX1422906	ERX186599
ERX1273561	SRX477012	ERX349568
ERX207121	ERX646954	ERX223858
ERX114000	ERX1501015	SRX468120
ERX1666368	ERX025492	ERX2006935
ERX085238	ERX013812	SRX449854
ERX140787	ERX1657366	ERX025465
ERX1370866	SRX2556997	ERX086664
ERX717918	ERX2093054	ERX1907031
SRX313312	SRX1884792	ERX909844
ERX451342	ERX1785587	ERX1711248
ERX686571	ERX956521	ERX1149550
ERX456042	ERX166845	ERX2011757
ERX1120308	ERX462339	SRX422791
ERX1149553	ERX1770133	ERX556868
SRX3070651	ERX094618	ERX462099
ERX2004396	SRX2551625	ERX136688
ERX1859271	ERX2004377	ERX1820818
ERX490239	ERX1666664	ERX1933680
ERX1086845	ERX1120586	ERX1662841
SRX392153	ERX2131544	ERX1662713
SRX2557025	ERX1626060	ERX532030
SRX364408	SRX392409	SRX367918
ERX505221	ERX2006901	SRX1885743
SRX2030915	ERX1662852	ERX326049
ERX209537	ERX1751649	ERX209293
ERX451099	ERX405748	SRX2557019
ERX359375	SRX477110	ERX506041
ERX2073605	ERX1855406	ERX956455
ERX1098144	ERX241188	SRX467961
SRX511775	ERX1907004	ERX807454
ERX205033	ERX325880	ERX717734
SRX467857	ERX681162	ERX956487
SRX1885399	ERX1785661	SRX313352
ERX158489	ERX166893	ERX1834710
ERX505377	SRX146585	SRX981125
SRX1885428	SRX1114365	ERX1662817
ERX134699	SRX1884934	ERX209472
ERX490292	SRX391531	ERX136661
ERX252394	SRX1885417	SRX158256
ERX1027988	ERX349429	ERX1405513
SRX1887612	ERX009684	SRX672592
SRX887092	ERX451324	SRX511747
SRX2219870	ERX110421	SRX555860
ERX212256	ERX652614	ERX681068
ERX506225	SRX2557104	SRX2426215
ERX1269109	ERX276033	ERX202220
ERX909819	ERX1229323	ERX513879
ERX158488	SRX2426206	ERX462107
SRX364346	ERX2011945	SRX392419
SRX1051521	ERX196460	ERX186913
ERX1907107	ERX385054	SRX363563
ERX104860	ERX926727	ERX451199
ERX1612005	ERX094671	ERX352912
ERX096645	ERX1222294	ERX950149
SRX567843	ERX384720	ERX1785636
ERX1782581	ERX490362	SRX761851
ERX2169737	SRX1114284	SRX373473
ERX462324	ERX1299469	SRX2219355
SRX468266	ERX325740	ERX556737
SRX368761	ERX2003779	ERX686675
ERX770616	ERX252342	ERX717761
ERX1971957	ERX1048143	SRX375511
ERX1043687	SRX1885751	ERX1852873
ERX221179	SRX1885220	ERX139377
ERX025424	ERX451233	ERX1972241
ERX196437	ERX1666514	ERX348246
SRX449830	SRX3070741	ERX2012120
ERX139259	ERX659321	ERX330624
ERX1834660	ERX1770172	ERX276010
ERX505131	ERX462095	SRX189842
ERX164835	ERX405726	ERX1626215
ERX276099	ERX061619	ERX505220
ERX2003776	SRX887030	ERX451088
ERX2169777	SRX1114274	ERX490128
SRX3282356	SRX3070739	SRX449796
ERX1626168	SRX392237	ERX1033663
SRX1886937	ERX021693	ERX456056
SRX1605484	ERX110876	SRX554581
ERX1149564	ERX062515	ERX1583783
ERX455937	ERX384652	ERX1273559
SRX004732	SRX1885713	SRX555822
ERX1286027	ERX1048170	ERX139406
ERX680665	SRX672589	ERX187644
ERX2006560	SRX1497262	ERX2012144
ERX088514	ERX646917	ERX513146
ERX116933	SRX392346	SRX1114273
ERX1834698	ERX1626107	ERX158563
ERX505232	ERX139335	ERX110713
ERX456055	ERX326000	ERX389172
ERX212216	ERX1952411	ERX910054
ERX462122	ERX103569	ERX1785661
SRX981144	SRX313323	ERX1793853
ERX659004	SRX036308	ERX1611849
SRX3230821	ERX1852757	ERX092302
SRX422974	ERX686806	ERX385006
ERX2004462	ERX980308	ERX513467
ERX2012157	SRX392142	ERX531918
ERX1086837	ERX088484	ERX025423
SRX473241	ERX2004342	ERX531906
SRX1885423	SRX2535669	ERX717745
ERX086916	ERX316718	ERX513439
SRX313327	ERX658943	ERX1611855
SRX566879	SRX1605523	ERX252176
ERX659635	ERX1770117	ERX139397
ERX1299476	ERX333069	ERX2011739
ERX950139	SRX3070632	ERX1971959
ERX1667400	ERX680978	ERX022905
ERX462189	ERX1711310	ERX153322
ERX2012101	ERX1997624	ERX2011706
ERX1820836	ERX1120367	ERX1103587
ERX646362	SRX359271	ERX113395
SRX2535679	ERX2073586	ERX505415
SRX451112	ERX1583777	ERX1820791
ERX513602	ERX2006800	ERX717972
ERX505924	ERX956530	ERX385090
SRX2535442	ERX646483	ERX1120309
ERX505249	SRX761739	ERX061555
SRX375589	ERX554491	ERX1830616
SRX1272254	ERX359489	SRX2219213
ERX770180	ERX717939	ERX652746
SRX659040	ERX490276	ERX506213
ERX385389	ERX252291	ERX513748
SRX1114361	SRX476981	ERX062497
ERX513785	SRX1051541	SRX1051529
ERX2004475	ERX1820830	ERX1666569
ERX025464	SRX364382	ERX956706
SRX1887666	ERX2011872	ERX1785693
ERX061537	SRX2551652	ERX1114600
ERX062317	SRX555596	ERX2011570
SRX2551445	SRX363508	SRX368852
ERX134578	ERX1299431	ERX658876
ERX092368	SRX887047	ERX1785582
SRX463004	ERX2004643	ERX1852830
ERX490396	ERX1626108	SRX368070
SRX1886743	ERX694963	ERX506123
ERX686909	ERX349557	SRX367922
ERX1886056	SRX363509	SRX313308
ERX153290	ERX2004351	ERX680998
ERX686648	ERX1611943	ERX513643
ERX209544	SRX2122510	ERX1611831
SRX1887400	ERX092288	ERX152034
SRX146563	ERX110386	ERX1162580
ERX680649	SRX220072	ERX681323
ERX1086823	ERX1972039	ERX063855
ERX134593	ERX2073565	ERX514136
ERX2003824	ERX556800	SRX3070694
ERX956640	ERX680673	ERX349647
ERX332979	ERX384771	ERX166880
ERX1048245	ERX1852998	ERX197789
ERX1269743	ERX1853006	ERX470739
ERX1998095	ERX1793806	ERX451177
SRX364351	ERX2008600	ERX092277
ERX352909	ERX659582	SRX1887547
ERX1647972	ERX926329	ERX451266
SRX373498	ERX385501	SRX129837
SRX2219583	ERX1998145	ERX385400
ERX1666629	SRX479719	ERX021671
ERX1972054	ERX659222	ERX187425
ERX276022	ERX305205	SRX567409
ERX506260	SRX1887574	ERX532037
ERX659662	ERX680796	ERX1150090
SRX148211	SRX864957	ERX336967
SRX1114268	ERX1666604	ERX1033702
ERX1793868	ERX209499	ERX1952431
ERX186284	ERX325811	ERX405672
ERX348240	SRX1885366	ERX1027965
ERX330902	ERX1048111	ERX646324
ERX405727	SRX566922	ERX532028
ERX384888	ERX116898	ERX1770128
ERX087023	ERX1853036	SRX113234
ERX085239	ERX2073557	SRX1887782
SRX2535201	ERX2085733	SRX368750
SRX1885633	SRX1605511	ERX202187
SRX1886805	ERX551201	ERX221122
ERX132437	SRX1887811	ERX276046
ERX1711335	SRX3070693	ERX1501063
ERX717841	ERX807458	ERX2007921
ERX154852	SRX160064	ERX166879
ERX1501101	ERX926784	SRX1885137
ERX658705	SRX368171	ERX384712
SRX1114309	ERX359372	ERX132357
ERX979942	ERX135016	ERX1114591
ERX2011854	ERX1998099	ERX267609
ERX2006566	ERX552055	SRX470996
ERX1793797	ERX658701	SRX1887773
SRX158266	SRX465658	ERX1886062
ERX197816	ERX506043	ERX325764
SRX555879	ERX276099	ERX909856
SRX1886943	ERX680720	ERX023482
SRX2535656	ERX451027	SRX1885641
ERX1852763	ERX2011754	ERX1852813
ERX212146	ERX197816	ERX336940
ERX462257	ERX505272	SRX375526
SRX146574	SRX468083	ERX359481
ERX551799	ERX267980	ERX061556
ERX178869	ERX1626050	ERX551558
ERX556723	SRX392313	SRX886856
ERX451333	SRX465717	ERX946098
ERX2003862	ERX241148	ERX021702
ERX451443	ERX2085608	ERX1405507
SRX1887756	SRX467808	SRX507201
SRX2219548	ERX1657297	ERX652654
SRX468304	SRX368108	SRX373510
SRX463203	ERX456073	SRX2535532
ERX910745	ERX680634	ERX139415
ERX110723	SRX3070731	ERX1103555
ERX2003538	ERX110373	SRX659077
ERX1114607	ERX100707	ERX1611786
ERX712403	ERX385331	ERX556773
ERX1048148	SRX367968	ERX1285979
ERX325925	SRX148234	ERX1852841
SRX1885093	ERX490137	ERX482542
ERX686893	ERX646446	ERX330669
SRX1886903	SRX3279850	ERX2073645
SRX359170	SRX1422875	ERX681046
SRX1885698	ERX1150137	SRX658934
ERX1952338	ERX462287	ERX532007
ERX1103628	ERX492468	ERX1086718
ERX646195	SRX392180	ERX120770
SRX364603	ERX455919	ERX385467
ERX1830460	ERX1611998	ERX1611870
ERX1035183	ERX085295	ERX1662838
ERX1103701	ERX506241	ERX1666311
SRX2551588	SRX1886819	ERX154893
SRX1886784	ERX980243	ERX207106
ERX389276	SRX507400	ERX252287
SRX2122517	ERX513140	SRX392641
ERX956685	ERX1711424	SRX463024
SRX375602	ERX209565	ERX490132
SRX1114334	ERX770669	ERX134998
ERX482556	ERX110417	SRX468264
ERX1647982	ERX113337	ERX2073603
SRX471100	SRX150016	ERX267648
SRX2535325	SRX1885275	SRX368163
ERX212188	ERX391928	ERX451109
ERX154854	ERX717909	ERX451330
ERX1997613	ERX1647980	ERX110685
ERX1647963	ERX551595	ERX658703
SRX465636	ERX047892	SRX175991
ERX1606189	ERX267981	ERX1785717
ERX2073675	ERX116891	SRX886976
ERX956423	SRX1272211	ERX252181
ERX1222331	SRX3281947	ERX1711317
SRX2535213	ERX1662713	ERX1269510
ERX385471	ERX1770241	SRX463243
ERX349442	ERX532104	ERX505479
ERX2011792	SRX463135	ERX1583728
ERX770612	ERX1657341	SRX2219495
ERX1793815	ERX267953	ERX092299
ERX1830481	ERX134587	ERX1785653
ERX681304	ERX1086509	SRX3070657
ERX030090	ERX552176	SRX1886774
ERX1666351	ERX1269251	SRX368760
ERX1952437	ERX384724	SRX313377
SRX175979	SRX466031	SRX392504
SRX2219209	SRX368839	ERX2073729
ERX1852689	ERX551134	ERX094808
ERX1370885	ERX1120541	ERX325827
ERX138330	ERX030060	SRX1885043
ERX333077	SRX566099	ERX349494
ERX513521	SRX3070692	SRX1884926
ERX2073655	ERX1103675	ERX1033723
ERX675027	ERX2073587	ERX451436
ERX2073570	SRX468127	SRX658880
ERX1626242	ERX1971937	ERX2131464
ERX492455	ERX680657	ERX2011854
ERX1666555	SRX463189	SRX364570
SRX3070618	ERX062266	ERX979921
ERX384680	ERX207137	ERX025477
ERX2131399	ERX686760	ERX1269512
SRX449957	ERX330833	ERX087033
ERX349688	ERX139344	SRX1885306
ERX712406	ERX1666574	SRX1885547
SRX375559	SRX363627	ERX554494
ERX1606183	SRX363572	ERX980252
SRX375575	ERX1103573	ERX187537
ERX209534	ERX2003793	ERX2012129
ERX284149	SRX555639	ERX153338
SRX3281943	SRX364585	ERX2085671
SRX1051563	ERX1501055	ERX1626183
ERX505426	ERX950144	ERX1273555
ERX686793	ERX2004135	ERX139515
ERX1662699	ERX676549	SRX449914
ERX139334	ERX1820899	ERX384982
SRX761829	ERX384741	ERX349608
ERX681314	ERX147821	ERX956558
ERX531989	SRX1884880	ERX1770222
ERX455883	ERX717634	SRX364301
ERX252164	ERX2011637	ERX1222199
ERX2012076	ERX110756	SRX449910
ERX134996	ERX770179	ERX470701
ERX490169	SRX659270	ERX276086
SRX392355	ERX1662331	ERX1751635
SRX369167	ERX088491	ERX385390
ERX2131608	SRX158256	ERX1028043
ERX2012013	ERX1269031	ERX325975
SRX659145	ERX2073674	ERX680905
SRX477087	ERX1626051	ERX187530
SRX466251	ERX531904	SRX2551416
ERX134728	ERX1711227	ERX186273
SRX368013	ERX094614	ERX1414326
ERX349739	ERX330692	ERX1611827
SRX392550	SRX364583	ERX658687
ERX1997665	ERX1222262	ERX1972095
SRX2557000	ERX2093112	SRX364424
ERX276096	ERX1033685	ERX134939
ERX980222	ERX110645	SRX1887487
ERX712410	ERX1583760	ERX681087
SRX1605528	ERX1793858	SRX359234
ERX349732	ERX470622	ERX1299454
SRX2551415	SRX175981	SRX463490
ERX110720	ERX385147	SRX145232
ERX514128	ERX186348	ERX330772
ERX686898	ERX221133	ERX1886061
ERX646449	ERX212223	ERX333133
ERX136648	ERX1098157	ERX1285952
SRX1886994	ERX1785569	ERX505285
ERX1086721	ERX979660	ERX252360
ERX132450	SRX313343	SRX2122540
ERX1703888	ERX1830621	ERX1997669
ERX660928	ERX015591	SRX368878
ERX456048	ERX659628	ERX062531
SRX1886934	ERX391918	ERX252339
ERX462160	ERX136717	ERX2085764
ERX1162585	ERX513545	ERX1793830
ERX2007919	ERX061608	SRX364350
ERX1852796	SRX1886688	SRX392579
ERX451227	ERX807572	SRX1114259
ERX686767	ERX490216	ERX1662745
ERX505445	ERX1114483	ERX349652
ERX686731	ERX1611859	ERX2012054
SRX886994	SRX2535397	SRX467830
ERX1299465	ERX094813	SRX145235
ERX1972016	ERX110371	SRX390966
ERX770654	ERX546019	ERX1793860
ERX646324	ERX2131665	ERX154884
ERX513452	SRX2557007	ERX325981
ERX110677	ERX042920	ERX2011621
SRX2557011	ERX694928	ERX1120557
SRX368065	ERX062284	ERX1793930
ERX113331	ERX238642	SRX1886955
SRX1886725	ERX212189	SRX1051399
SRX1886676	SRX175985	ERX1269734
ERX1830586	SRX373483	ERX646290
ERX1853073	ERX1114526	SRX467892
SRX762726	ERX139601	ERX950039
ERX681109	ERX681209	SRX2556978
ERX330714	ERX462325	ERX652655
SRX363535	ERX513873	SRX392143
ERX686589	SRX367999	ERX1793818
ERX221154	SRX373444	ERX187684
ERX164891	SRX1887561	ERX085364
SRX468065	ERX2003732	ERX513170
ERX359401	SRX471050	ERX353401
ERX2073672	ERX979765	ERX1667400
SRX3279839	ERX2004059	SRX368789
ERX2004680	SRX2535301	ERX1269774
ERX209253	SRX1885615	ERX187642
ERX021270	SRX359264	ERX910772
ERX956605	ERX349766	SRX791926
SRX1885796	ERX1666621	ERX680656
ERX2008740	SRX555759	ERX1222252
ERX094720	SRX2535372	SRX1886869
SRX2426210	ERX681295	ERX513849
SRX148248	ERX1120506	SRX1453649
ERX1086811	SRX1887456	SRX1885322
ERX405935	ERX061468	ERX139611
ERX325921	SRX392360	SRX463685
SRX555604	ERX349401	ERX1662320
ERX042897	ERX1703914	ERX1120458
ERX1972064	ERX2007904	ERX139381
ERX1150100	SRX363581	ERX513184
ERX241133	ERX659073	ERX1662790
SRX470926	SRX148279	ERX490222
SRX1886894	ERX1120561	SRX368782
ERX2093198	ERX134622	ERX556770
SRX468262	ERX652677	ERX556678
ERX333006	ERX556864	ERX1852854
ERX096765	SRX2551563	ERX138302
ERX807425	ERX212130	ERX462152
ERX1820899	SRX392351	ERX1501010
SRX2535688	ERX2085696	ERX267976
ERX505335	ERX807413	ERX1150044
SRX1885056	ERX359314	SRX1885637
ERX1501058	ERX1520504	SRX1051396
ERX094617	ERX385406	SRX1885371
ERX1666416	SRX391763	SRX449967
ERX385125	ERX132316	ERX2012022
ERX1952422	ERX333132	SRX373507
SRX1884752	ERX513568	ERX1657348
SRX887059	SRX1051412	SRX672667
ERX1405530	ERX1662706	ERX1907070
ERX1785592	SRX1886833	ERX096653
ERX330620	ERX646426	ERX2004040
SRX672588	ERX252279	SRX479766
ERX2073627	ERX1972248	ERX096738
ERX492424	ERX956746	SRX463927
ERX956398	ERX1662724	ERX385355
ERX209468	SRX2535672	ERX556665
SRX463578	ERX209454	ERX1120211
SRX555820	ERX680795	ERX551582
SRX1885425	ERX092326	ERX551141
ERX330710	ERX646472	ERX660881
ERX451297	ERX532011	ERX2011606
ERX686649	ERX455871	ERX062356
ERX2008658	SRX659226	ERX1667247
SRX1116084	SRX1884983	ERX979788
SRX422966	ERX1793849	SRX466422
ERX2085629	ERX1858634	SRX1885614
SRX1884729	ERX2011789	ERX513347
ERX110682	ERX646908	ERX025542
ERX675026	ERX680811	ERX1150219
ERX680876	ERX186346	ERX1103707
ERX1864082	SRX373470	ERX416252
ERX187412	ERX062308	SRX511799
SRX183011	SRX390945	ERX1098114
ERX2073557	ERX482586	SRX555639
SRX3282407	SRX467899	ERX1711345
ERX2011846	ERX1299450	ERX1269523
ERX1998166	ERX2004411	ERX241127
SRX422904	ERX676565	SRX1885331
ERX384804	ERX164904	SRX1887582
ERX1611825	ERX1952259	ERX659653
ERX910758	ERX1048288	ERX551599
ERX492448	SRX392562	ERX1711289
ERX717627	ERX1269446	ERX1998129
ERX506275	ERX513836	ERX1666305
SRX658878	ERX681149	SRX477030
ERX490190	ERX2008602	ERX1662711
ERX513624	ERX950147	SRX887041
SRX392569	ERX659132	SRX392207
SRX160361	ERX1086522	ERX1048106
ERX140733	SRX3282382	SRX1887086
SRX555605	ERX330877	SRX555777
ERX680834	ERX686890	ERX241119
SRX2535452	ERX2011554	ERX110828
ERX1370899	ERX212136	ERX1048107
SRX368839	ERX926775	ERX979791
ERX681044	ERX2187231	ERX1647968
ERX505272	ERX2006934	SRX477150
ERX807471	ERX205027	ERX659352
SRX148254	ERX717779	ERX1770216
ERX385240	ERX1027816	ERX187426
ERX458917	ERX276049	ERX552099
ERX154879	SRX364503	ERX085377
SRX2551602	ERX680696	SRX1885744
SRX155338	ERX1103534	ERX1500994
SRX373626	ERX196432	ERX349203
ERX1501024	ERX490284	ERX325784
ERX1820847	SRX368068	ERX360710
ERX1114533	SRX1886843	ERX658726
ERX942851	ERX385312	ERX1405536
SRX422893	ERX1666371	ERX116919
SRX392274	SRX2535504	ERX330830
SRX1887553	SRX2012781	SRX565724
ERX1048197	ERX1820863	SRX887121
ERX556639	ERX086984	SRX313360
SRX364200	ERX1628322	ERX1657319
ERX556782	ERX330729	ERX2093260
ERX1852805	SRX2122529	ERX252309
ERX209344	ERX330799	SRX477074
ERX1611937	ERX532065	ERX1703906
ERX956458	ERX349696	SRX2535481
SRX1156985	SRX2516206	SRX1116160
ERX658874	ERX086994	ERX411955
ERX391276	SRX1887486	ERX956581
ERX1933637	ERX1114580	ERX2011846
SRX3281942	SRX244522	ERX1048149
SRX659231	ERX1647991	SRX004579
SRX456510	ERX1666218	ERX1662850
ERX1711363	ERX1269196	ERX680823
ERX385255	ERX680709	ERX1626026
ERX455951	SRX1605518	SRX1887710
ERX1667363	ERX013815	ERX717890
ERX330798	ERX385024	ERX646234
SRX3070643	ERX1859642	ERX717993
ERX681246	ERX139301	ERX1086733
ERX384727	SRX158239	SRX422906
SRX1885388	ERX275993	SRX2556981
ERX979705	ERX2008595	ERX717864
SRX566072	ERX238644	ERX505144
SRX468105	ERX139590	SRX477044
ERX1086520	ERX681050	ERX1048193
SRX313341	SRX2219329	ERX349465
SRX469606	SRX658912	ERX490342
ERX807515	SRX2219258	ERX110415
ERX949992	ERX490232	SRX392352
ERX1662745	ERX138313	ERX1114535
ERX139475	SRX886914	SRX1114361
ERX148005	ERX1971933	ERX384630
ERX305115	ERX134634	ERX646909
SRX449917	ERX330673	SRX1887822
ERX652654	ERX325897	ERX1086814
SRX1885133	SRX463240	SRX1885818
ERX1269215	ERX311508	ERX1048254
ERX349590	ERX552033	SRX1114279
ERX241147	ERX1086789	ERX1370864
ERX1853105	ERX658755	ERX1711308
ERX462225	ERX212154	ERX451160
ERX1666585	SRX363589	SRX1051356
ERX1048255	ERX1820790	ERX949990
ERX1886033	ERX505174	SRX1885023
ERX1820853	SRX2515454	SRX2122476
ERX1770113	ERX675016	ERX513341
SRX392257	ERX462067	ERX202225
SRX560741	ERX132320	ERX187659
ERX1269258	ERX686846	ERX316719
ERX013813	SRX148237	SRX471012
ERX1971955	ERX660885	ERX1120640
ERX1830538	ERX316724	ERX147801
ERX132419	ERX470620	ERX2003825
SRX2551478	SRX1887075	ERX2093281
SRX2535592	SRX1886814	ERX513342
ERX551190	ERX063900	ERX385207
ERX022908	ERX238606	ERX556809
ERX1952316	SRX129779	ERX1662765
ERX186572	ERX675044	ERX252171
ERX010722	ERX1662334	ERX2008610
SRX155349	ERX087021	SRX391521
SRX466264	SRX1886764	ERX015364
ERX107834	ERX718001	ERX158542
SRX1885025	ERX094832	ERX186299
SRX390842	SRX1885165	SRX2122478
SRX158265	ERX513551	ERX1997624
ERX1626095	ERX1667347	SRX368778
SRX2551365	SRX2535604	SRX1886917
ERX164903	ERX1852765	ERX139474
ERX1120307	ERX552234	ERX956791
SRX1051491	ERX1269498	ERX1703894
ERX385175	SRX1885747	ERX646309
ERX1998076	ERX1657249	SRX887039
ERX2004066	ERX686631	SRX129818
ERX1830461	ERX554494	ERX505283
SRX1497261	ERX680674	SRX1886947
ERX359403	ERX1998107	ERX094636
SRX004740	SRX476993	SRX364440
ERX551157	ERX1120346	ERX384901
SRX1887475	ERX391855	ERX2004419
ERX1043634	SRX373625	ERX513605
SRX468100	ERX717852	ERX531984
ERX1028024	SRX555641	ERX1971932
ERX326050	SRX313293	ERX513721
ERX2131405	ERX949982	SRX359278
SRX2551419	ERX113394	ERX1711305
ERX385224	SRX1885156	ERX138352
ERX1907121	SRX566785	ERX1667244
ERX681191	SRX373425	ERX1952423
ERX1120615	ERX1834646	ERX1998086
ERX303906	SRX467810	ERX1657227
ERX092369	ERX513349	SRX313391
SRX659018	ERX2003722	ERX551137
SRX364369	ERX001244	ERX330873
ERX1611934	SRX1605526	ERX1086848
ERX717881	SRX658860	ERX062376
SRX392541	ERX110858	ERX1852787
ERX658989	ERX1666453	ERX385229
ERX1222235	SRX364519	ERX513762
ERX1657306	SRX160365	ERX2073668
SRX1885807	ERX1048148	ERX385108
ERX1096228	ERX675063	SRX462858
ERX556712	ERX384903	ERX1793792
ERX979920	ERX1852798	ERX325808
ERX1120547	ERX120734	ERX513834
SRX1885238	ERX360709	SRX391591
ERX010273	ERX1852979	SRX547975
ERX223845	ERX2131557	SRX449844
ERX451446	ERX980288	ERX2004386
SRX363607	ERX926294	ERX330780
SRX2219347	ERX147999	SRX1885471
ERX451147	SRX1887547	ERX1120422
ERX1229340	SRX375517	ERX646352
ERX349575	ERX384976	SRX313350
ERX092318	ERX062434	SRX392370
ERX186355	ERX1834629	SRX1884769
ERX1611920	SRX359227	SRX659107
ERX513136	ERX1657282	SRX1837670
SRX1887520	ERX021346	ERX1286018
ERX1103627	ERX686698	SRX364470
ERX2011878	SRX1051424	ERX204819
SRX2551610	ERX1033698	SRX464499
SRX3070668	ERX1785715	ERX015556
ERX100624	ERX389205	ERX513766
ERX1662867	ERX110655	ERX212222
ERX659638	ERX470674	ERX2131488
ERX1086724	ERX332989	ERX658892
ERX506253	SRX554805	ERX1703913
ERX686748	ERX063871	ERX209535
ERX505465	ERX1711343	ERX531917
ERX1120369	ERX110882	ERX096717
SRX1887074	SRX2551426	SRX560741
ERX062304	ERX166930	ERX1284823
ERX1785596	ERX551091	ERX1907112
ERX2008708	SRX1887483	ERX152043
ERX506020	SRX145220	ERX1612015
SRX1885067	ERX680771	SRX478053
ERX1770265	ERX120739	ERX770609
ERX021346	ERX238610	ERX1703914
ERX686897	ERX1048221	ERX385145
ERX451398	ERX276134	ERX1269081
SRX373429	ERX385015	ERX391989
ERX505454	SRX449831	ERX1859250
ERX490330	SRX449863	ERX681179
ERX2085725	ERX094777	SRX1886753
ERX349445	ERX1149572	ERX1667405
SRX363544	ERX132329	SRX555915
SRX391576	ERX359398	SRX1114275
ERX552031	ERX2093149	ERX646401
ERX2093179	ERX2003898	SRX154822
ERX950012	ERX652680	ERX1120380
SRX1056058	ERX926397	SRX359255
ERX1907044	SRX1884887	ERX2004058
ERX1662783	ERX186575	ERX202177
ERX1711397	ERX1269247	SRX368758
SRX1114363	ERX717964	ERX139371
SRX1884789	ERX506171	ERX152022
ERX807597	ERX204876	SRX1887018
ERX1997610	SRX1885048	ERX1126830
SRX981317	ERX680911	SRX2535568
ERX391927	ERX712400	ERX1998087
ERX1972240	SRX1885684	SRX1886805
ERX154971	ERX942893	ERX490287
ERX2131436	SRX381345	SRX468104
SRX2535564	ERX311504	ERX2004037
ERX1285989	ERX384700	ERX1852954
ERX681050	SRX1886657	ERX513245
ERX2093203	SRX359213	ERX1852935
ERX658973	ERX451310	ERX139510
ERX1028041	ERX1907100	ERX197798
ERX513330	SRX566096	SRX659159
SRX129605	ERX153343	ERX513681
ERX252272	ERX979754	ERX252384
ERX551552	ERX2093269	ERX1971984
ERX1972077	ERX451101	ERX680945
SRX3279865	ERX455931	SRX390941
ERX326096	ERX1222331	ERX392021
ERX1972093	ERX1785676	SRX1887684
SRX659160	ERX717742	ERX556819
ERX1853018	SRX1886698	ERX980302
ERX1033660	ERX209500	ERX659057
ERX686666	ERX1103603	SRX1051451
ERX1820774	ERX384964	SRX391699
ERX1035193	ERX008685	SRX1887797
ERX187501	SRX007680	ERX1820785
ERX134959	ERX086945	ERX506159
ERX2011874	ERX1852762	ERX1907107
ERX1770355	SRX392380	SRX392527
ERX1035241	ERX212218	ERX063933
ERX1711258	ERX659661	ERX267668
ERX1606197	ERX681185	ERX094776
ERX120689	SRX1886710	SRX2551380
SRX468120	ERX326049	ERX513729
ERX2085789	ERX284449	SRX368806
ERX681066	ERX349467	ERX325742
ERX492506	SRX1887063	ERX349580
ERX139331	ERX063822	ERX909823
ERX1770198	ERX1114512	ERX349625
ERX652763	SRX364443	ERX513547
ERX276024	ERX385236	ERX980257
SRX004587	ERX680787	SRX392182
SRX2535288	ERX2011985	ERX2073689
ERX096756	ERX178882	SRX313388
ERX652658	ERX164902	ERX196468
ERX209545	ERX686862	ERX658746
ERX113940	SRX1613921	ERX451211
SRX155186	ERX209533	ERX462208
ERX2003521	ERX658756	ERX1666431
ERX147844	ERX385100	ERX1370846
SRX477139	SRX1605534	ERX979777
ERX1952257	ERX926407	ERX532046
SRX390861	ERX113972	ERX956615
ERX140748	SRX477147	ERX1626149
SRX364488	ERX681298	ERX680798
ERX1666337	ERX1711216	ERX062362
SRX468108	ERX910050	ERX2085699
ERX349684	ERX1120230	ERX139418
SRX463878	SRX152513	ERX1793864
SRX1114340	ERX1657321	ERX482584
ERX594396	SRX659136	ERX360704
ERX1269446	ERX646929	ERX2131432
ERX094607	ERX1952294	ERX086646
ERX158477	SRX2557082	ERX1626051
ERX2004041	ERX2011933	ERX675040
ERX451034	ERX956545	ERX326041
ERX659103	ERX676555	ERX1662746
ERX505950	ERX551185	ERX1852799
ERX086952	SRX392587	ERX2006810
SRX1884863	ERX139324	ERX385283
ERX385314	ERX979802	ERX303876
ERX238612	ERX646393	ERX556814
ERX505283	ERX551795	ERX333004
ERX2011608	ERX1103703	SRX1887095
SRX471016	ERX2012053	ERX1933633
ERX154850	SRX1886711	SRX473157
ERX1972236	ERX1952324	SRX392335
ERX085316	ERX1666346	ERX187639
SRX1051409	ERX1785572	SRX364473
ERX349432	ERX138342	ERX087109
SRX479734	SRX368061	ERX674986
SRX467750	SRX1885288	ERX455992
ERX1035158	ERX659193	ERX1269521
SRX463091	ERX681216	SRX1422841
ERX2008675	ERX505191	ERX095282
SRX449897	ERX659361	ERX139460
ERX1508002	ERX384813	SRX2219898
SRX1884994	SRX507199	ERX405734
SRX762469	SRX886948	ERX513326
ERX152088	ERX2131413	SRX511796
ERX1834662	ERX770620	SRX555761
ERX1998401	ERX1626299	SRX560754
ERX158594	ERX1269453	ERX658729
ERX139332	SRX471113	SRX658897
ERX910786	ERX807549	ERX1501072
ERX2004454	ERX1864089	ERX532074
ERX1972136	SRX254283	ERX979735
ERX152034	ERX2073606	ERX1120586
ERX385031	ERX680973	ERX186905
ERX681285	ERX956609	ERX1859264
ERX134647	ERX646382	ERX042921
ERX2169753	ERX2004683	ERX1972235
SRX373491	SRX3282395	SRX2551503
ERX113388	ERX284157	ERX025508
ERX140771	SRX1884755	ERX061500
ERX1852986	ERX385363	SRX1116112
ERX482576	ERX353373	ERX680663
ERX1162584	ERX389285	SRX1887423
ERX950153	ERX311503	SRX469540
ERX349273	ERX1666396	SRX2122501
SRX3230761	ERX2006561	ERX287434
ERX096640	ERX532078	SRX160373
ERX2085796	ERX1770196	SRX1116082
ERX1834644	ERX359416	ERX139304
SRX391513	SRX548559	ERX658770
ERX1103526	ERX513261	ERX492460
ERX1120587	SRX473161	ERX376470
ERX926364	SRX148286	ERX1033651
ERX139594	ERX2073762	ERX1820794
SRX887001	ERX1933623	ERX1933687
ERX1933685	ERX113936	SRX244554
ERX490303	ERX910754	ERX212239
ERX1027985	SRX1605539	ERX506037
ERX209509	ERX1150026	ERX956413
ERX652736	ERX305192	ERX139272
SRX148270	ERX1626034	SRX392418
SRX364569	ERX085299	SRX1422884
ERX1793790	ERX134687	ERX116905
ERX646179	ERX092314	ERX513242
ERX1150168	ERX1606210	ERX717907
ERX086907	ERX202264	ERX1150113
SRX477049	ERX158557	ERX646306
ERX1793926	SRX1114297	ERX015561
ERX094794	SRX1885226	ERX384668
ERX1933584	ERX660857	SRX155350
ERX134663	ERX470661	ERX717645
ERX646305	ERX1666303	ERX105447
ERX2003847	ERX086654	ERX1269210
SRX313398	ERX376448	SRX1887593
ERX1859260	ERX551187	SRX368085
SRX1885281	ERX094815	SRX672604
ERX717900	ERX676548	SRX364209
ERX646317	ERX652620	ERX451431
ERX389280	SRX367990	ERX462280
ERX405717	ERX1611982	ERX062361
ERX087093	ERX505127	ERX646955
SRX1051348	ERX1770373	SRX1051528
ERX349402	ERX505494	SRX313314
SRX2516142	SRX145265	ERX552128
ERX134988	SRX451505	ERX807551
SRX2219207	ERX136665	ERX1626121
ERX1590852	SRX422883	SRX555758
ERX1952283	ERX187575	ERX1666260
SRX449792	ERX2131503	SRX368148
ERX385443	ERX513297	ERX187647
SRX1885747	ERX680721	SRX359205
ERX926764	ERX1150055	ERX1666422
ERX717998	ERX1852963	ERX513415
SRX886928	SRX008042	ERX1770232
SRX2535658	ERX1628304	ERX1269456
ERX284120	ERX153335	ERX349512
ERX010242	ERX1666215	ERX147820
ERX062269	SRX1051489	ERX532073
ERX238661	ERX909853	ERX087045
ERX1611915	SRX1422855	ERX1667379
SRX659168	ERX2131443	ERX462198
ERX015336	SRX477182	ERX2011904
ERX646311	ERX389288	ERX1120404
SRX659015	SRX2535076	ERX979756
ERX462266	ERX770178	SRX368858
SRX285630	ERX164900	ERX276034
SRX672668	SRX465719	ERX139596
ERX187567	ERX113989	ERX2008617
ERX552044	ERX556619	ERX062513
ERX062498	ERX153315	ERX148029
ERX136669	ERX681258	ERX094722
ERX015307	SRX659211	ERX513871
ERX384897	ERX652675	ERX2085598
ERX139602	ERX1101021	ERX1751630
SRX466093	ERX385195	ERX455859
ERX405707	ERX186357	ERX513622
SRX2535344	ERX1299430	ERX1852943
ERX384859	ERX513635	ERX1628261
ERX492436	SRX462981	ERX114008
ERX384827	SRX2535331	ERX660947
ERX085405	ERX391871	ERX910786
ERX1120432	ERX209497	SRX1051313
ERX1662728	ERX462161	ERX2004136
ERX2011582	ERX2187242	SRX477103
SRX887150	ERX462069	SRX1051493
ERX086667	SRX244494	ERX164883
ERX1626086	SRX392519	SRX1885505
ERX209494	ERX116911	ERX110414
ERX023528	SRX466248	ERX1611777
ERX166921	SRX1884782	ERX1657197
SRX1885480	SRX463720	SRX464044
ERX1852866	ERX552204	SRX2556996
ERX107833	SRX2700329	SRX392398
ERX2003859	ERX221204	ERX1611947
SRX1884956	ERX1114490	ERX1952372
ERX187471	ERX1666601	SRX391716
SRX363593	ERX154826	ERX451024
ERX1852976	ERX139595	ERX490361
ERX094798	ERX095329	ERX1126793
ERX389270	SRX468106	ERX1149992
ERX138293	ERX094627	ERX455873
ERX376410	SRX555707	ERX1048216
ERX094811	ERX1611843	ERX330648
SRX150026	ERX238599	ERX1626057
SRX555614	ERX1666598	ERX325866
ERX384624	SRX359316	ERX385488
ERX531884	ERX552123	ERX110393
ERX2169736	ERX187450	ERX001248
ERX1143774	SRX466233	SRX468075
ERX652689	ERX349527	ERX385213
SRX467728	ERX164917	ERX1611763
ERX134927	SRX468225	ERX325877
ERX556845	ERX910792	ERX360723
SRX473179	ERX1606269	ERX680962
ERX686803	ERX2131420	SRX1885708
SRX392583	SRX2219183	ERX531949
ERX680704	SRX672613	ERX136670
ERX376412	SRX2535696	SRX368801
ERX1793848	ERX303891	ERX1086758
ERX2011658	ERX330634	ERX139331
ERX1830482	ERX1711206	ERX652737
ERX646274	ERX2011837	ERX023541
ERX025474	ERX1793776	ERX680696
ERX681188	ERX087090	ERX2131597
ERX186287	ERX1666377	ERX1852752
ERX2187238	SRX479774	ERX015887
SRX555777	ERX1628245	SRX1051414
ERX110774	ERX015893	ERX349240
ERX207104	ERX980290	SRX1386628
SRX129840	SRX150010	ERX063928
SRX886992	SRX313307	SRX152490
ERX514156	ERX1972144	ERX192014
ERX389335	ERX384934	ERX1626125
ERX086922	SRX1051518	SRX1051327
ERX2093079	ERX1299451	ERX2008756
ERX659061	ERX100646	SRX2515454
ERX1626282	ERX120751	ERX153324
ERX686911	ERX513231	SRX1885385
SRX449969	SRX129631	ERX556870
ERX110893	SRX659294	ERX1103576
SRX672595	ERX2085664	ERX110864
SRX465690	ERX1114476	ERX681191
ERX807463	ERX134930	ERX1657279
ERX094800	SRX390950	SRX363645
ERX1711352	ERX140763	SRX368029
ERX1886042	ERX513290	ERX252236
SRX998339	SRX367922	ERX2085755
ERX1150202	ERX513835	SRX555689
ERX2003785	SRX886904	ERX1222295
ERX209353	SRX1605527	SRX368829
ERX1852979	ERX405680	ERX187535
SRX449952	SRX364509	ERX136639
ERX238591	ERX212117	ERX1666633
ERX2085735	SRX129616	ERX646445
ERX2073710	SRX2551635	ERX1907089
ERX2011775	SRX129628	ERX330745
ERX252259	ERX1751655	SRX2535671
SRX1885030	SRX449824	ERX391930
ERX209452	SRX471097	ERX686840
ERX204835	SRX375559	ERX094710
ERX659659	ERX063899	ERX506269
ERX389265	ERX1098160	ERX1222241
ERX086698	ERX979720	ERX506008
ERX681261	ERX926750	ERX455858
ERX139551	ERX166847	ERX1770109
ERX138359	SRX477046	SRX3230823
SRX449852	ERX552048	SRX1886810
ERX376468	ERX325836	ERX646945
ERX1269476	ERX505327	ERX360785
ERX238640	SRX464085	ERX212251
ERX110373	SRX1887751	ERX1834627
ERX154919	SRX467799	ERX2004464
ERX1972100	ERX910786	SRX672641
ERX513404	ERX110662	ERX1858630
ERX462304	ERX686879	ERX513268
SRX2551431	SRX672659	ERX1048175
ERX490230	ERX1793942	ERX136674
ERX252268	ERX2073571	ERX2003544
SRX469598	SRX392345	SRX254292
ERX209385	ERX385328	ERX926282
ERX717873	ERX652713	ERX1933673
ERX092359	ERX187506	SRX2219277
ERX330627	ERX1370975	ERX675006
SRX3279856	ERX110729	ERX950113
SRX1885459	SRX1885278	SRX392112
SRX1885538	ERX085398	ERX1852700
SRX3282378	ERX1852694	SRX391737
ERX556789	ERX506192	ERX770625
SRX364292	ERX147846	ERX807437
ERX2011965	ERX085301	ERX658993
SRX1885664	ERX1853096	ERX681032
ERX1501071	ERX1086822	ERX513393
SRX359217	ERX025441	SRX364213
ERX138326	SRX364398	ERX196394
ERX1098110	SRX364216	ERX956590
ERX980153	ERX100651	ERX252250
SRX467799	ERX1952306	ERX2004373
SRX1114292	SRX392114	ERX1103619
ERX451385	SRX2535634	ERX646291
SRX363639	ERX1120651	ERX490316
ERX1972102	ERX1086809	SRX2535262
SRX364429	SRX521236	ERX1027966
SRX2551544	ERX659273	ERX095331
ERX132336	ERX1611886	SRX658852
ERX1048281	ERX2004442	ERX389156
SRX174126	ERX1273557	ERX456033
ERX2011915	ERX556753	ERX1770199
ERX384869	ERX1662775	ERX658825
ERX2004444	ERX686564	SRX1613924
ERX001212	SRX555704	ERX138305
ERX807516	SRX887002	SRX2219218
SRX1886592	SRX2551433	SRX1886885
SRX1051546	ERX1666637	ERX2011699
ERX087121	ERX1273544	ERX1907121
ERX1711247	SRX3279848	ERX238615
ERX681232	ERX659175	ERX1048179
SRX659291	ERX646238	ERX2093229
ERX132394	ERX1035228	ERX1667365
ERX2012087	ERX204819	ERX531880
ERX646263	ERX552079	ERX385331
SRX1885151	ERX949992	SRX368072
ERX022505	ERX166856	SRX1885405
ERX391883	ERX2003844	SRX887138
ERX1952320	ERX1269180	ERX1859253
ERX2093096	SRX364536	ERX513494
ERX405753	SRX363507	ERX659336
ERX646326	SRX507209	SRX2219240
ERX2003529	ERX1628286	ERX451382
SRX2535475	ERX1864062	ERX1101008
ERX349641	SRX422965	ERX2073621
ERX1972043	SRX2219347	ERX926293
ERX1103686	ERX451113	ERX513753
ERX2006410	ERX1269733	ERX556742
ERX505187	ERX942821	SRX451294
ERX1972117	ERX158544	ERX062389
SRX1837670	ERX513712	ERX470684
ERX2011931	ERX061625	SRX3282378
ERX1086800	ERX411956	ERX134609
ERX212095	ERX1286008	SRX375560
ERX956633	ERX505350	ERX910760
ERX505498	SRX2219219	ERX455925
ERX1785648	SRX449823	ERX681178
SRX2551617	ERX462294	SRX658872
SRX451125	ERX658816	ERX1150042
ERX209460	SRX189861	ERX451173
SRX368824	ERX252208	SRX449900
ERX1150146	ERX209566	SRX364266
ERX138289	ERX359367	ERX349668
ERX303895	ERX325956	SRX1885253
SRX1114257	ERX451034	SRX1422835
ERX212201	SRX566918	ERX086927
SRX449939	ERX113973	SRX1051523
ERX1405542	SRX3070657	ERX061620
ERX659239	ERX455875	ERX1626300
ERX1907084	SRX672642	SRX658982
ERX088552	ERX110877	ERX505467
ERX462080	ERX385305	ERX1120355
ERX333051	ERX1972087	SRX2535657
SRX761696	SRX886875	SRX451278
ERX187460	ERX942826	ERX1314978
ERX674972	ERX1793847	ERX1033669
ERX105431	SRX511802	ERX646174
SRX1884900	ERX956786	SRX672573
ERX680640	ERX1971925	ERX686698
ERX186351	ERX2011624	ERX1501011
ERX349506	ERX2085745	ERX187629
ERX2006911	SRX479823	ERX1864065
ERX460149	ERX660862	ERX652625
SRX451119	SRX392432	ERX556617
ERX385484	ERX252396	ERX1043672
SRX2122507	ERX455924	ERX178827
ERX1098147	ERX717950	ERX1626289
ERX694882	SRX368813	ERX1952259
SRX566062	ERX1907027	ERX646260
ERX505521	SRX566104	ERX134581
SRX364445	ERX2011627	ERX505258
SRX1886808	ERX209448	ERX359475
ERX1583798	ERX462094	ERX132401
ERX1647954	ERX209445	SRX392166
ERX096698	ERX1852723	ERX926392
ERX385192	ERX1711457	SRX2535337
SRX1887617	ERX1852989	SRX392283
ERX680915	ERX506178	ERX1647994
ERX556779	ERX015271	ERX252367
ERX2011942	SRX004564	ERX513300
SRX659039	ERX1033589	SRX364248
SRX465688	ERX1864065	ERX136728
ERX2003882	ERX657958	SRX392123
ERX2006931	ERX267664	ERX490321
ERX152029	ERX2169714	ERX158659
ERX492488	ERX1229309	SRX555680
ERX956448	ERX462206	SRX555742
ERX660897	SRX546086	ERX658829
SRX359315	ERX1269197	ERX1628296
SRX3230825	SRX2516205	ERX2085704
ERX349555	ERX205035	ERX267628
SRX1886735	ERX717952	ERX349595
ERX1834629	ERX680901	ERX2003841
ERX238604	SRX887146	ERX807420
ERX187589	ERX1657259	SRX1885630
ERX680854	ERX532088	ERX391918
ERX384831	ERX1708414	ERX686618
ERX717907	ERX1785608	SRX449938
ERX132303	ERX456057	SRX466424
ERX2008669	ERX1770333	SRX887024
ERX551182	ERX212183	SRX2122473
ERX680646	ERX202141	ERX1299455
ERX505363	ERX1628270	ERX717863
ERX2003557	ERX385036	ERX325853
ERX513200	ERX2012133	ERX385222
ERX513189	ERX1997640	ERX132388
ERX202140	SRX887057	ERX276172
ERX2004410	ERX1120413	SRX2557033
SRX1605473	SRX1053868	ERX252418
ERX1120387	ERX455893	SRX363635
ERX686659	ERX062430	ERX681247
ERX506232	ERX556713	ERX451413
ERX187506	ERX360719	SRX392284
ERX956515	ERX1952265	SRX364407
ERX532148	SRX1884786	SRX2535167
ERX1086720	SRX364486	ERX532055
ERX1222279	ERX980260	ERX1628320
ERX330789	ERX505984	ERX1998406
ERX1611983	SRX3070695	ERX132420
ERX385234	ERX1501090	SRX477145
ERX223852	ERX1703910	ERX646365
ERX303866	ERX2131492	ERX088524
ERX1998086	ERX207094	SRX659220
ERX062481	ERX658942	ERX110429
ERX061614	ERX166875	SRX2551483
ERX451096	ERX1666249	SRX364229
ERX221141	ERX305186	ERX186555
ERX015859	SRX364600	SRX1887403
SRX2219245	SRX422840	ERX349552
SRX359166	ERX1103724	SRX373648
ERX1711281	ERX139317	ERX1043696
ERX1852966	ERX252247	SRX1887433
SRX145232	ERX807437	ERX551102
SRX1272228	ERX1907045	ERX116925
SRX1116112	ERX1508005	ERX209419
ERX513831	ERX2004463	ERX646323
ERX1886045	ERX680889	ERX1662335
ERX1048247	ERX209511	ERX2011705
ERX252365	ERX1933642	ERX135006
ERX455889	ERX1103711	SRX1887481
ERX1834696	ERX1180279	ERX2011842
ERX956483	ERX178877	ERX062416
ERX186336	ERX353400	ERX1711430
ERX088557	ERX384645	ERX325826
ERX062325	ERX1120546	ERX1501031
ERX556754	ERX451270	ERX1048129
ERX1103605	ERX147819	ERX359330
ERX680752	ERX506244	ERX686575
ERX134615	SRX129825	SRX449899
SRX1887073	ERX2008638	ERX349511
ERX105453	ERX462167	ERX770160
ERX062291	SRX1884733	ERX1103666
ERX209335	SRX672588	ERX1830573
ERX389310	ERX1666591	ERX505222
ERX138342	ERX062276	ERX2093146
SRX560727	ERX1162579	ERX389180
ERX094731	ERX1583755	SRX471045
SRX004583	ERX980158	ERX681197
SRX373617	ERX021703	ERX1785686
ERX389243	ERX2003873	ERX660943
ERX1770193	ERX252353	SRX467786
SRX672612	ERX325804	ERX062503
ERX556628	ERX010730	ERX267662
ERX505985	ERX1859264	ERX2131661
ERX1972063	ERX680774	ERX2003777
ERX2012107	ERX2008639	ERX451164
SRX463143	ERX2008708	ERX385461
ERX1998084	ERX1711447	ERX1028034
ERX1852868	SRX2551481	SRX422857
ERX349260	ERX1299425	ERX042890
ERX063926	ERX267971	ERX1667375
ERX330709	ERX389212	ERX154894
ERX316724	ERX139312	ERX1268900
SRX3070746	ERX158527	ERX1864082
ERX1150052	ERX147806	SRX004728
ERX062375	ERX556596	ERX1611842
SRX750498	ERX023566	ERX2003527
SRX463123	ERX094789	ERX094811
SRX391690	ERX2003693	ERX326063
SRX466296	ERX1150152	SRX363536
ERX950067	ERX1126775	SRX565739
ERX551205	ERX505409	SRX373498
SRX392126	SRX1884956	ERX2085682
ERX015371	SRX466423	ERX956514
ERX1998068	ERX113950	ERX359331
ERX359346	ERX717704	ERX956534
ERX391898	ERX2011732	ERX209542
SRX1887770	ERX1997623	ERX979808
ERX113380	ERX2131493	SRX1051422
ERX209518	ERX1370928	ERX1299359
ERX276148	SRX1422917	ERX166937
ERX349517	SRX462997	ERX1852738
SRX555760	ERX094725	SRX3279868
ERX2008684	ERX267614	SRX145197
ERX1853095	ERX909841	ERX330629
ERX385222	ERX025526	ERX197775
ERX1666354	SRX1885682	ERX505169
ERX482591	ERX152054	ERX186596
ERX807531	SRX1886594	ERX1120304
SRX659052	ERX164911	SRX546103
SRX2551558	SRX507304	ERX385052
ERX807476	SRX368044	SRX364321
SRX2700328	ERX956699	ERX389274
ERX1611824	ERX1907106	ERX956516
ERX451019	ERX385408	SRX1887085
ERX1222278	ERX1120493	ERX062460
ERX462140	SRX391711	ERX2131673
ERX1971978	ERX1662342	SRX886903
ERX186324	ERX1120406	ERX950056
ERX1662767	ERX2093215	ERX1662834
ERX505101	ERX532111	ERX021346
ERX391970	ERX030065	SRX2219266
SRX1887639	SRX392151	ERX659215
ERX2011914	ERX1972200	ERX686913
ERX2085804	ERX2011676	ERX385022
ERX139466	ERX492455	ERX658888
ERX1666579	ERX506265	ERX552162
SRX364548	ERX462328	ERX675030
ERX490181	ERX2003727	ERX1971998
ERX1120312	ERX979663	ERX385394
ERX694965	SRX2557087	ERX113369
ERX1269769	ERX1501060	SRX567361
ERX1114499	ERX134566	ERX062539
ERX349689	ERX1770198	ERX1120249
ERX276027	ERX132358	ERX482554
SRX129595	ERX1657209	SRX554585
ERX1711318	ERX2093029	ERX1666371
ERX252419	SRX2535191	ERX1501054
ERX212258	SRX658910	SRX1886691
SRX313305	ERX942864	SRX449781
ERX926384	ERX376456	SRX1884874
ERX1952356	ERX094740	ERX186886
ERX100613	ERX2085689	ERX2004677
ERX196390	SRX508054	ERX956599
SRX363628	ERX2131407	ERX451255
SRX392198	ERX061469	SRX451256
ERX451266	ERX1269747	ERX2011822
SRX368113	ERX092364	ERX1120316
SRX477069	ERX770156	ERX104856
ERX385455	ERX021670	SRX1114310
ERX1820842	ERX1284824	SRX1887836
ERX2003795	ERX1120645	ERX186331
SRX367920	ERX191993	ERX1998064
ERX660913	SRX762688	ERX482579
SRX113229	ERX686611	ERX212193
SRX2557063	ERX505968	ERX1043669
SRX467782	ERX470716	ERX391928
ERX139326	SRX567652	ERX470711
ERX359369	SRX1114301	ERX681152
SRX254288	ERX681119	SRX076792
ERX505981	ERX238593	ERX2131440
ERX1222310	ERX1820822	ERX681253
ERX391966	ERX1043647	ERX2011982
SRX2012818	ERX658731	ERX1666250
SRX1887428	ERX1501081	ERX676514
SRX886883	SRX463130	SRX981317
ERX513226	ERX1662807	ERX094812
SRX1884758	SRX554799	ERX384974
ERX980178	ERX1667373	ERX080837
SRX364206	SRX148267	ERX2011680
ERX1830463	SRX1051381	SRX998325
ERX2011539	ERX979718	ERX221185
ERX186890	ERX680843	ERX909892
ERX1952323	ERX385043	ERX513231
ERX187499	ERX096768	ERX1611824
SRX2535368	ERX505074	SRX2122486
SRX2557132	SRX566797	SRX467978
ERX134966	ERX646400	ERX455919
ERX505289	SRX471062	SRX2551583
ERX349259	SRX1885035	ERX241189
ERX1405514	SRX887026	ERX1933660
ERX267619	ERX139481	ERX202293
ERX676508	ERX196449	ERX113393
SRX375570	SRX1886778	ERX1998123
SRX3070712	ERX492499	ERX2131639
ERX062463	SRX465643	ERX956742
ERX062539	ERX139433	ERX062415
ERX376494	ERX531963	ERX2093142
ERX2004038	ERX505262	ERX1666269
SRX467714	SRX391540	ERX095320
SRX359292	ERX385361	SRX467818
ERX1583792	ERX556764	ERX325803
ERX1611988	ERX717888	ERX384992
ERX1269265	ERX717729	ERX062317
SRX507208	ERX2169770	SRX469514
ERX659133	ERX186562	ERX950141
ERX212246	ERX094743	ERX1972060
ERX2093211	SRX465710	ERX1864946
ERX675051	ERX1711305	ERX1048105
ERX1299395	SRX150018	ERX1998405
ERX147807	ERX079898	ERX241168
ERX2011945	ERX1933654	ERX333070
SRX392475	SRX981461	ERX1033662
SRX3070607	ERX659634	ERX490362
ERX061533	ERX956490	ERX384970
ERX681305	ERX1370943	ERX166901
SRX886907	ERX166926	ERX2011681
ERX1952340	SRX363657	ERX513142
ERX110631	SRX392315	ERX1143872
ERX385000	ERX267683	SRX391584
ERX132350	ERX1103583	ERX1269124
ERX275989	ERX451200	ERX1150191
ERX1405527	ERX1120218	ERX1162561
ERX209471	ERX2011731	ERX1120436
ERX680856	ERX2169711	ERX2012145
ERX1852809	ERX2073690	SRX363522
ERX022168	SRX468139	ERX1507998
ERX686768	ERX376428	ERX2003680
ERX1269070	SRX466264	ERX556703
ERX187439	ERX148024	ERX326084
SRX359237	ERX2011758	ERX505363
ERX2008676	ERX325937	SRX364199
ERX062298	ERX2085650	ERX979764
ERX2003734	ERX1611953	SRX2219583
SRX1886830	ERX909811	SRX2535674
ERX092365	ERX2085736	ERX207148
ERX1033590	ERX110423	ERX326092
SRX1885288	ERX1103688	ERX554489
ERX1269024	ERX1149978	ERX1269100
ERX2003822	ERX1370974	SRX1885041
ERX658905	SRX466103	SRX1272194
ERX330690	ERX140773	SRX366328
ERX389297	ERX1269123	ERX717975
ERX330840	SRX422811	ERX657972
SRX364436	ERX1711332	ERX1915099
ERX139479	ERX405715	ERX332973
ERX490202	ERX979741	ERX349407
SRX555788	ERX385509	ERX551094
SRX1887057	ERX1501089	ERX1626141
SRX2535352	ERX2012074	ERX1120605
ERX120697	SRX367959	ERX110663
SRX3070619	ERX686601	ERX551210
SRX2551488	SRX363520	ERX1289114
SRX1885465	SRX189855	ERX325774
ERX1666582	ERX657934	ERX389260
ERX657946	ERX1834698	ERX2003521
ERX1120319	ERX2005691	ERX153341
ERX110809	SRX359311	ERX238667
ERX676584	SRX1886957	SRX364237
ERX1149569	ERX1834652	SRX1886772
ERX305165	SRX463120	ERX513546
SRX659257	SRX3282354	ERX926375
ERX385215	ERX094669	ERX062309
SRX313288	ERX1126833	SRX3070712
ERX1666310	ERX1852761	SRX364328
ERX2003511	ERX1606178	ERX2131635
SRX471110	ERX681332	ERX1770278
ERX1820768	ERX482569	SRX2516210
ERX120714	ERX359375	ERX085387
ERX646240	ERX328717	SRX469590
ERX532055	ERX2004665	ERX1126792
SRX368132	ERX712412	ERX658720
ERX462139	ERX030080	ERX391878
SRX1886683	ERX384796	SRX507937
ERX1028020	SRX368771	ERX462199
SRX462928	ERX187428	ERX132429
SRX886904	ERX284141	ERX147774
ERX221201	SRX449848	ERX330819
SRX1051320	ERX1751638	ERX2085749
ERX152003	ERX120745	ERX1222214
ERX1858628	ERX1150217	ERX276081
ERX717777	SRX566929	ERX2003496
ERX910739	ERX646231	ERX405705
ERX513230	ERX950110	ERX166899
ERX009542	SRX364411	ERX209347
ERX094604	ERX2007912	SRX1886619
SRX363532	ERX513386	ERX191974
ERX325748	SRX375601	ERX513836
ERX514131	ERX1666439	SRX658875
ERX686872	ERX2003883	ERX513234
ERX305117	ERX114009	ERX1149569
ERX532024	ERX2004478	ERX1299380
ERX657976	ERX458912	ERX1972126
ERX1048292	SRX2535203	ERX1770355
ERX267614	SRX469535	SRX477162
ERX094847	SRX2551418	ERX1120212
ERX385097	ERX1933688	SRX659203
SRX392430	ERX1033542	ERX1583715
ERX1626186	ERX1269727	ERX178900
ERX186281	ERX276161	ERX531969
SRX463575	SRX1885562	ERX389158
ERX470675	SRX886903	ERX686716
ERX110793	ERX675000	ERX1101027
ERX456080	ERX330899	ERX694905
ERX134666	SRX146569	ERX085283
ERX680931	SRX886860	SRX1887771
ERX166927	ERX252203	ERX349455
ERX462171	ERX1086507	ERX392019
ERX132304	SRX887025	SRX366340
ERX979686	ERX284174	SRX373652
SRX463135	SRX1051377	ERX153306
ERX681200	SRX463160	SRX150180
ERX196472	ERX1048289	SRX1605507
SRX2557009	ERX1048233	ERX2085769
ERX1666272	SRX567392	ERX1852732
ERX1120396	ERX551159	ERX594400
SRX1386631	ERX385063	ERX1098122
ERX490122	ERX1662856	ERX094752
ERX187518	ERX1103552	ERX1666385
ERX187525	ERX456049	SRX145226
ERX1952388	ERX132419	SRX2535524
ERX063923	ERX326064	ERX063881
ERX1114507	ERX956796	SRX462915
SRX1884857	ERX770618	ERX1915106
ERX1086713	ERX2085625	ERX1820897
ERX349233	ERX680867	ERX1222216
SRX152491	ERX659212	ERX646478
ERX1793896	SRX368045	SRX392537
ERX462202	ERX094840	ERX451458
SRX463150	ERX2011847	ERX552071
ERX1120541	SRX463517	ERX154918
ERX349257	ERX385488	ERX1703899
ERX980322	ERX1907065	SRX1885566
ERX092333	SRX373661	SRX473170
ERX482594	SRX170882	ERX147821
SRX2551514	SRX1051568	ERX635182
SRX672557	ERX1834683	ERX1405533
ERX717766	ERX1086810	SRX468070
ERX807445	ERX1657305	ERX1711435
ERX1162563	ERX1666418	ERX1612012
ERX158622	ERX348241	SRX477099
ERX1915111	ERX1611776	SRX672621
SRX566784	ERX196441	ERX1629346
ERX2004417	ERX2011689	ERX204849
ERX451414	ERX088557	ERX330619
SRX659259	ERX646337	ERX1793776
ERX506052	SRX368834	ERX676566
SRX392197	ERX316717	ERX556652
ERX980296	ERX681317	ERX105463
ERX092282	ERX2012071	SRX659081
ERX1114556	ERX095293	SRX478086
SRX148216	ERX807498	ERX140803
SRX464371	ERX305137	ERX062393
SRX2122486	SRX555618	ERX353403
SRX2219357	SRX364416	SRX368909
ERX349655	ERX506078	ERX147787
SRX1051439	ERX140774	ERX460160
SRX659108	SRX368802	ERX110847
ERX505089	ERX1150082	ERX1830562
ERX717801	SRX313317	ERX1086805
ERX376477	ERX1933600	SRX363586
ERX979687	ERX694946	ERX680868
ERX513195	ERX2131545	ERX325962
ERX942820	ERX513145	ERX2073779
ERX505450	ERX1834663	ERX680845
ERX096667	ERX556726	ERX209449
ERX513832	ERX136672	SRX463958
ERX132441	ERX1035180	ERX134584
SRX3230760	ERX1657343	ERX513863
ERX1222200	SRX392309	ERX451025
ERX1971999	ERX926729	ERX153333
SRX887086	SRX451283	ERX110709
ERX2008753	ERX1703900	SRX3230765
ERX333039	ERX2131426	SRX762893
ERX389317	ERX1606262	SRX464086
SRX463597	ERX1972040	SRX422893
ERX660887	ERX1859291	SRX507308
ERX241146	SRX1886644	ERX140726
ERX1120484	SRX2122512	ERX462138
ERX384685	ERX1770135	SRX1114335
SRX555784	SRX2516180	SRX364346
SRX2516180	ERX674978	ERX416253
ERX910050	ERX061558	ERX1751657
ERX1222314	ERX2003836	ERX110734
ERX646347	ERX1269013	ERX1933654
ERX391928	ERX1086736	SRX004589
ERX552067	SRX887062	ERX652640
SRX468098	ERX1120470	ERX551575
ERX2131483	ERX349594	ERX1273539
ERX2003778	ERX956357	ERX1852706
ERX164846	ERX506231	ERX513157
ERX384818	ERX2008688	ERX1853023
SRX463243	ERX1222213	SRX369168
ERX1086778	ERX1370950	SRX1886629
SRX1885397	ERX1997664	ERX100622
SRX364545	ERX1495825	ERX088531
ERX267956	SRX390932	ERX385231
ERX513435	SRX3230820	ERX470699
ERX2131400	SRX2551510	ERX1770146
SRX469599	ERX349648	SRX1605475
ERX325809	SRX3230793	ERX336958
ERX1626085	ERX455895	ERX105449
ERX1103638	SRX672551	SRX462950
ERX1269147	ERX086961	ERX061535
ERX956796	ERX1972228	ERX384921
ERX513815	ERX1150050	SRX1885346
ERX2011664	SRX391550	ERX1628286
ERX513530	ERX2093238	ERX505298
ERX1370944	ERX513175	ERX657983
ERX384937	ERX349197	ERX2012035
SRX392339	SRX2426210	ERX349524
SRX391563	SRX368824	ERX100710
SRX364274	SRX1887559	ERX134625
ERX2004045	ERX2011850	ERX221176
SRX555638	ERX1114475	ERX451120
SRX375519	SRX1887482	ERX061474
SRX1884862	SRX477167	ERX949983
SRX2219185	ERX385045	ERX025449
ERX326012	SRX1051383	ERX1711243
SRX473210	SRX375567	ERX2169773
ERX462087	ERX349430	SRX364256
ERX276055	ERX646903	ERX1657309
SRX1885779	SRX158276	ERX659116
ERX085311	ERX1657220	SRX478080
SRX390961	ERX1143863	SRX473209
SRX2551505	ERX2093186	SRX567670
ERX2011671	ERX187447	ERX506121
ERX389295	SRX392421	SRX359288
ERX980207	SRX1114253	ERX139425
SRX554828	SRX1156985	ERX252430
ERX1150182	ERX063869	ERX490119
SRX3230807	ERX063982	ERX1126822
ERX1150088	ERX513531	ERX221167
ERX139519	ERX658777	ERX1150126
ERX110741	ERX717680	ERX1048247
SRX2535244	ERX186630	ERX330774
ERX513766	ERX2003887	ERX979745
ERX1114510	ERX349504	ERX1666234
ERX1626009	ERX197796	ERX2093207
SRX254275	ERX267650	ERX1027829
ERX349467	SRX981309	ERX505468
ERX100627	ERX551106	SRX886884
ERX2073629	ERX462121	SRX392108
ERX1626187	ERX010723	ERX385115
ERX451235	ERX221141	SRX364251
ERX717976	ERX2006415	ERX186318
ERX950084	ERX556831	ERX950092
ERX980194	SRX555738	ERX1606269
ERX956597	ERX1626172	ERX385471
ERX209563	ERX556826	SRX375545
SRX473196	ERX2008749	SRX1887479
SRX658919	SRX2551405	ERX1998096
SRX3282405	SRX1887016	ERX153353
ERX2011720	ERX1492902	ERX1120384
ERX910827	ERX470754	ERX1268887
SRX364375	ERX1933674	ERX1971925
SRX1886958	ERX717833	SRX463561
SRX1051424	ERX552216	ERX1820823
ERX505407	ERX1370852	ERX513389
SRX2557103	ERX303875	ERX154972
ERX158559	SRX2219250	ERX451442
SRX761853	ERX116889	SRX566087
ERX134944	ERX063882	ERX1299368
ERX209516	SRX1272217	SRX467901
ERX1583736	ERX110857	ERX1997672
ERX979681	ERX2012143	ERX113978
ERX1501004	ERX1048137	SRX449885
ERX717903	ERX1269144	ERX482583
ERX134576	SRX463521	ERX676520
ERX187673	ERX1150117	ERX658956
ERX333090	ERX1098171	ERX384968
ERX015857	SRX364476	ERX212118
ERX1659868	ERX717713	ERX956402
ERX1793950	ERX490163	SRX1885327
ERX1028031	ERX349225	ERX1820866
ERX207140	SRX1886662	ERX505329
ERX2085763	ERX385204	ERX513846
ERX330817	ERX140767	SRX1051572
ERX807557	ERX096666	SRX2535510
SRX761924	ERX2003897	SRX554800
SRX1885561	SRX477054	ERX132300
ERX1269462	SRX546094	ERX1149553
ERX1657212	ERX303885	SRX2426210
SRX463690	ERX030085	SRX3070744
ERX389244	ERX1150109	ERX451322
ERX659003	ERX209449	ERX1222078
ERX1972156	ERX556722	ERX202287
ERX2073688	ERX942892	ERX2131475
ERX950042	ERX391903	ERX1100986
ERX385388	SRX555789	SRX1056089
SRX363560	SRX363565	ERX015246
SRX1887584	SRX392398	ERX134724
ERX349507	ERX717914	ERX451238
SRX1272201	SRX422769	ERX062383
ERX105468	ERX1662779	ERX2011552
SRX555758	SRX1886691	SRX3070710
ERX1126815	SRX761994	ERX2073772
ERX1952270	SRX375562	ERX276144
ERX950117	ERX015895	SRX392257
ERX1583729	ERX212230	ERX015279
SRX761692	SRX1885019	ERX1120333
SRX2535342	SRX2700322	SRX566890
ERX658732	ERX635175	ERX807430
ERX1933695	ERX462269	SRX658902
ERX1098154	ERX646406	ERX807457
ERX1150089	SRX2535677	SRX886867
ERX207109	SRX511745	ERX1666556
ERX2006909	ERX252194	ERX114019
SRX449922	ERX025427	ERX1149537
ERX092294	ERX1086818	ERX1972205
SRX364458	ERX2073625	ERX147814
ERX1273541	ERX385152	ERX209403
ERX451219	ERX349600	ERX1647955
SRX1885085	SRX468105	ERX196387
ERX2006916	ERX008683	ERX675056
ERX303870	ERX1035159	SRX467846
SRX422883	SRX449827	ERX1852756
ERX1830574	ERX353394	SRX2551431
ERX1086856	ERX158607	ERX1657288
ERX1785569	ERX187415	ERX1667347
ERX451172	ERX2003775	ERX1103544
SRX555915	ERX657929	ERX132289
ERX658763	SRX392642	ERX552043
ERX770169	SRX449893	SRX761678
ERX191987	ERX680856	SRX392304
SRX364517	ERX385264	SRX658904
SRX548083	SRX1887573	ERX717866
ERX1853012	ERX956567	SRX467724
ERX2085668	ERX1114589	ERX532120
SRX567840	ERX095330	ERX349479
ERX926803	SRX1605512	ERX1370880
SRX359234	ERX139437	ERX1971996
SRX364197	ERX658903	SRX463781
ERX385478	ERX107834	ERX384821
SRX499230	SRX366336	SRX476973
ERX384778	SRX521233	SRX659130
ERX659090	ERX686586	SRX189871
ERX021669	ERX332996	ERX2011960
ERX1033558	SRX2551373	SRX465717
ERX1711390	ERX659301	ERX1114581
ERX926377	ERX158550	SRX3279876
SRX1885436	ERX956462	ERX505462
ERX088544	ERX2169719	SRX392255
ERX506089	ERX385096	ERX1611980
SRX363624	ERX252309	ERX023515
ERX1662811	ERX132468	ERX376458
ERX490385	ERX1299467	ERX062325
ERX1770132	SRX392291	ERX1668584
ERX717683	SRX2551535	ERX1666356
ERX712416	SRX1885737	ERX187594
ERX980238	ERX391901	SRX364475
ERX1098164	SRX1887086	ERX950003
ERX514120	ERX140791	ERX506021
SRX364475	ERX2187243	SRX364244
ERX1907060	ERX096756	ERX439270
ERX556746	ERX1286011	ERX552130
ERX2012070	ERX680945	SRX373438
ERX348361	SRX367966	ERX186362
ERX1933603	ERX2011573	SRX135114
SRX2219273	ERX2073612	ERX556859
ERX1120384	ERX1830533	ERX2012076
ERX330826	ERX1269022	ERX646916
SRX172451	ERX349448	SRX1886837
SRX1837666	ERX1667368	SRX359323
ERX110787	ERX196461	ERX980176
ERX267953	ERX085379	ERX1269154
ERX1853004	SRX391585	ERX178851
ERX359432	ERX1150058	ERX456009
ERX2085642	ERX2093201	SRX146561
SRX476995	ERX658797	ERX551108
ERX717824	SRX451292	SRX1886870
ERX2006814	SRX1884794	ERX2093057
ERX1666424	ERX490168	SRX3073670
SRX3070692	ERX2012087	ERX094885
ERX1647957	SRX364566	SRX1887750
ERX652727	ERX451414	SRX449795
ERX680817	ERX490314	ERX657955
ERX352922	SRX548083	ERX1150073
SRX463367	ERX2093160	SRX392098
ERX1626204	ERX062319	SRX129779
ERX328711	ERX2085715	ERX1583738
ERX015561	ERX2131434	ERX328693
SRX1884973	ERX680990	ERX186321
ERX1952304	SRX1051315	ERX139293
SRX467768	ERX1971952	ERX1770220
ERX1907078	ERX164883	ERX096743
ERX305156	ERX1103596	ERX2169753
ERX140783	ERX061605	ERX1886059
SRX359185	SRX373708	SRX560737
ERX556622	ERX252168	ERX384950
ERX659216	SRX555778	ERX1043707
ERX1834643	ERX110641	SRX004593
ERX956410	ERX1666430	SRX566910
ERX462129	SRX3070600	ERX1793891
ERX015554	SRX465713	ERX2085615
ERX1126821	ERX241178	ERX1101024
ERX652748	ERX681287	ERX1852704
ERX325988	ERX1997630	ERX1626271
ERX191967	ERX360768	ERX095294
SRX468264	ERX675053	SRX152512
ERX191986	ERX2131630	ERX462092
ERX506180	SRX1885677	ERX462191
ERX384331	SRX555602	ERX1035189
SRX2535239	ERX086693	ERX1626249
SRX1887456	SRX2700324	ERX305206
ERX252282	SRX1884949	ERX1405537
ERX1103521	ERX330682	ERX1114454
ERX1820897	ERX212099	SRX3070624
ERX325947	ERX2073745	ERX238647
SRX1885616	SRX449818	ERX1657297
ERX462133	ERX2131424	ERX009882
ERX505451	ERX506172	SRX2219306
SRX1605530	ERX552237	ERX197834
ERX1972017	ERX2011562	SRX887149
SRX1886803	ERX658739	ERX138361
ERX1907003	ERX717995	SRX2122523
SRX392333	SRX422822	SRX1885066
ERX926763	SRX373505	SRX2535482
SRX2535324	ERX385266	ERX1149973
SRX467972	ERX513365	SRX887114
ERX113406	ERX385279	ERX349423
ERX1027981	ERX1907011	ERX1859658
ERX252229	ERX325856	ERX1666497
SRX449832	ERX956753	ERX1667246
ERX1120225	ERX025564	ERX513271
ERX187483	ERX2073683	ERX646914
SRX364379	SRX392341	ERX1933629
SRX473236	ERX451454	ERX1666619
ERX506132	ERX681273	ERX1666611
SRX076794	ERX1628246	ERX956694
ERX462151	ERX136640	ERX186576
ERX1269449	SRX363631	ERX2131428
SRX566798	ERX384812	ERX1852730
ERX062352	ERX506209	ERX658798
ERX212232	SRX886859	ERX207113
ERX1370887	ERX042924	ERX333034
ERX221184	ERX021274	ERX980228
ERX910788	ERX1666476	ERX1793859
ERX1770130	ERX659024	ERX712412
ERX956480	ERX462272	ERX1222213
ERX2169750	ERX1657277	ERX1086508
SRX463352	ERX325858	ERX2085803
ERX451245	SRX2551420	ERX1114530
ERX1657269	ERX551566	ERX1770236
ERX909852	SRX1887540	ERX1086803
SRX364326	ERX1150002	SRX1051349
ERX1590853	ERX1834699	ERX376485
SRX658913	ERX110856	ERX1711426
ERX1120306	ERX1143773	ERX1103728
SRX364219	ERX1269486	SRX1884740
SRX886879	ERX513179	ERX910783
SRX560728	ERX100638	ERX330851
ERX063951	ERX1852962	ERX1103532
ERX1103599	ERX646436	ERX088491
ERX675002	ERX652739	ERX158616
SRX2535535	ERX2004460	SRX2535526
ERX2011554	ERX1048109	ERX1086846
ERX147979	ERX513622	ERX1952357
SRX154824	ERX1611772	ERX061496
ERX349516	ERX1035178	ERX1952428
SRX036309	SRX145225	ERX118617
ERX2004672	ERX1971971	SRX449965
ERX139330	ERX979787	ERX462327
ERX462203	SRX466093	ERX186898
SRX1885789	ERX385274	ERX659110
ERX187583	ERX646199	ERX979732
ERX154875	SRX886909	ERX451137
ERX134744	SRX1605501	ERX154804
ERX2085729	ERX1120538	ERX140780
ERX1785566	ERX492489	ERX1666586
ERX909892	ERX405750	ERX1033710
SRX463584	ERX110803	ERX212101
ERX1149548	ERX305141	SRX1887467
ERX1299363	SRX2535652	ERX223847
ERX186858	SRX363546	ERX132410
ERX2093218	ERX462201	ERX2073583
ERX139327	ERX113971	SRX391569
SRX373443	SRX220070	SRX1884981
ERX094857	ERX1626141	ERX139429
ERX505251	ERX1998093	ERX416259
ERX956638	SRX175984	SRX175978
ERX1711349	ERX980227	SRX363556
ERX325850	ERX926406	ERX1269090
ERX1907042	ERX085404	SRX887094
ERX1120370	ERX360758	ERX2131663
ERX134622	ERX451007	ERX490199
ERX956778	ERX506262	ERX1583709
ERX1952357	SRX1885391	SRX364221
ERX330812	SRX2516148	ERX1126800
SRX555871	ERX061543	ERX1666444
ERX2073621	ERX241118	ERX482587
ERX680999	ERX556820	SRX659281
ERX333073	SRX1885807	ERX532067
SRX555689	ERX330869	ERX325834
ERX1785603	ERX1270240	SRX2535689
ERX1820886	ERX712407	ERX1971907
ERX676555	ERX1793860	ERX1853024
SRX1453648	ERX2011965	ERX061587
ERX241175	ERX1103738	ERX1120451
ERX336942	SRX467812	ERX186294
SRX1886749	ERX1626104	ERX1711220
ERX120693	SRX477081	ERX330831
ERX088500	ERX506059	ERX1086842
ERX1659317	ERX062343	SRX567357
SRX887054	ERX360779	ERX186334
SRX2219892	ERX1662756	ERX1033524
SRX467735	ERX1933661	ERX456119
ERX2131607	SRX364204	ERX2085700
ERX1852961	SRX467733	ERX926800
ERX556718	SRX152455	ERX2073672
[truncated: 6,525 more rows]

## Sheet: 10350_genomes
Run_1	Run_2	Run_3
ERX305125	ERX659626	ERX660900
ERX1611771	ERX660903	SRX363603
SRX391524	SRX368869	ERX113349
ERX1657332	ERX1952308	ERX022171
ERX1626130	ERX1907107	ERX532018
ERX2011589	ERX658968	SRX2535091
ERX1120219	SRX148222	SRX451262
ERX1626222	ERX1048223	SRX1887076
ERX531935	ERX694921	ERX1770194
ERX681057	ERX1027991	ERX532062
ERX103573	ERX956475	ERX513301
SRX2219168	ERX950084	ERX2003709
ERX1830470	ERX451209	SRX1886903
SRX449928	ERX2011719	ERX1268946
ERX063854	ERX186890	ERX1222242
ERX061623	ERX1907018	ERX1626064
SRX1885542	ERX1101018	ERX646382
SRX981458	SRX1114332	ERX113323
ERX2187229	SRX1051517	ERX158593
ERX139343	SRX449950	ERX1830609
ERX1830476	ERX416234	ERX186602
SRX422797	SRX084518	SRX477189
ERX1120527	ERX513207	ERX694933
ERX1666322	ERX506111	ERX506087
ERX1028043	SRX449907	ERX416258
ERX062325	SRX659095	SRX560756
ERX392036	ERX2003774	SRX466420
ERX807469	ERX505448	ERX659302
ERX2085772	SRX2551534	ERX138372
ERX062537	ERX1998120	SRX368133
ERX686759	ERX455876	ERX2131480
SRX364577	SRX1051364	ERX1222320
SRX658950	ERX349702	ERX660910
ERX451059	ERX1952266	ERX686842
SRX659285	SRX477168	SRX368097
ERX138297	ERX1114479	ERX1299407
ERX113379	ERX513796	ERX096723
ERX061500	SRX1885584	ERX1043679
ERX392029	SRX449957	SRX546133
ERX909867	SRX886963	ERX505511
ERX197807	SRX1885412	ERX134675
SRX507299	ERX284155	SRX981129
ERX979692	ERX451308	SRX2219716
SRX359219	SRX2122506	SRX367905
SRX368752	ERX1162562	ERX384782
ERX460161	ERX2004408	SRX451112
ERX1626298	SRX400093	ERX451072
ERX187580	ERX505973	ERX212087
ERX2093161	ERX389182	ERX505229
ERX680817	ERX1611814	ERX1028042
ERX385197	ERX1662803	SRX511786
SRX477061	SRX373468	ERX063940
SRX392283	ERX531913	ERX450581
SRX368055	ERX717930	ERX1785610
ERX154828	ERX134623	ERX178854
ERX2012021	SRX391758	ERX646219
ERX110722	ERX505999	ERX139564
ERX384762	ERX238660	ERX1793772
SRX1885062	SRX368048	ERX1048283
ERX196428	SRX2535584	ERX482612
ERX389328	ERX132339	ERX209442
SRX1885423	ERX2131462	ERX136645
ERX1370876	ERX658683	ERX1711427
ERX681226	ERX505231	SRX555784
SRX554798	ERX1501067	SRX3230785
SRX3230767	ERX676562	ERX658812
ERX284205	ERX405670	ERX1370875
SRX3070691	SRX546096	ERX659659
ERX505504	SRX364247	ERX910762
ERX674904	ERX552111	ERX1114477
ERX455992	ERX1611810	ERX1785615
ERX1611838	ERX979767	ERX094841
SRX1886724	ERX1657272	SRX364328
ERX326086	ERX1703904	SRX1885243
ERX551586	ERX061528	ERX1033684
ERX686875	SRX1885036	ERX1770257
ERX1606195	ERX1150090	ERX022930
ERX506006	ERX384997	SRX1051454
ERX2093262	SRX2122470	ERX022941
SRX468077	SRX554809	SRX470948
ERX1666567	ERX1086797	ERX284182
ERX1830604	ERX513746	ERX505369
ERX096694	ERX2073560	SRX2556976
ERX506129	ERX207108	ERX385483
ERX659271	ERX1606234	ERX087042
SRX1887673	ERX330848	ERX2131571
SRX468127	ERX1853094	ERX1120509
ERX186883	ERX2008716	ERX385270
ERX085303	ERX680640	ERX956694
ERX196415	SRX1605486	ERX2093193
ERX1933680	ERX1405514	SRX469598
ERX1269746	ERX1612007	ERX1820855
ERX391932	SRX3070639	ERX385007
SRX392419	ERX1997597	ERX1852807
SRX1884958	ERX926794	ERX652697
ERX1998467	ERX2006927	SRX368047
ERX1751649	ERX686691	SRX566070
ERX686635	SRX113233	ERX956600
ERX770630	ERX110706	SRX2122451
ERX252236	ERX062518	ERX531885
SRX375584	ERX910789	SRX886875
SRX2219548	SRX2557016	SRX2219259
ERX1711358	ERX1907075	SRX375525
ERX1770277	ERX391874	ERX451045
ERX956615	ERX455914	ERX505983
ERX657974	ERX1830621	ERX209479
ERX505368	ERX2004679	ERX717801
ERX186906	ERX376399	ERX1864105
ERX1103627	ERX385286	ERX950058
SRX449916	ERX113956	ERX015345
SRX422967	ERX646330	SRX567879
ERX2011753	ERX164836	SRX368782
ERX116960	SRX2551639	ERX470612
ERX2004654	ERX1793804	ERX1284829
SRX2535474	ERX2169736	ERX116952
SRX3281974	ERX349659	SRX479720
SRX449941	ERX1834622	ERX686772
SRX390852	ERX086690	ERX147984
SRX449939	SRX2535298	ERX910804
ERX134954	ERX326058	SRX1422886
SRX008042	ERX139371	ERX330708
ERX2131513	ERX462264	ERX1864072
ERX2008669	SRX478054	SRX155338
ERX910761	SRX1887548	ERX680795
ERX462070	ERX1770209	ERX1222231
ERX1583712	ERX1162547	ERX1886058
ERX1405548	ERX092356	ERX658866
ERX016584	ERX717697	ERX807494
ERX349606	ERX2093196	SRX479807
SRX363540	ERX505957	ERX2011842
SRX392310	ERX276074	SRX368060
SRX463150	ERX305138	SRX1885260
ERX252168	ERX085289	ERX652744
ERX646950	ERX1662807	ERX1657333
ERX096712	ERX646483	ERX385278
ERX1229338	ERX1120354	ERX1150146
ERX658685	SRX567413	ERX686609
SRX463503	SRX463191	ERX087055
SRX1887432	ERX196406	ERX686640
ERX132444	SRX2535422	ERX646419
ERX062481	ERX531974	SRX2122477
SRX373430	ERX556764	ERX1149571
ERX451402	ERX2085784	ERX063825
SRX1884856	ERX110639	ERX926323
ERX136675	ERX118623	ERX686716
ERX096645	SRX1885411	ERX349690
ERX138304	ERX221189	ERX349250
ERX492437	SRX2122538	ERX1952436
ERX1662758	ERX385040	ERX2012045
ERX147779	SRX150021	ERX370456
ERX686645	ERX950005	SRX468255
SRX2516181	ERX187589	ERX1035156
ERX956709	ERX676515	SRX364492
SRX1885738	ERX316705	ERX2073684
ERX451351	SRX1137226	SRX2122489
ERX551566	ERX095276	SRX422919
ERX717736	ERX513553	ERX675002
ERX326092	SRX2535340	ERX717824
ERX209395	SRX392151	ERX063939
ERX062492	ERX680658	SRX471045
SRX2122572	ERX717965	SRX477180
ERX092307	ERX686604	SRX390858
ERX196461	ERX385194	SRX1887063
ERX2073716	ERX513818	ERX2012109
ERX646941	ERX1711232	ERX1666350
ERX021361	SRX625640	ERX061582
ERX2006562	ERX1612004	ERX120772
ERX2004379	ERX1751635	ERX1770126
SRX373441	ERX153339	ERX389317
SRX507300	ERX506167	ERX680929
ERX110743	ERX770668	ERX276064
ERX1662335	ERX110851	ERX187447
SRX508053	SRX392164	ERX652714
ERX551168	ERX505393	ERX2073670
ERX209561	SRX189872	SRX1885665
ERX333127	ERX1933629	ERX686792
ERX1269186	ERX086709	ERX1269753
ERX376449	ERX134748	SRX1422893
ERX1033537	ERX1501033	ERX360765
ERX2011551	SRX1051404	ERX186325
ERX646266	ERX241201	ERX252270
ERX1972206	SRX422921	ERX1033682
ERX1103574	ERX552180	ERX490188
ERX376479	ERX926421	ERX1150022
ERX2003897	ERX658973	ERX681075
ERX238620	SRX2219279	ERX009883
SRX1422911	ERX186273	ERX276172
ERX979838	SRX373675	ERX1048194
ERX506214	ERX385189	ERX686759
SRX1887418	ERX276094	ERX1286017
ERX926737	ERX652697	ERX1299428
ERX513752	ERX085306	ERX062428
SRX145207	ERX1820798	ERX1952413
ERX807536	ERX212140	ERX389200
SRX1886764	ERX2011814	ERX717760
ERX1972116	ERX135001	ERX505528
ERX513453	SRX887069	SRX1885785
ERX635179	SRX2534971	SRX451532
SRX148257	ERX1952410	ERX646416
SRX456498	SRX368761	ERX385408
ERX470726	ERX686866	ERX1098193
SRX368807	ERX556826	ERX652666
ERX1120308	ERX680799	ERX147987
ERX686607	ERX1907081	ERX1666441
ERX505984	SRX392245	ERX1711377
ERX186339	ERX770153	ERX2093201
ERX1269082	ERX166847	SRX392191
SRX422892	SRX465646	ERX209568
ERX1222315	SRX160364	ERX1852829
ERX652631	SRX466291	ERX158625
ERX2011938	SRX363622	SRX1887490
ERX659084	SRX463556	SRX368770
SRX391539	SRX762283	ERX1583700
SRX463356	ERX092342	SRX392528
SRX1453647	ERX1933617	ERX325771
ERX1120536	ERX956814	SRX887007
ERX552222	ERX148007	ERX950031
ERX681299	ERX134962	SRX373426
ERX391978	ERX252207	ERX1666282
ERX680880	SRX148217	ERX1793887
SRX373436	ERX1972025	SRX465661
ERX385060	ERX1048211	SRX449946
ERX658785	ERX531951	ERX1299378
ERX470710	ERX110879	ERX956403
SRX368176	SRX1114288	SRX392532
ERX110633	ERX1997666	ERX096739
ERX1933661	ERX552194	SRX864918
SRX392416	ERX086686	ERX349739
ERX022914	ERX1370901	SRX476992
SRX373699	ERX105413	ERX166911
SRX2219224	SRX555911	SRX364238
ERX2008741	ERX1751655	ERX513223
ERX956557	SRX368108	SRX2551444
ERX376412	ERX513744	ERX416235
ERX552054	ERX482620	ERX2093261
ERX330642	SRX2535254	ERX807562
ERX1611939	ERX085358	ERX956572
ERX086991	ERX1971967	SRX3279862
ERX652699	ERX062269	ERX1659312
ERX191969	ERX658758	ERX1666225
ERX513526	ERX276114	ERX1028016
ERX147847	ERX1098124	ERX187619
ERX062466	ERX1915114	ERX1086709
ERX807516	ERX455856	ERX1612017
ERX513368	SRX367985	ERX139492
ERX2011874	SRX473167	SRX1114297
ERX505488	ERX1657360	ERX015588
ERX326062	SRX1887559	SRX507218
ERX087130	ERX1852949	ERX506156
SRX476977	SRX477137	ERX513835
ERX349427	ERX505187	ERX138361
ERX010726	SRX1886959	SRX148232
ERX1150157	SRX2122529	ERX1703913
SRX463715	SRX2535175	SRX391698
ERX513180	ERX1907093	ERX389257
ERX132445	SRX469610	SRX465662
ERX209344	ERX1864092	ERX1998140
ERX349607	SRX1114359	ERX349626
ERX1120267	ERX2011791	ERX085236
SRX145232	ERX492463	ERX659034
ERX405726	ERX2073711	ERX325827
ERX154886	ERX1770172	ERX062494
ERX451154	ERX1611823	SRX3070747
ERX659653	ERX187411	ERX197771
ERX105429	ERX209304	SRX1116141
SRX464631	ERX681253	ERX659656
ERX132359	SRX3281959	ERX1606232
SRX1422833	ERX513276	ERX556639
ERX956386	ERX451447	ERX717951
ERX1830460	ERX110841	SRX548071
SRX1051306	ERX1667362	SRX477058
ERX531941	ERX980225	ERX717943
ERX717863	ERX1120520	ERX110429
ERX1666416	ERX158500	ERX979705
ERX139328	SRX129622	ERX385057
SRX560727	ERX385482	ERX2004374
SRX2557013	ERX061542	ERX926810
ERX980195	ERX221198	ERX1120353
ERX187490	ERX1711233	ERX1667353
ERX2011672	SRX3279881	SRX658950
ERX1150171	ERX025428	ERX980283
ERX385248	ERX153317	ERX062315
ERX652750	ERX209399	ERX660947
ERX686799	ERX492457	ERX197838
ERX252376	ERX451247	ERX2073765
ERX085495	ERX807566	SRX1884875
ERX2008721	ERX2006811	ERX552104
ERX1033685	ERX110840	ERX681031
ERX330777	ERX556760	ERX506013
ERX2073735	SRX1886652	SRX463756
ERX2131499	ERX807548	SRX456511
SRX373648	ERX1657358	ERX113957
ERX551554	ERX116975	ERX087056
ERX333133	ERX325900	SRX2147155
ERX148029	ERX646470	SRX172487
SRX368896	ERX2093278	ERX252265
ERX950153	ERX110712	ERX1997593
ERX276076	ERX1501014	ERX2004467
ERX532099	ERX2011577	SRX391721
ERX2093081	ERX349194	SRX672616
ERX330634	SRX3282379	ERX042927
ERX1229314	ERX681099	SRX1884939
ERX252358	ERX1120607	ERX1269128
SRX422863	ERX2006417	ERX209555
SRX1885713	SRX363630	ERX505180
ERX531995	ERX505222	ERX015248
ERX187474	SRX129602	ERX1120643
ERX1120586	ERX187560	ERX646209
SRX463749	ERX405711	ERX186862
ERX063960	SRX1051382	ERX1667341
ERX086908	ERX1626180	SRX1885263
ERX950148	ERX062311	ERX1120435
ERX451446	ERX950063	SRX364298
SRX463056	ERX187672	SRX1885346
ERX353397	SRX1885727	ERX694904
ERX1150031	SRX1885137	SRX146590
ERX023510	SRX368776	ERX360702
ERX492450	ERX062291	SRX1270435
ERX686853	ERX178827	ERX770160
ERX252280	ERX267952	ERX132397
SRX473242	ERX136687	ERX1222268
ERX333105	SRX3281949	ERX910748
SRX981326	ERX956705	ERX1103527
ERX153365	SRX2551524	ERX202190
ERX2131462	ERX2011827	ERX2004368
ERX1864105	ERX2093284	ERX204809
ERX384768	ERX532132	ERX979925
ERX221127	ERX2073564	ERX154855
ERX1628262	ERX238613	SRX392159
SRX1422881	ERX140734	ERX2073581
SRX422828	ERX2011971	ERX392024
SRX2557030	ERX1033673	SRX2516180
ERX063897	ERX513365	ERX505947
SRX555766	SRX373497	ERX392021
SRX887135	ERX2004674	SRX363556
ERX134960	ERX110752	ERX1662715
ERX209328	ERX116968	ERX326029
SRX2535431	ERX2004373	ERX349718
ERX505217	ERX505169	ERX284166
ERX276062	ERX551821	ERX956717
SRX366341	ERX139424	ERX1086788
ERX2011840	ERX490370	ERX221206
SRX364324	ERX164871	ERX120729
ERX531907	ERX551797	SRX1887096
ERX1611772	ERX120749	ERX349589
ERX139374	ERX942851	ERX1626035
ERX505512	ERX513634	ERX681275
SRX375603	ERX1269509	ERX681126
ERX1852743	SRX1886783	ERX451050
ERX513738	SRX1884944	ERX506147
ERX2131555	SRX469551	ERX202157
SRX359161	ERX186897	ERX1852873
ERX956677	ERX926298	ERX2011631
ERX349603	SRX254295	SRX659207
ERX385326	ERX325928	ERX1785720
ERX132322	ERX113977	SRX373622
ERX1830522	SRX369173	ERX1114476
ERX686879	ERX1785736	SRX364472
ERX1785693	SRX368007	SRX887000
ERX646478	ERX659139	SRX1887417
ERX646270	ERX1103533	ERX187661
ERX1405532	ERX139333	SRX363544
ERX025535	ERX1852882	SRX1886721
ERX087058	ERX492458	ERX505209
ERX1666372	ERX1626224	ERX147983
SRX567881	ERX658971	ERX513722
ERX659627	SRX390969	ERX1370942
SRX1884878	ERX1626218	ERX513550
ERX556725	ERX686664	SRX1885626
SRX886918	ERX1033560	SRX1887659
ERX2008651	ERX085270	ERX956674
ERX1666367	SRX359314	ERX1143771
SRX2535635	SRX886948	ERX506085
ERX552225	SRX2557115	SRX2557139
ERX1852721	ERX1793819	SRX1886680
ERX2006906	ERX1611779	ERX681224
SRX468129	ERX1048251	ERX1711398
SRX1885376	ERX1852701	ERX2008665
ERX095317	ERX956618	ERX646366
ERX770179	ERX652754	ERX1972060
ERX1952316	SRX672648	SRX1887545
ERX1086836	ERX451401	SRX422859
ERX513209	ERX2073550	SRX467917
SRX3070629	ERX470675	ERX223862
ERX1852846	ERX1852826	ERX178908
ERX2003554	ERX646418	SRX391568
ERX252195	ERX1793843	ERX384810
ERX105461	ERX556647	ERX1971933
SRX566063	ERX1628266	SRX672659
ERX1048200	ERX087085	ERX287433
ERX1286016	SRX468110	ERX120684
SRX400093	ERX1657210	ERX1150066
SRX2426212	ERX385105	ERX088557
SRX672600	ERX276143	ERX531903
ERX1269035	ERX2003537	SRX392397
ERX330914	ERX1770314	ERX506018
ERX349522	SRX1886643	ERX451387
ERX316712	ERX166893	SRX1887712
SRX158256	ERX330918	ERX330777
ERX1035224	ERX1997611	ERX1273573
ERX1952378	SRX1051566	ERX063929
ERX551200	ERX460151	ERX385453
ERX325818	ERX456010	SRX1605501
SRX2535594	ERX325817	ERX770642
SRX2219349	ERX658802	SRX1886926
ERX1830521	ERX411954	ERX1853055
SRX392314	ERX1501034	ERX223844
ERX063984	ERX1027981	ERX505948
ERX1033718	ERX1711251	ERX658952
ERX646439	SRX007697	ERX2004665
ERX1035201	ERX325954	ERX087057
ERX482624	SRX555689	ERX061551
SRX886850	ERX2011922	SRX364603
ERX1150065	ERX1972190	ERX956708
ERX360763	ERX022525	SRX313367
SRX2551470	ERX551573	ERX2008676
ERX110836	SRX1884960	ERX680753
ERX207092	ERX148033	ERX326090
ERX197835	ERX910740	SRX007684
ERX326109	SRX152467	ERX110659
ERX1269729	ERX462237	ERX1859645
ERX658711	ERX231408	SRX2551367
ERX113341	SRX1887491	ERX1666340
SRX1885807	ERX349190	SRX3230798
ERX956657	ERX910046	SRX567427
ERX085372	SRX1887396	ERX505905
ERX134992	SRX1886591	ERX063970
ERX1657367	ERX482568	ERX950108
SRX1886713	SRX1886883	ERX191968
ERX770629	SRX422832	ERX276051
SRX554829	ERX349499	SRX1886826
ERX2085810	SRX391719	ERX094626
ERX1666457	ERX456041	ERX139592
SRX1885606	ERX1886068	SRX391577
SRX2122552	ERX384924	ERX531964
ERX2011778	ERX979750	ERX2093198
ERX513792	ERX023498	ERX209539
ERX376462	ERX105410	ERX276161
ERX451378	ERX770132	ERX1269502
ERX094772	ERX187408	ERX513495
SRX566892	SRX467939	ERX942834
ERX659299	ERX462095	SRX1886701
SRX1605537	ERX1971963	ERX325744
SRX422791	SRX449822	ERX659297
ERX349193	ERX389187	ERX062373
ERX325880	ERX030063	ERX686662
ERX2011868	SRX463121	SRX473241
ERX2131502	ERX2011542	SRX313385
ERX178849	SRX981334	ERX1666532
ERX349253	SRX313368	ERX276074
ERX238624	ERX1150137	ERX1035160
ERX104859	SRX658859	SRX886950
ERX187529	ERX646924	SRX981357
SRX1885312	SRX391570	ERX956472
ERX349524	ERX1048113	ERX909860
SRX2535503	ERX1666629	ERX2008739
SRX422814	ERX062438	ERX336971
ERX505933	ERX252237	ERX2007920
ERX462304	SRX367913	SRX1605543
ERX506165	ERX1273577	SRX1051447
SRX368135	ERX252224	ERX470667
ERX196420	SRX886942	ERX1269446
ERX2073631	SRX368798	ERX2011868
ERX1820768	ERX1666550	ERX013814
SRX145266	ERX1628303	ERX956785
ERX514126	ERX204844	ERX1033525
ERX451178	ERX154829	ERX197815
ERX1222265	ERX204813	ERX384866
SRX313313	ERX1711327	ERX186633
ERX926280	SRX1884886	ERX139562
SRX364277	ERX1150039	SRX160064
SRX555802	SRX364344	ERX1667403
ERX1150071	ERX1997633	ERX513448
SRX1886883	ERX2073649	ERX676513
ERX158527	ERX1120435	ERX1657188
ERX1657243	SRX2535567	ERX1501029
ERX1611865	ERX186278	ERX100703
ERX134588	SRX145224	SRX463781
ERX1855600	ERX1711396	ERX1299429
ERX942893	ERX1972008	SRX1422847
ERX241161	ERX134738	ERX646948
ERX1785643	ERX325789	ERX333121
ERX094701	ERX451201	ERX646474
ERX531974	ERX513269	ERX909850
SRX368812	SRX2535133	SRX392291
SRX3282354	SRX392184	ERX680696
ERX926366	ERX556674	ERX513587
ERX926735	SRX1887499	ERX385406
ERX333038	SRX1887415	ERX1852843
ERX326003	SRX129828	ERX513791
ERX956651	ERX360776	ERX513534
ERX2085626	ERX025475	ERX979748
ERX658709	ERX1611989	ERX456053
ERX1907095	ERX490148	ERX1668602
SRX981317	ERX063817	ERX1711420
SRX375539	ERX349525	ERX252193
ERX1120437	ERX686730	SRX981094
ERX134924	ERX025459	SRX761999
SRX464370	ERX2085602	ERX1662333
ERX1103732	ERX349564	ERX1972016
ERX1150092	ERX113937	SRX2219170
ERX2011899	ERX1852880	ERX384694
SRX449824	SRX2426198	ERX646289
SRX3279854	SRX2556978	SRX1885592
ERX1666265	ERX950034	ERX1834623
ERX2073750	ERX1033703	ERX556627
ERX2131617	ERX132457	SRX449913
ERX349754	ERX330764	ERX186354
SRX469521	ERX015868	ERX551601
ERX088563	ERX1662725	ERX330759
ERX658935	ERX1033675	ERX513307
ERX166915	ERX2011904	ERX2004417
ERX490317	ERX1048222	SRX129827
ERX2008731	ERX164864	SRX2535439
SRX392082	ERX1834661	ERX186649
ERX1852833	ERX556721	ERX1269268
ERX1972158	ERX1150077	ERX1972002
ERX389304	ERX241145	SRX658934
SRX2535676	ERX2004346	ERX2012124
SRX364222	ERX134990	ERX325930
ERX209449	SRX364264	SRX368024
ERX1972211	SRX1885162	ERX391993
ERX136727	ERX187432	SRX463818
ERX1666259	SRX761677	ERX455939
ERX490148	ERX505308	ERX2004375
SRX158250	SRX3279836	SRX392543
ERX956702	ERX1269135	SRX392370
SRX3281956	SRX463056	ERX1626276
ERX042931	ERX139590	SRX1886681
SRX451124	ERX186343	ERX2093161
ERX532147	SRX479728	ERX1508012
SRX473231	SRX364588	ERX2131527
ERX328715	ERX909821	ERX979820
ERX384332	ERX153344	ERX2011945
ERX470731	ERX1035185	ERX1606217
ERX770177	SRX1114254	ERX187537
SRX555642	ERX1501054	ERX1273575
ERX154902	ERX1583758	ERX1626115
SRX152499	SRX659054	ERX980319
ERX551594	ERX1852890	ERX1666639
ERX113934	ERX658888	ERX1149540
SRX1885717	ERX330734	ERX717779
ERX103558	ERX717878	SRX1886696
SRX567399	ERX164880	ERX532015
ERX717709	ERX021690	SRX659037
ERX1033569	ERX1120279	ERX979922
SRX1886914	ERX552115	ERX333110
SRX2417051	ERX2187208	ERX694891
SRX2535641	SRX470938	ERX152058
ERX140730	ERX284211	ERX1098120
ERX551207	ERX1667252	ERX956447
ERX113359	ERX1626251	ERX1971984
ERX2011552	ERX1611923	SRX3230816
ERX1150043	ERX462137	ERX252253
ERX2012064	ERX979733	ERX556847
ERX1143872	ERX646257	ERX676560
ERX384983	ERX136672	ERX680712
ERX025476	ERX2011714	ERX1666321
ERX096726	SRX2535181	SRX1051379
ERX2073642	ERX717837	ERX462140
ERX1998474	ERX132387	ERX770643
ERX252414	ERX332969	ERX1852702
ERX659266	SRX449835	ERX657930
ERX063887	SRX511802	ERX1668475
ERX384954	ERX680805	ERX1043680
ERX2011726	ERX1222190	ERX2008663
ERX326025	ERX1886064	ERX1405543
ERX807426	ERX186622	ERX1785629
ERX1086514	SRX313277	SRX1885677
ERX513559	SRX172509	ERX1314971
ERX209533	ERX094658	ERX1657339
ERX2093184	ERX088475	ERX349451
SRX1051533	ERX1853105	ERX1269267
ERX506063	ERX1370871	SRX363576
ERX506217	ERX154824	ERX2169768
ERX134623	ERX681263	ERX092313
ERX1770267	ERX1269480	ERX2011974
ERX1150045	ERX1285975	ERX680740
SRX152474	ERX152070	ERX950093
ERX1120552	SRX477077	ERX1972223
ERX1033542	ERX956366	ERX979792
ERX389248	ERX209530	ERX085281
ERX376433	SRX1114353	ERX196448
ERX2008683	SRX422852	ERX085246
SRX004567	ERX1149539	ERX1286025
ERX154898	SRX555701	SRX1884964
ERX681135	SRX422875	ERX1852977
ERX554492	SRX2219170	ERX022179
SRX392360	ERX658975	ERX1286013
ERX770628	SRX886846	ERX1907028
ERX376492	ERX1711204	ERX680928
ERX1120259	SRX2122546	ERX349695
ERX1048164	ERX2004655	ERX686725
ERX086998	SRX473206	ERX909834
SRX2122485	ERX385035	ERX305122
ERX405669	ERX241125	SRX422849
ERX1285998	ERX349539	ERX1103687
ERX686735	ERX659094	SRX477032
ERX946100	ERX1150210	ERX551589
SRX469503	SRX422931	SRX244553
SRX1885040	ERX458923	ERX1830504
ERX1611858	SRX1051303	ERX2011749
ERX1035185	SRX2557013	SRX3281949
SRX1114323	ERX1149974	SRX467887
ERX717680	ERX134969	ERX470723
ERX1785656	ERX252375	ERX134734
SRX1884918	ERX110820	ERX652668
SRX148287	ERX303918	SRX392336
SRX392094	SRX1886631	ERX646435
ERX1162598	ERX1583699	ERX451102
SRX1887461	ERX120767	ERX087033
ERX646346	SRX422945	ERX158512
ERX455918	ERX513635	ERX025498
SRX155347	ERX1952287	SRX477062
ERX513386	SRX2551592	ERX2085641
SRX373500	ERX506009	SRX469597
SRX422819	ERX100611	ERX505383
ERX2003882	SRX364248	ERX1611994
ERX1120486	ERX1103598	ERX513597
SRX2551601	ERX490287	SRX451274
ERX1770108	ERX712415	ERX482566
ERX658761	SRX170883	ERX680832
ERX1626050	ERX1666270	ERX506064
ERX658944	ERX1933628	SRX1886687
ERX276181	ERX956737	ERX462167
ERX513426	SRX2551388	ERX154937
SRX158238	ERX1606260	ERX2003696
ERX096650	SRX672556	ERX1899586
SRX359224	ERX202215	ERX120679
SRX1887362	ERX287427	ERX513393
ERX094757	SRX466259	ERX1273567
ERX349194	ERX2011639	ERX1952332
ERX1785701	ERX1086731	ERX330774
ERX204866	ERX1103537	SRX152475
ERX202216	ERX094747	ERX385184
ERX1933583	ERX556844	ERX385393
ERX680835	ERX1086806	ERX658844
SRX2551506	SRX1051537	ERX164835
ERX1659316	SRX391595	SRX2551440
ERX462205	SRX2700325	SRX2426224
SRX313287	SRX762434	ERX1972005
ERX676587	SRX3230765	ERX352916
ERX094830	ERX531945	SRX1887634
SRX1885602	ERX096680	ERX385462
ERX1229319	SRX422915	ERX646298
ERX316711	ERX1626262	SRX373469
ERX202245	ERX451352	ERX659666
ERX303880	SRX2369545	SRX463173
ERX686910	ERX652750	ERX1770337
ERX926328	ERX187532	SRX471110
ERX209369	ERX332990	SRX364317
SRX364356	ERX462275	ERX1269033
ERX092275	ERX658655	ERX659255
ERX202206	SRX1422837	ERX686756
ERX154796	ERX359472	SRX2535485
SRX392229	ERX2131564	ERX023545
ERX1657223	SRX465654	ERX451298
ERX1666492	ERX1628313	ERX680909
ERX451412	ERX114006	ERX717759
SRX392237	SRX152521	ERX134993
ERX186867	ERX349519	ERX022167
ERX238643	ERX658964	ERX717776
ERX979805	ERX252205	ERX330620
ERX186850	ERX506082	ERX2011899
SRX392309	ERX094818	ERX086971
ERX462161	ERX659588	SRX449918
ERX1299472	SRX468144	ERX1150042
ERX1035195	ERX956423	SRX1422859
ERX660896	ERX132378	ERX063821
SRX390940	ERX492494	SRX1885768
ERX1033731	ERX506238	SRX1887377
ERX505428	SRX1886953	SRX1885101
ERX2004468	ERX349592	ERX513374
ERX267963	SRX463553	ERX1114463
SRX555856	ERX332973	ERX1711290
ERX556773	ERX513835	ERX110353
ERX1785624	ERX349270	SRX364458
SRX313285	SRX463583	ERX062477
ERX138338	ERX1711354	SRX160376
SRX1051413	SRX1884920	ERX085321
ERX1998165	SRX998326	SRX364421
SRX3070613	ERX1855416	ERX134581
SRX451141	SRX422881	ERX956381
ERX1820779	ERX132425	ERX506148
ERX1782581	SRX476981	ERX110794
SRX160363	ERX1785641	ERX252176
ERX1114461	SRX392406	SRX2535594
ERX1853070	SRX1497265	ERX506201
ERX147776	SRX2516158	ERX2004118
ERX950011	ERX451190	ERX807413
SRX155343	ERX556749	ERX1628314
ERX376446	ERX209415	SRX2557025
ERX1855423	SRX672627	ERX110716
SRX2535651	ERX1150078	ERX1657348
ERX956586	ERX2187233	SRX449838
ERX113410	ERX139279	SRX2122569
ERX1033550	ERX095280	ERX686637
SRX313378	ERX2004351	ERX139480
ERX1405531	ERX956816	ERX303851
ERX506004	SRX1051533	SRX007706
ERX385412	ERX2012047	ERX680852
ERX1952291	SRX469535	ERX2093235
ERX2131527	SRX886952	SRX1884761
ERX096745	ERX1626324	ERX681144
SRX466235	ERX1284827	ERX1120582
ERX2004385	ERX2003556	ERX513290
SRX359199	ERX1785628	ERX1583763
ERX1852879	ERX063892	ERX1952278
ERX021350	ERX1666217	ERX391951
ERX113398	ERX646286	ERX1033649
SRX467975	ERX348236	ERX1628297
ERX942834	ERX1103671	ERX389301
ERX016588	ERX1647999	ERX513824
ERX451364	ERX658931	ERX1033536
ERX2131553	ERX681080	ERX1269734
ERX384737	ERX025526	ERX1834638
SRX1886978	SRX659045	ERX110710
ERX505356	ERX2011878	ERX1952266
ERX532030	SRX3070660	ERX717869
SRX449814	SRX449943	ERX349660
SRX1887824	SRX1137228	ERX1120652
ERX1299470	ERX2073594	ERX513652
ERX1507999	SRX373450	ERX139614
ERX384845	ERX1628278	ERX2073585
SRX1885552	SRX1886923	SRX548562
ERX330896	SRX1116146	ERX209310
ERX349740	ERX552178	ERX717630
SRX547975	ERX1269120	ERX1628249
SRX658877	SRX2219355	SRX1885218
ERX1626147	ERX2003796	SRX463181
ERX1657184	SRX1886829	ERX2085812
SRX392301	ERX506031	ERX376422
SRX1885812	ERX333081	SRX2535354
ERX025435	ERX513448	SRX477132
ERX1662728	ERX513571	ERX680973
ERX204857	ERX147774	SRX566915
ERX110723	ERX2008604	ERX325970
ERX552206	ERX1043656	SRX1887758
SRX659179	SRX2219261	ERX391937
ERX950123	ERX186307	SRX2219194
ERX1793940	ERX325804	ERX1830597
ERX2085728	SRX463040	ERX1033699
ERX110884	ERX1793815	ERX1299468
ERX506231	ERX2131392	ERX1626087
ERX1086727	ERX1793856	ERX532087
SRX511775	SRX364218	ERX349415
ERX717995	ERX1269455	ERX359356
ERX349592	ERX1770132	ERX1149986
SRX456516	ERX094657	SRX313316
ERX2073586	ERX1711446	ERX1626117
SRX451111	ERX451373	SRX2557067
ERX276008	ERX2003812	ERX2187217
ERX807499	ERX956588	SRX2417060
ERX326073	ERX506247	ERX1606263
ERX1269251	ERX1035166	ERX385341
ERX1830508	ERX950094	ERX680977
ERX1120348	SRX555640	ERX1972054
SRX3070710	ERX1507995	ERX1793842
SRX672608	ERX1972132	ERX384997
SRX1886612	ERX1370975	ERX1086519
SRX567422	SRX466426	ERX1933623
SRX1886656	ERX686587	SRX2535221
ERX231419	ERX910753	ERX1098194
ERX686668	ERX513671	ERX252232
ERX1853116	ERX1126794	ERX204830
SRX449862	ERX087049	ERX1666299
ERX276145	ERX100700	SRX2535483
ERX482556	ERX659305	ERX1103664
SRX1885303	ERX1820853	ERX1027980
ERX950101	ERX212182	ERX1035188
ERX646251	ERX062272	SRX2516175
SRX2556998	ERX110361	ERX956357
ERX1611764	SRX367918	ERX2004663
SRX981008	ERX2003859	ERX186570
ERX1830466	ERX116900	SRX392563
ERX096678	ERX556631	ERX1952339
ERX015563	SRX1885133	ERX1820834
ERX197827	ERX136681	ERX405675
ERX385047	ERX490279	ERX2011587
ERX062362	SRX392277	ERX252413
SRX451280	SRX364281	ERX956591
SRX1887354	ERX096718	ERX513313
ERX660950	ERX2008667	ERX2131627
ERX1269481	ERX209206	ERX1043695
ERX659201	ERX022513	ERX2073593
SRX368020	ERX680722	ERX088541
ERX531998	SRX2122542	ERX191983
ERX186854	ERX658871	SRX1114363
ERX1150089	ERX460161	ERX956624
SRX1886632	SRX364484	SRX3281987
ERX1711282	ERX1971925	ERX2085716
ERX085238	ERX113341	ERX330698
ERX209321	ERX1120517	ERX349588
ERX807593	ERX110753	SRX886969
ERX1770262	ERX1501039	SRX463540
ERX376435	SRX363615	ERX096750
SRX373496	ERX1120511	ERX1662755
ERX110711	ERX305156	SRX658893
ERX462201	ERX956803	ERX513349
ERX807534	ERX2131464	ERX136692
SRX473259	ERX505941	SRX2219592
ERX1027969	ERX2073581	ERX154880
ERX015880	ERX460158	ERX513471
ERX513819	SRX129682	ERX330763
ERX139356	ERX949992	SRX473203
ERX2011830	ERX186310	ERX139469
ERX686602	ERX482585	ERX979803
ERX492461	SRX1422889	SRX2551634
ERX087036	ERX1269072	SRX363541
SRX3230753	ERX1150178	ERX105404
SRX2122494	ERX186617	ERX1114598
ERX376445	ERX110738	ERX164849
SRX465726	ERX086697	ERX2011831
ERX1370930	ERX1952386	ERX439264
ERX1972076	SRX1885222	ERX197773
ERX2006925	ERX2004397	ERX204891
ERX646939	ERX979716	ERX956668
ERX1886047	ERX556736	ERX462152
ERX680938	ERX326065	ERX385147
ERX1667372	ERX088538	ERX1667449
SRX1887693	SRX473218	ERX2008746
SRX1887766	ERX1998066	ERX192003
ERX094727	ERX942894	ERX1405548
ERX926794	SRX1272201	SRX468136
ERX187581	ERX385491	ERX513643
ERX212109	ERX1120229	ERX021314
ERX063880	ERX2008642	ERX556732
SRX567366	SRX1887488	ERX950048
SRX1885786	ERX134621	ERX490312
ERX1120553	SRX1422890	SRX313297
ERX1098155	SRX2122552	ERX1035210
ERX062443	ERX1793920	SRX3070698
ERX042930	ERX956733	ERX1150159
ERX680873	SRX3070601	ERX349672
ERX680650	ERX1120230	ERX1611847
SRX2551641	ERX681240	ERX1834209
SRX1887754	ERX349770	ERX2003897
ERX2011703	ERX209320	ERX1222188
ERX2131423	SRX282512	SRX463939
ERX267636	ERX252416	ERX658946
SRX392508	ERX113935	ERX652661
ERX116896	ERX132305	SRX658938
ERX212235	ERX926762	SRX463689
SRX1884869	SRX548560	ERX252372
ERX2073669	ERX360761	ERX505976
SRX886871	ERX658718	ERX1998134
SRX2535302	ERX389288	ERX979741
ERX088548	ERX807516	ERX1370967
ERX514149	ERX681065	ERX212173
SRX2551531	ERX062522	ERX110817
ERX659262	ERX316706	ERX120753
ERX333052	ERX1659853	SRX1051487
ERX2005974	ERX1150089	ERX139574
ERX385311	ERX1626128	ERX681328
ERX1086715	ERX1785694	ERX154811
ERX2085820	ERX470734	ERX1933657
SRX462884	ERX482601	SRX567850
ERX979676	ERX506193	SRX477151
SRX511793	ERX1583787	ERX979731
SRX477029	ERX2073743	ERX276120
ERX134576	SRX1497264	ERX490298
ERX2006919	ERX2073552	ERX1711316
SRX762160	SRX2219696	ERX1269516
SRX477155	ERX330820	ERX956609
ERX147769	SRX1885807	ERX532074
ERX062473	SRX465724	ERX2011865
ERX556764	SRX560727	ERX1972206
ERX325740	ERX717771	ERX1647953
SRX1884866	SRX2551383	ERX088480
ERX1952336	SRX507298	SRX1422876
ERX110862	ERX979681	SRX364433
ERX284135	ERX1662815	SRX2248770
ERX062465	ERX770626	ERX015884
ERX1150008	ERX2008652	ERX1820835
ERX385535	ERX2004420	ERX1785677
SRX1885453	SRX146576	ERX186852
ERX490180	ERX1120294	SRX1886747
ERX1971938	ERX1666403	ERX330702
ERX2003483	ERX113987	SRX658880
ERX385251	ERX191961	ERX062469
SRX981125	ERX1114448	SRX004584
ERX1626245	SRX189857	SRX145216
ERX950107	SRX467966	ERX2003801
ERX325837	ERX238604	SRX363510
ERX020498	ERX252198	SRX449855
ERX556652	ERX138307	SRX2535588
ERX1666499	ERX209406	ERX021691
ERX1662794	SRX2557132	ERX1048145
ERX1907026	ERX139502	ERX2003495
ERX1162588	ERX1114580	SRX479818
ERX085306	ERX267982	SRX392408
SRX146556	ERX2085606	ERX910805
ERX139545	ERX1269761	SRX1887665
SRX465649	ERX096724	ERX1222206
SRX1887647	ERX646186	ERX807590
SRX473158	SRX2557061	ERX1998144
ERX956483	SRX672642	ERX1864099
SRX466251	SRX2535470	ERX120766
ERX1997653	SRX469604	ERX979817
ERX1222192	ERX1952398	ERX1285974
ERX139265	ERX2003512	ERX532043
ERX153342	ERX385500	ERX717929
ERX1972202	ERX1711315	ERX2004419
ERX202285	ERX139327	ERX094791
ERX910793	ERX1583759	ERX674897
ERX551209	ERX1048180	ERX505198
ERX252205	ERX1711247	SRX463518
SRX463517	SRX375526	ERX1852826
ERX134967	SRX364530	ERX513776
ERX956606	ERX092308	ERX063928
ERX1793949	SRX463607	SRX3281948
SRX363591	ERX384907	ERX022907
ERX116943	ERX063185	ERX451119
ERX063985	SRX2535199	ERX2007912
SRX369170	ERX2073575	ERX2008732
SRX363541	SRX391732	ERX513648
ERX330628	SRX1885443	SRX364429
SRX555598	ERX956446	SRX1885042
SRX659111	ERX681260	SRX3070717
ERX456058	ERX349687	ERX384814
ERX657961	ERX490334	ERX1662332
ERX1770264	ERX094855	SRX1887091
SRX2557058	SRX1885732	ERX926730
ERX658835	ERX514116	ERX164827
ERX110389	ERX1606239	SRX363601
SRX887093	ERX513206	ERX1657311
ERX1521094	ERX2004645	ERX138294
ERX1103671	ERX681267	ERX1852951
ERX385013	ERX113335	SRX886997
SRX1885603	ERX979796	ERX2085666
SRX392546	ERX212180	ERX012527
ERX1033519	ERX1972143	ERX1853038
SRX364319	ERX276113	ERX186578
ERX021329	ERX284134	ERX681334
ERX305163	SRX449924	SRX1885098
ERX204852	ERX1852733	ERX1666601
ERX1711375	ERX384720	ERX1852701
ERX139576	ERX140786	ERX100613
SRX364500	ERX1606246	ERX942874
ERX1785575	SRX359196	ERX349190
ERX328687	SRX364545	ERX505959
ERX095274	SRX1885108	ERX325801
ERX926326	SRX467735	ERX1785672
ERX087116	ERX1027953	ERX197826
SRX886928	ERX348239	ERX646192
SRX463691	ERX531998	ERX1834625
ERX2073705	ERX042923	ERX1666656
SRX359315	ERX2073578	ERX330861
ERX333039	ERX556839	ERX1120449
ERX2007916	ERX979740	ERX1952360
ERX110893	ERX950115	ERX2004402
ERX1501006	ERX451091	SRX392411
ERX067790	ERX451272	SRX392335
ERX659644	SRX392403	ERX646179
ERX658795	ERX910762	ERX513459
ERX2004455	ERX116909	SRX467737
ERX505262	ERX116940	ERX556738
ERX252355	ERX490130	ERX100643
SRX1114311	ERX021334	ERX658873
ERX385407	ERX2011858	ERX658845
ERX1048108	SRX1114305	ERX551099
SRX468307	ERX328691	ERX531951
ERX192002	ERX1820765	SRX567861
ERX1035209	ERX1086712	ERX252289
SRX368863	SRX2551596	SRX451255
SRX659063	SRX471098	ERX063854
ERX1972135	ERX1971895	ERX1027828
ERX1035234	SRX004589	ERX389157
ERX532141	ERX942832	ERX694930
ERX659337	ERX330789	ERX2011782
SRX473157	ERX1751631	ERX1162573
ERX979699	SRX390857	ERX1830610
ERX680643	ERX140763	SRX1605475
ERX1222209	ERX148008	ERX979844
ERX326034	ERX1972176	SRX367988
ERX1628302	ERX326022	ERX094786
ERX513358	ERX096676	SRX2700321
ERX015306	SRX2535466	ERX551817
ERX333027	ERX1501000	SRX392276
ERX2073660	ERX158521	SRX2551510
ERX451401	SRX521235	ERX107827
ERX1793796	ERX456001	SRX3070643
ERX416261	ERX956719	ERX1626136
SRX546095	ERX1859261	SRX004966
ERX505297	SRX146575	ERX1120342
ERX717745	SRX2551586	ERX2011734
ERX186584	SRX2426225	ERX556839
ERX1666399	SRX1885342	ERX1666598
ERX659590	SRX555708	ERX136666
ERX276099	ERX384885	ERX267983
ERX926364	SRX1886695	SRX368880
SRX1885002	SRX193026	ERX392001
ERX2169783	ERX1299442	ERX061507
ERX531923	ERX532115	ERX2085708
ERX191972	ERX088514	SRX469552
ERX505467	ERX1120485	ERX384848
ERX1626208	ERX1834702	SRX2551387
SRX368772	ERX681225	ERX956780
ERX1028042	ERX094622	ERX1711220
ERX1150059	SRX2535583	ERX359310
SRX1887085	ERX451193	ERX2004128
ERX1852966	ERX186555	SRX449967
ERX110636	ERX325746	ERX1830575
ERX061555	ERX2131503	ERX956411
ERX659145	ERX353384	SRX2219354
SRX981136	SRX466140	SRX367923
ERX369880	ERX658671	ERX1286004
ERX113362	ERX154904	ERX1626060
ERX385205	ERX094737	SRX463127
ERX349732	ERX1222196	ERX686852
ERX2085780	ERX675003	ERX807438
ERX105469	ERX513405	ERX1770355
SRX375596	SRX2534950	ERX1043668
ERX359311	ERX1150161	ERX139290
ERX267983	ERX094766	ERX359397
ERX094818	SRX1885695	ERX451440
ERX085267	ERX405672	ERX330768
ERX1103518	ERX513142	ERX136637
ERX1972025	ERX384809	ERX910737
ERX1998141	ERX455885	SRX1051342
ERX2073709	SRX363570	ERX1933641
ERX139350	ERX376441	ERX1269218
ERX1834699	ERX062490	ERX455880
SRX2122581	ERX305194	ERX470745
ERX505088	ERX384804	ERX451227
ERX532128	ERX267688	ERX1711234
ERX505506	ERX490253	SRX392416
SRX1887831	SRX2535297	ERX1626271
ERX252235	SRX672637	ERX490266
SRX466255	ERX267622	ERX330762
ERX333008	SRX1884883	ERX1035236
ERX196443	ERX330782	ERX1126783
ERX2011816	SRX1885455	ERX1830571
ERX100620	SRX1044613	SRX359203
ERX1269231	ERX1834672	ERX088542
ERX1907009	ERX1915109	ERX680861
ERX1626101	ERX061607	ERX1820768
SRX3070696	ERX660894	ERX505453
ERX513550	ERX2008754	ERX158592
ERX1370901	ERX330632	ERX551820
ERX1286007	ERX349458	ERX158525
ERX1662776	SRX2219224	ERX950119
ERX136668	SRX2551583	ERX384854
ERX164874	ERX349257	ERX551575
SRX1272199	ERX482633	SRX220071
SRX422853	ERX462276	ERX1997654
ERX2073665	ERX980317	ERX1098192
ERX204885	ERX956642	ERX022509
SRX2535688	ERX105452	ERX015578
ERX1149564	ERX513252	ERX505985
SRX473230	ERX926735	ERX110711
ERX333114	ERX1998164	SRX567409
ERX1628293	SRX449863	ERX1150049
ERX2004358	ERX1222321	ERX1285970
ERX980320	ERX2003488	ERX1120532
ERX385128	SRX462998	SRX466433
ERX505510	SRX1114319	ERX646477
SRX1116112	ERX022915	SRX2012827
ERX1273573	ERX646244	ERX1120493
ERX376441	SRX1885094	SRX1051540
ERX2011974	ERX506058	ERX1273576
ERX556816	ERX513620	SRX1885670
ERX492513	SRX1885131	ERX681018
ERX139604	ERX552206	ERX1120549
SRX392354	ERX085348	SRX456492
ERX506112	SRX465668	SRX1887041
ERX1666433	SRX1884737	SRX466170
ERX094771	ERX2003702	ERX1933633
SRX152521	ERX1086500	ERX1751629
ERX152065	SRX175983	ERX139500
ERX462296	ERX187497	ERX104848
ERX100667	ERX1770195	SRX1887562
ERX1971944	ERX1370917	SRX981006
ERX1048231	ERX659360	ERX022911
ERX1269116	ERX926295	ERX326005
ERX910804	ERX646205	SRX392481
SRX1885570	ERX1269502	ERX349608
ERX1628337	SRX1885166	ERX1120376
ERX085373	ERX1520502	ERX979699
ERX094826	ERX482593	ERX349599
ERX376421	ERX1035224	ERX275993
ERX336954	ERX2093079	ERX1162583
ERX807493	ERX686819	ERX178837
ERX134744	ERX096677	ERX207096
ERX956658	ERX096692	ERX333046
ERX513855	ERX942850	ERX384733
ERX1626073	ERX513395	ERX1998100
ERX349205	ERX513416	SRX2417051
ERX1972105	SRX392503	SRX368138
SRX1885141	ERX1120246	ERX252403
ERX022932	ERX138284	ERX2187226
ERX1299442	ERX686872	ERX1583766
SRX1887108	SRX1051482	ERX330784
ERX551598	SRX449808	ERX1657253
ERX2085697	ERX658819	ERX717637
SRX511777	ERX680901	ERX061538
SRX364217	ERX392017	ERX513460
ERX513557	ERX330731	SRX1886918
ERX492492	ERX531968	ERX147794
ERX2008604	SRX392257	SRX1887002
SRX2012789	ERX134725	ERX1852799
ERX1952405	ERX2003752	ERX451244
ERX531948	ERX110831	ERX1667248
ERX359418	ERX385005	ERX2012121
ERX658985	SRX155345	ERX1098199
ERX717926	ERX088532	ERX1520506
ERX152008	ERX158637	ERX1666545
ERX1711442	ERX659086	ERX389237
ERX1314984	ERX405725	ERX391931
ERX505354	ERX1086851	ERX1048254
ERX2073737	SRX1885624	ERX1852754
ERX1096237	ERX1611947	ERX1626222
ERX2073673	ERX1501103	ERX2006928
ERX187540	ERX1086501	ERX1793906
SRX477028	SRX2535079	ERX349495
ERX2006911	ERX178878	SRX451285
SRX567935	ERX1269169	ERX113363
ERX332972	ERX178838	ERX384921
ERX1662340	ERX646416	ERX284125
ERX333086	ERX1662787	ERX2093273
ERX717927	ERX686815	SRX375518
ERX2011886	ERX680708	SRX555785
SRX1885679	SRX148260	ERX062263
ERX2073723	ERX2003563	ERX012498
ERX207096	SRX1793916	ERX1972121
ERX513582	SRX465686	ERX552111
ERX110703	ERX326077	ERX110427
SRX477107	SRX359275	ERX646443
ERX2003898	ERX212151	ERX1820896
SRX1886827	ERX094676	ERX505372
ERX1657338	ERX551826	ERX016594
ERX303862	ERX2093050	ERX140798
SRX1885089	SRX392510	ERX349747
ERX717786	ERX139299	ERX186635
SRX007710	ERX1770207	ERX088555
SRX135126	ERX1659859	SRX1887516
ERX1972207	SRX554795	ERX2003810
ERX2008676	ERX087066	ERX659231
SRX462984	ERX2093302	SRX2535262
ERX1150106	SRX887023	ERX197789
ERX1126815	ERX389241	ERX1120281
ERX085366	ERX1972087	SRX148270
ERX140794	ERX134967	SRX2557132
SRX658947	ERX694903	ERX209437
SRX2535410	SRX1884939	ERX506166
SRX373505	ERX513779	SRX555876
SRX1884893	ERX956544	ERX956479
SRX1886589	ERX1033720	SRX392176
ERX303876	ERX680676	SRX1885253
ERX092365	SRX464045	ERX062461
ERX470664	ERX910811	SRX359263
ERX652658	ERX2073633	ERX531942
ERX1997661	ERX1103597	ERX1222284
ERX980201	ERX1662341	SRX1887448
ERX212130	ERX646903	ERX221127
ERX132316	ERX284120	ERX088491
ERX385043	ERX1126810	SRX364339
ERX646898	ERX1269200	ERX980251
ERX389154	ERX1035226	SRX392512
ERX490398	ERX451397	ERX513574
ERX1972113	ERX021675	ERX191964
ERX2003865	ERX110382	ERX1103555
ERX154976	ERX513457	ERX646940
ERX1770120	SRX2535331	SRX567413
ERX1745835	ERX513153	ERX659252
ERX2131580	ERX305134	ERX657955
ERX061509	ERX359376	ERX2169699
ERX770167	SRX470964	ERX221129
ERX979697	SRX2219682	ERX1666527
ERX316717	SRX146579	ERX349184
SRX761738	ERX1886047	ERX659592
ERX1126807	ERX910045	ERX807417
ERX1370899	ERX1103718	ERX451353
SRX359230	SRX1887100	ERX1606205
ERX139559	ERX680986	ERX909882
ERX166932	SRX463341	SRX672671
SRX160375	ERX807507	SRX145222
ERX1662711	ERX980297	ERX154887
ERX659050	ERX492509	SRX476971
SRX1885325	ERX086971	SRX672587
SRX3279852	ERX505239	ERX1972050
ERX513271	SRX886918	ERX490232
ERX1972010	ERX116942	ERX462341
ERX328696	SRX368066	ERX1666577
ERX110637	ERX196419	SRX1886808
ERX276096	ERX330743	ERX1626149
ERX212254	SRX155186	ERX2011682
ERX1086822	ERX1269193	ERX926808
ERX063167	ERX2093254	ERX1120484
ERX2008605	SRX148249	SRX466296
ERX134688	ERX369873	ERX451082
SRX477187	ERX658883	ERX384954
ERX660936	SRX451118	ERX061616
ERX956798	ERX391941	ERX659350
SRX392190	ERX333066	SRX422874
ERX061559	SRX473201	ERX2008580
SRX148232	ERX506097	SRX1887637
ERX086648	SRX511770	SRX373440
SRX761930	ERX110861	ERX513704
ERX462322	SRX3282377	SRX1051359
SRX392308	ERX680724	ERX1370959
ERX2008664	ERX659064	ERX980327
ERX1647967	SRX392593	ERX1269019
ERX1103676	ERX956495	ERX1150105
ERX385126	ERX646188	SRX465708
ERX451479	SRX145237	ERX1626176
SRX449864	SRX2551620	ERX110827
SRX422831	SRX2535272	ERX164837
SRX449899	ERX1222323	SRX1114261
ERX681151	ERX926812	ERX505274
ERX187653	ERX085373	ERX105475
ERX506062	SRX1422887	ERX926302
ERX284165	SRX1044982	SRX364237
ERX139307	ERX1033734	ERX022928
SRX363519	ERX2085783	ERX2131582
ERX1150140	ERX116967	ERX1521094
ERX513401	ERX276084	ERX1886048
ERX717943	SRX373654	ERX1033698
ERX241137	SRX1887478	ERX384759
ERX1269123	ERX042872	ERX717832
SRX1272243	ERX646292	ERX956555
SRX1886581	ERX022535	ERX276059
ERX956770	ERX505094	ERX2073696
ERX132392	ERX385397	SRX363554
ERX153307	ERX470783	SRX467975
ERX094631	ERX506272	ERX187590
SRX3070706	ERX686858	ERX042896
ERX1626016	ERX025542	ERX681253
SRX1887822	ERX513462	ERX1666251
ERX094840	ERX552177	ERX680650
ERX152034	ERX950150	ERX1043702
ERX505178	ERX2085825	SRX449910
ERX1864084	ERX1149538	ERX2093203
ERX1086740	ERX187425	ERX1222294
ERX646243	SRX368021	ERX276030
ERX2085600	ERX391950	ERX1269761
SRX555703	ERX384788	ERX062275
ERX490152	ERX385038	SRX373462
ERX139246	SRX1116088	ERX646421
ERX1120519	ERX1583719	ERX1114518
ERX136705	ERX136645	ERX166903
ERX2003871	ERX276029	ERX1149987
SRX152716	SRX392345	ERX1150124
SRX364411	ERX2131665	ERX1086761
SRX364252	ERX1033574	ERX552190
ERX717966	ERX1150106	SRX658979
ERX359355	SRX366346	ERX1611787
ERX451016	SRX367921	ERX1286016
ERX153318	SRX392348	ERX385076
SRX659031	SRX507324	SRX1605533
ERX349452	ERX085304	SRX129612
SRX2551592	SRX363597	ERX455865
ERX088499	ERX416259	ERX552087
ERX187498	ERX505384	ERX2003842
ERX556646	ERX2005691	SRX1884897
ERX646208	ERX462182	ERX1120360
ERX062507	ERX1834207	SRX3070621
ERX1972082	ERX267684	ERX675028
ERX349731	ERX139455	SRX392476
ERX1899592	ERX680764	SRX375556
ERX221176	ERX1033561	ERX110419
ERX187485	ERX062426	SRX175988
SRX1885004	ERX385108	ERX178847
ERX042917	SRX2535397	ERX110797
SRX391597	ERX659234	ERX455876
ERX385081	ERX1501008	SRX886846
ERX360730	ERX2012098	ERX1222298
ERX148027	ERX139393	SRX155189
SRX1884854	SRX1605533	ERX138367
ERX1048149	ERX196422	ERX1834677
ERX325793	SRX1886584	ERX1933682
SRX175975	SRX1044968	ERX384641
SRX470963	ERX556710	ERX061602
ERX926308	ERX946088	ERX212232
ERX2006429	ERX451387	SRX464000
ERX2011976	ERX330707	ERX1150190
SRX465640	ERX807536	ERX1666242
SRX1885475	SRX391562	ERX061512
ERX807482	ERX514138	SRX477074
ERX1997654	ERX1667244	ERX087021
SRX392195	ERX113998	SRX548524
ERX120760	ERX646365	ERX1048190
ERX1907066	ERX1770337	SRX1272223
ERX284141	SRX150027	ERX506006
SRX560740	SRX567406	ERX330876
ERX1626089	SRX1885637	ERX061583
SRX672641	ERX1657259	ERX1269500
ERX1628334	ERX1626111	ERX1033673
SRX174126	SRX2535425	ERX134989
ERX061550	ERX646438	ERX1657275
SRX1887408	SRX3281973	SRX368022
ERX197836	ERX061523	ERX979747
ERX2011825	ERX1628321	SRX2122544
SRX2219411	SRX672597	SRX2535198
ERX513554	ERX551140	ERX1899595
ERX2093246	ERX680661	SRX189867
ERX1782577	SRX2122456	ERX1834628
ERX660857	ERX1971982	ERX376418
ERX015877	ERX439272	ERX154938
ERX1273544	ERX147793	SRX1887081
SRX359143	SRX2557053	ERX1859647
ERX178859	ERX360727	ERX462304
ERX646473	SRX391764	ERX551170
SRX004571	SRX390860	ERX1997633
ERX462194	ERX207151	ERX1269514
ERX1501012	SRX1886985	ERX326049
SRX1605506	ERX686580	SRX1422903
ERX658814	SRX1886684	ERX187433
SRX1885292	ERX252282	ERX385376
ERX139284	SRX1885130	SRX2535633
ERX551154	ERX100693	ERX1222226
ERX1859652	ERX505505	SRX392503
ERX132406	ERX652663	ERX513507
ERX1820806	SRX555868	ERX659646
ERX191976	SRX391626	SRX1497265
SRX036312	SRX465704	ERX353385
ERX2073611	ERX505459	ERX385026
ERX385330	ERX1997620	ERX513283
ERX680949	ERX2169716	ERX556803
ERX1859256	ERX134983	ERX513472
ERX1852749	ERX1711368	ERX1997615
ERX681312	ERX506177	SRX392338
ERX470752	ERX376413	ERX1370965
ERX2073569	ERX1626330	SRX313326
SRX887004	SRX368024	SRX359231
SRX2551498	ERX100691	ERX505348
ERX196455	ERX456050	ERX241147
ERX1370893	SRX449922	SRX468076
ERX192001	ERX094700	SRX148284
SRX152488	ERX110776	SRX363615
ERX1711263	ERX267680	SRX477099
SRX1885032	SRX2516149	ERX2004122
ERX103569	ERX652763	ERX513714
ERX1855430	ERX1852790	ERX1289107
ERX942867	ERX717749	ERX134576
ERX110754	ERX1628263	ERX490292
ERX095325	ERX252191	SRX183020
ERX132282	SRX555709	ERX110382
ERX551195	ERX113955	ERX451389
ERX2006920	ERX178916	ERX1098101
ERX926272	SRX463675	ERX275989
ERX980278	ERX490292	ERX658767
SRX363621	ERX166855	ERX1997661
SRX422821	SRX155184	ERX1751631
SRX981324	SRX1272239	ERX333079
ERX505170	SRX3070688	ERX1657201
SRX373696	ERX950036	SRX2556985
SRX1885444	ERX187414	SRX154821
SRX1885622	ERX658697	ERX531882
ERX1666380	ERX658695	ERX482625
SRX463663	SRX1886849	ERX506276
SRX507305	ERX1998109	SRX392489
ERX451439	SRX468300	SRX887040
ERX1647957	ERX490305	ERX686660
ERX212115	ERX087064	SRX1887478
SRX391731	ERX120765	SRX368164
ERX359333	SRX364274	ERX659071
SRX886889	SRX364293	ERX385080
SRX3279846	ERX062364	ERX025502
ERX325764	ERX221178	ERX676517
ERX147999	ERX1820792	ERX513184
ERX505322	ERX1086846	ERX551112
ERX202215	ERX139563	ERX135012
SRX659231	ERX252307	ERX384741
ERX531919	ERX2093230	SRX129834
ERX1222269	ERX681273	SRX449944
ERX950105	ERX1606256	SRX1272241
SRX456485	ERX1101009	ERX202260
ERX1770145	ERX1098182	SRX373653
ERX221128	ERX531943	ERX1952323
ERX187426	ERX209470	ERX956642
ERX513817	ERX061543	ERX1657265
ERX556599	ERX451245	ERX1100995
ERX1834597	ERX1852984	SRX659179
ERX482550	ERX154811	ERX1972086
ERX212085	ERX1998103	ERX1864079
ERX2005687	SRX1422867	ERX330824
ERX770677	ERX209407	ERX2093233
SRX1605497	ERX100678	ERX1785741
ERX717931	ERX154865	ERX1033578
ERX1711342	ERX1666660	ERX2073612
ERX139465	SRX3281946	ERX531872
ERX370457	ERX276160	ERX187629
ERX139494	ERX1086820	ERX330821
ERX2011952	ERX1852846	ERX523250
ERX1028030	ERX552033	ERX451461
ERX138324	ERX138309	SRX152455
ERX107822	ERX505364	SRX189860
ERX186858	ERX1048124	ERX505088
ERX223857	ERX061492	ERX152087
ERX1103740	SRX2557015	ERX2093077
ERX349563	ERX178894	SRX363533
ERX1711283	ERX139521	ERX660944
ERX209339	ERX139406	SRX1884794
ERX385023	ERX113945	ERX551118
SRX477163	ERX1666297	ERX063876
SRX1272241	ERX1033739	SRX2700320
ERX956639	SRX1885127	ERX094657
ERX646314	ERX2011819	ERX330813
SRX004730	ERX136692	SRX1886648
ERX330843	SRX449958	ERX1666383
ERX139459	ERX552026	SRX555670
SRX2122559	SRX465665	ERX462205
ERX1180281	ERX680830	ERX451432
SRX672639	SRX368763	SRX152461
ERX116901	ERX085262	ERX950019
ERX686811	ERX385032	ERX105431
ERX2073614	ERX241124	ERX694952
ERX657983	SRX555746	ERX770647
ERX095320	SRX392260	ERX1628316
SRX392430	ERX2003522	ERX2004366
SRX2422751	SRX160377	ERX158542
ERX349511	ERX1657335	ERX212214
ERX325869	ERX330803	SRX1886879
SRX392428	ERX113993	ERX686744
ERX717895	ERX1666254	ERX1103613
ERX138337	ERX1666413	SRX2122584
ERX1120388	ERX506197	ERX1626235
ERX470734	SRX2219215	ERX042903
SRX511746	SRX2417064	SRX1884746
ERX385498	SRX1885639	ERX513615
ERX505416	ERX197842	ERX979752
ERX1785727	SRX463352	SRX466419
ERX110378	ERX086964	SRX479760
ERX1662342	ERX646955	ERX132314
ERX276141	ERX1933674	SRX567858
ERX513717	ERX116904	SRX467913
ERX376447	SRX364452	SRX1886913
ERX910797	ERX2011761	ERX252290
SRX364490	ERX513132	ERX513546
ERX139333	ERX676555	ERX680816
ERX385327	ERX1611970	ERX506133
ERX1501044	ERX1269522	ERX681017
ERX1086522	ERX717978	SRX368068
ERX325751	SRX2219244	SRX004564
ERX505138	ERX1785709	ERX238632
ERX1120331	ERX2073597	ERX551209
ERX022945	ERX096761	ERX384639
ERX513584	ERX305129	ERX1952344
ERX1120316	ERX2093253	SRX390938
SRX1887089	SRX1886677	ERX1299476
ERX926401	ERX1667359	ERX186596
ERX207093	ERX652651	SRX463649
ERX659308	SRX672613	ERX148005
SRX172452	ERX385138	ERX2073744
ERX186855	ERX513852	ERX1611830
SRX659013	ERX926768	ERX1998169
ERX186645	SRX658951	ERX505097
ERX223847	SRX469608	SRX467930
ERX513751	ERX140738	ERX148014
ERX187643	ERX349704	ERX1952407
ERX807460	SRX2422754	ERX349226
ERX556745	ERX094738	ERX2005694
SRX886899	ERX1852787	ERX680945
SRX521233	ERX063826	SRX175985
ERX1120637	ERX492461	ERX384895
ERX1998087	ERX094690	ERX1222269
ERX326014	ERX2003493	ERX2011843
ERX680896	ERX1299466	ERX2003841
ERX139481	ERX391971	ERX926766
ERX1997627	ERX139418	ERX359489
ERX1120580	ERX1150062	ERX139340
ERX186279	ERX113351	SRX422868
SRX1887755	ERX186855	ERX1820809
SRX887099	SRX1885606	ERX010726
ERX1150188	ERX1907108	ERX506267
ERX1859269	ERX061626	SRX363607
SRX463720	ERX554493	ERX1952330
SRX477062	ERX646403	ERX389175
ERX551595	SRX456502	ERX950066
ERX513647	ERX980230	SRX2535176
ERX116944	ERX025503	ERX492443
ERX451025	ERX202206	ERX681099
ERX120771	ERX022932	ERX1666311
SRX2557084	ERX1492910	SRX1884771
ERX451289	ERX325995	ERX107828
ERX305192	ERX646308	ERX132447
ERX770641	SRX566929	SRX2516192
ERX646334	SRX470989	ERX1120311
ERX2012092	ERX385153	SRX511776
SRX477149	ERX1048121	ERX532035
ERX513199	ERX1972103	ERX2085799
ERX267650	ERX085253	ERX1852891
ERX2073608	SRX886853	ERX196437
ERX506224	ERX096660	ERX2187243
SRX465639	ERX1952292	ERX658675
SRX465655	ERX2012070	SRX1051491
ERX092286	ERX2004649	ERX1952318
ERX1501051	SRX555669	ERX456064
ERX158564	ERX349739	ERX1820812
SRX364375	ERX646946	ERX134688
SRX3070709	SRX451276	SRX567392
ERX1864064	ERX646280	ERX385232
ERX652737	ERX506050	ERX384888
ERX686600	ERX1269744	ERX1590852
SRX462928	ERX139453	ERX1269723
SRX392173	ERX1820788	ERX505981
SRX1885815	ERX305193	ERX680873
ERX470719	ERX134999	SRX1114291
ERX1114573	SRX373470	ERX1086849
ERX134625	ERX134692	ERX1114446
SRX392183	ERX680920	ERX1711224
ERX2003712	SRX004598	SRX2551377
ERX1886057	ERX652630	SRX363565
ERX063867	ERX385470	SRX1887038
ERX063925	SRX392127	ERX384940
ERX676525	ERX2003730	SRX1887101
ERX267616	ERX132342	SRX1885335
SRX146567	SRX449841	ERX1834692
ERX1606259	ERX2011723	ERX330867
SRX567392	ERX287425	ERX187434
ERX1027823	ERX202240	ERX023515
ERX1269759	SRX1885220	ERX1952408
SRX659180	ERX1035165	ERX1507998
ERX1830477	SRX2219184	ERX552047
ERX470620	ERX980312	ERX1820867
ERX384674	ERX1103609	ERX1834650
ERX096765	ERX1666466	ERX405744
SRX1885437	ERX956765	SRX477012
ERX926800	ERX1657260	SRX469506
ERX807522	ERX392019	ERX187664
ERX1933640	SRX546114	SRX1114347
ERX2093155	ERX096709	ERX451120
ERX1612016	ERX1852734	SRX2516203
ERX1028002	SRX3279874	ERX1611905
ERX104850	ERX1657344	ERX207121
ERX205028	ERX950022	ERX389212
ERX147835	ERX252342	ERX110809
ERX681305	ERX139551	SRX554798
SRX3070670	ERX980243	ERX681135
SRX555695	ERX2004078	ERX139598
SRX886881	SRX313274	ERX1521098
ERX513548	ERX686784	ERX1662322
ERX2004068	SRX659181	ERX212266
ERX287430	ERX147978	ERX113960
ERX326066	ERX505971	ERX659622
ERX204844	ERX686745	ERX531960
ERX1971964	SRX1885532	ERX652748
ERX910754	SRX1114276	ERX2131559
ERX686709	ERX926723	ERX1952416
ERX1859632	ERX718012	SRX1884980
ERX513447	ERX1120265	SRX1114265
SRX1270435	ERX1180276	ERX1120500
ERX674899	ERX385332	ERX1162568
ERX186312	SRX158253	SRX148252
ERX1820874	ERX552142	ERX2131546
ERX166851	SRX359283	ERX686666
SRX466158	ERX1907038	ERX326058
ERX349652	ERX2003840	ERX110719
SRX313280	ERX675015	SRX1886754
SRX1885338	ERX681011	ERX646475
ERX1035165	ERX1972186	ERX391861
ERX276137	ERX1915117	ERX523252
SRX1886962	SRX364211	SRX468272
SRX1886711	ERX134980	ERX979772
SRX3282393	ERX2169779	ERX652724
ERX1952430	SRX886905	ERX096635
SRX886891	SRX373425	SRX554816
SRX2122551	ERX2012066	ERX505461
ERX221183	ERX451305	ERX1611870
ERX659069	SRX659253	ERX132303
ERX094836	ERX359320	SRX1887578
SRX1886803	SRX521234	SRX2557063
ERX659018	SRX2557073	SRX887105
ERX2093029	SRX1051327	SRX158254
ERX136687	ERX451456	ERX2012149
ERX979738	ERX063852	ERX956661
ERX490355	ERX186564	ERX686603
ERX147796	SRX391730	ERX1933643
SRX1885430	ERX154850	SRX1887653
ERX212139	ERX209503	ERX252197
SRX451120	ERX717806	ERX1666556
ERX204861	SRX469599	SRX369148
ERX686701	SRX392083	ERX1830463
ERX087060	ERX086652	ERX1150002
ERX1508012	ERX391872	ERX087108
ERX505319	ERX490371	ERX2073780
ERX223848	SRX189862	ERX658807
ERX096727	ERX658771	SRX555798
ERX1998079	SRX392551	ERX513355
ERX1666393	ERX531915	ERX470710
ERX1751636	SRX152512	ERX2008709
ERX462090	ERX209310	ERX659315
ERX147854	ERX956533	SRX469593
ERX186928	ERX532131	ERX385465
SRX1422897	ERX063925	ERX680800
SRX146595	ERX1027984	ERX376429
SRX463159	SRX2122526	ERX2169710
ERX021705	ERX139441	ERX2073601
ERX505156	ERX1033678	ERX681112
ERX926742	ERX138371	SRX468275
ERX107828	ERX2012144	ERX1101025
SRX2122470	ERX2093276	SRX463701
ERX681282	ERX490275	ERX2008704
SRX466125	ERX1626104	ERX1162601
SRX368127	ERX015353	ERX1972153
ERX1820831	SRX1887369	ERX1043633
ERX1405549	SRX2535411	SRX3230768
ERX807500	ERX147782	SRX1887030
ERX1314985	ERX062432	SRX1887458
SRX1886740	ERX196395	ERX212264
ERX807434	ERX1793797	SRX1028489
ERX1120587	ERX2131506	SRX364464
ERX2093129	ERX1666588	ERX1033656
ERX1662789	ERX325961	SRX1885006
ERX2169699	ERX556706	ERX2011830
ERX158632	ERX2003694	ERX1667249
ERX1899590	ERX092346	SRX546132
SRX1886944	ERX1501020	ERX2073743
SRX367989	ERX956638	SRX761889
SRX391516	ERX062316	SRX468282
ERX956528	ERX148011	ERX252170
SRX473188	ERX1886048	ERX681211
ERX392030	SRX2535299	ERX336946
ERX1101025	ERX2085587	ERX2004132
ERX186326	ERX384635	SRX154822
ERX807590	ERX330877	ERX717882
ERX1120557	ERX139337	ERX025538
ERX658894	SRX422975	ERX1626093
ERX1370881	ERX416256	SRX145202
ERX1793865	SRX2219681	ERX1606187
SRX1884978	ERX505415	ERX416251
ERX186639	ERX2011553	ERX451402
ERX021691	SRX148280	SRX555801
SRX368767	ERX158597	ERX330830
ERX153330	ERX1952415	ERX202243
ERX241192	ERX2085801	ERX136680
ERX513532	SRX368106	ERX2012074
ERX164914	SRX468087	ERX1666345
ERX657977	ERX349470	SRX392197
ERX505167	ERX2006559	ERX505407
ERX2085612	ERX1852855	ERX389194
SRX1885691	SRX369226	ERX1628327
ERX134609	ERX2011711	SRX555699
ERX2011856	ERX807437	SRX392352
ERX336966	ERX1972102	SRX672618
ERX1666660	SRX1051439	ERX1711213
ERX370461	ERX451422	ERX110660
ERX2093050	ERX717891	SRX1885085
SRX1885158	ERX531947	ERX187587
ERX455995	ERX1033518	ERX717804
ERX134963	SRX373447	SRX3230764
SRX555874	ERX1583705	ERX275999
ERX389226	ERX385338	ERX1628333
ERX686796	ERX676547	ERX063959
ERX1834647	SRX477108	ERX120685
SRX1884758	ERX139400	ERX462268
ERX252300	ERX1120454	ERX506229
SRX369168	ERX138330	ERX552089
ERX385230	ERX646448	ERX926288
ERX680658	ERX148002	ERX956461
SRX084518	SRX160375	ERX385175
ERX660859	ERX238582	ERX166912
SRX1605500	ERX451349	ERX1659855
ERX456017	ERX807586	SRX391723
ERX209469	ERX385142	ERX110829
ERX513714	ERX325881	SRX887126
ERX2073752	SRX1885259	ERX462165
ERX399702	ERX325851	ERX1626062
SRX1884892	ERX1103739	SRX2535603
SRX1051494	ERX552051	ERX686810
ERX1997646	ERX556669	SRX659026
ERX451055	SRX2551599	SRX555704
ERX110808	ERX113970	ERX132311
SRX463607	ERX1028040	ERX1834645
SRX1887056	SRX152719	ERX086984
ERX1785695	ERX956440	ERX451255
ERX202238	ERX1647997	SRX659042
ERX451296	ERX1998092	ERX1830482
SRX456515	ERX1886041	ERX376476
SRX1884796	ERX326108	ERX001284
SRX463636	ERX455882	ERX303912
ERX556632	ERX276151	ERX1114447
ERX1405516	ERX086906	SRX392333
ERX1606264	SRX363591	ERX505519
ERX061516	SRX3070725	SRX390912
SRX3070603	ERX657984	ERX1028010
SRX1886859	ERX1666652	ERX552140
ERX1972109	ERX087024	ERX025408
ERX681134	ERX505339	ERX680738
ERX513320	ERX330748	SRX1885805
ERX659604	ERX095290	SRX2122581
ERX166912	ERX2011645	SRX359225
ERX979685	ERX686886	ERX061569
ERX1370966	ERX552173	SRX2219891
ERX2169763	ERX158601	SRX391548
ERX1114509	ERX770146	ERX1830584
ERX513177	ERX385474	SRX1885164
ERX1027819	ERX140792	ERX015860
ERX1114574	ERX451465	SRX1887761
SRX2557086	ERX276040	SRX468305
ERX1711351	SRX1887685	ERX086990
ERX186273	ERX231423	ERX359412
ERX369877	ERX186281	ERX1666579
ERX1086754	ERX164898	ERX1785648
SRX422790	ERX531908	SRX1886846
ERX2093090	SRX1887544	SRX1886870
SRX392153	ERX1629345	SRX1887480
ERX187425	ERX1662823	SRX1886590
ERX2093141	ERX482630	SRX463533
ERX187497	ERX1626182	ERX694879
ERX1834625	ERX646287	SRX1422892
ERX551136	ERX330648	ERX551812
SRX449905	SRX2535356	ERX676569
ERX807494	ERX021670	ERX1143768
ERX252392	SRX1605498	ERX154907
ERX1793816	ERX717741	SRX148221
ERX1150039	ERX267988	ERX532077
ERX552035	ERX1086753	ERX385164
ERX267665	SRX2557006	ERX455998
SRX364402	ERX551099	SRX468257
ERX979915	SRX555829	SRX471104
ERX551812	ERX062360	ERX2085627
ERX1626190	ERX087014	ERX359427
SRX2535427	ERX061488	ERX186882
ERX139330	SRX468149	ERX2006909
ERX680978	ERX384918	ERX451122
ERX204825	SRX364585	ERX138333
ERX1269064	SRX392374	SRX155344
ERX1120424	ERX088472	ERX675062
ERX2003707	ERX105459	SRX148219
ERX513571	SRX391607	SRX1887005
ERX132300	ERX1626030	ERX1222211
SRX368815	ERX657958	ERX389181
SRX391700	SRX566780	ERX187646
SRX1422883	SRX392085	ERX490332
SRX359247	ERX680921	ERX139348
SRX449863	ERX158600	ERX1611977
ERX276018	ERX325778	ERX349680
SRX422868	ERX325953	ERX505266
ERX531949	ERX1103696	ERX1667336
ERX1666272	ERX391888	ERX252409
SRX422976	SRX567935	ERX384637
ERX252262	ERX2187243	SRX548066
ERX451161	SRX1884776	ERX252350
ERX2011562	ERX532036	ERX389323
ERX2011781	ERX1222194	ERX1314987
ERX2003872	SRX1885475	ERX1048265
ERX1998083	SRX659220	ERX505071
ERX659192	ERX2085697	ERX389284
ERX1711450	ERX139615	SRX672632
SRX364241	ERX284172	ERX186632
ERX062469	ERX086981	ERX012593
SRX1886582	SRX1885811	ERX482569
SRX464356	SRX1116081	ERX1285979
ERX451411	SRX555918	ERX652573
SRX2535196	SRX1885052	SRX1885265
ERX376487	ERX138299	ERX333021
ERX807586	ERX660931	ERX1662793
ERX349245	ERX980327	ERX094774
ERX1035191	ERX1852786	ERX384898
ERX391923	ERX1972236	ERX532014
ERX021695	ERX186270	ERX2073746
ERX209471	ERX462099	ERX980263
ERX1626082	SRX2219354	SRX467796
SRX364237	SRX3070642	ERX330779
ERX349741	ERX088550	ERX384806
ERX2093108	SRX456501	ERX980208
ERX1043684	ERX154815	ERX187609
ERX332981	ERX1086786	ERX1852717
ERX456027	ERX1086819	ERX385347
ERX061477	ERX330924	ERX001256
ERX2093102	ERX513865	ERX1126829
ERX505172	ERX2006416	ERX652662
SRX2551411	SRX313389	ERX330664
ERX1852654	ERX1666236	ERX712397
SRX368799	ERX1971994	ERX197796
SRX183016	SRX2515458	ERX956435
ERX686647	ERX096726	SRX1885130
SRX368053	ERX154906	ERX192021
ERX659198	ERX087115	SRX1044983
SRX392358	ERX1222226	SRX373429
ERX531990	ERX2169737	ERX147824
ERX681031	SRX463151	ERX212085
ERX513156	SRX1156980	ERX2131668
ERX276156	ERX1662864	SRX463645
ERX531906	ERX022954	ERX1853108
ERX1103565	ERX1972059	ERX202211
ERX085392	SRX1885060	ERX1103529
ERX212098	ERX1299394	ERX086942
SRX2535362	ERX330832	ERX1492905
ERX116948	SRX392414	ERX979713
SRX2535521	ERX1793861	SRX364559
SRX567355	ERX152060	ERX187450
ERX385319	ERX1229318	ERX416240
ERX221146	ERX087094	ERX1120321
SRX368770	ERX113953	ERX513818
ERX1229311	ERX1662349	ERX1027994
ERX042895	ERX2011753	ERX094789
SRX467964	ERX652673	SRX183019
SRX1886954	ERX490219	ERX392015
ERX2093111	ERX2093257	SRX2515454
ERX1834209	ERX455909	SRX887028
ERX1793855	ERX134939	ERX015261
ERX1820771	ERX349553	ERX1269221
SRX1887439	ERX551174	ERX385249
ERX267976	ERX681173	ERX556697
ERX926730	ERX252388	ERX979673
ERX1086728	SRX1885604	ERX212262
SRX364278	ERX717797	ERX330614
ERX349539	SRX1885398	ERX187474
ERX506177	SRX1886790	SRX368897
ERX1830506	SRX468067	ERX506257
ERX552163	ERX1492896	ERX1770158
SRX477051	SRX422846	ERX681154
ERX385069	SRX3281986	ERX349525
ERX1501002	ERX513813	ERX094778
SRX392569	ERX505466	ERX284448
ERX2004121	SRX368835	ERX359406
SRX390944	ERX385483	ERX405757
ERX284437	ERX1120353	ERX349708
ERX2008723	ERX132322	ERX088543
ERX1150174	ERX1222186	ERX1150008
SRX1497265	SRX422987	SRX1885037
ERX456041	ERX513257	ERX926393
ERX2131494	ERX1120490	ERX267966
ERX657966	SRX391711	ERX349784
ERX276122	ERX451176	ERX462295
ERX1098123	ERX1028020	ERX267639
ERX694892	SRX189860	ERX202186
ERX680926	ERX187660	ERX1820861
ERX196412	ERX095278	ERX1521096
SRX364205	ERX204817	ERX807520
SRX004729	ERX513369	ERX105457
ERX164849	ERX529518	ERX660898
ERX674977	ERX956394	ERX359357
ERX551211	ERX139365	ERX1657248
SRX158261	ERX2011960	ERX349185
ERX085387	SRX3230785	SRX390860
SRX392177	ERX2011941	ERX451414
ERX094617	SRX2219271	SRX2556992
ERX1150109	SRX1885370	ERX2073785
ERX2093033	SRX981102	ERX094638
ERX110647	SRX1887025	ERX1103710
SRX2551522	ERX384647	ERX456004
ERX1770256	ERX513358	ERX657975
ERX132353	SRX392204	ERX1101019
SRX1887492	ERX154821	ERX1035190
ERX482623	ERX1269239	ERX956486
SRX476982	SRX1114328	ERX980255
ERX086707	ERX326072	SRX1887556
ERX1120351	SRX172512	ERX506032
ERX1114503	ERX360714	SRX887074
ERX120689	ERX094784	SRX364229
ERX455857	ERX096704	ERX490317
ERX1830535	ERX136639	ERX646480
ERX2085788	SRX1051354	ERX062293
SRX659040	ERX349719	ERX330871
SRX659162	ERX2012086	ERX330908
ERX370074	ERX094819	ERX015356
SRX761759	ERX1666473	ERX186917
ERX926286	ERX326087	ERX451434
SRX1887482	SRX658967	ERX100632
SRX368107	ERX147975	ERX241130
ERX152039	SRX548499	SRX467817
ERX134975	ERX1972117	ERX1098135
ERX513252	ERX681114	ERX1273565
SRX463584	ERX770621	ERX1103727
ERX092344	SRX2535582	ERX2004478
ERX646364	ERX187643	ERX1096229
ERX197777	ERX1782572	ERX1834649
ERX2085670	ERX063934	ERX659008
SRX451275	SRX3230772	SRX1056062
ERX1853032	ERX1611885	ERX096695
SRX148237	ERX513576	ERX551815
ERX1997660	SRX359198	SRX546103
ERX1626122	ERX252238	ERX1785645
ERX1103694	SRX1886918	SRX368037
ERX451279	SRX887050	ERX384917
ERX926754	ERX659584	ERX113374
SRX555865	ERX1666640	ERX1120501
ERX153350	ERX187470	ERX085389
SRX1885090	ERX1830547	ERX087022
ERX1222253	SRX363566	ERX1103526
ERX1852843	SRX422942	ERX148033
SRX449917	ERX153337	ERX094715
ERX223861	ERX462154	ERX718016
ERX015355	SRX546101	SRX468294
ERX196448	ERX116908	SRX422927
ERX2003813	ERX2073719	SRX555855
SRX152463	ERX2169782	ERX2093170
ERX1126799	ERX950025	ERX1120632
ERX187639	SRX566096	ERX460159
ERX349695	ERX717850	ERX116917
ERX325844	ERX212223	ERX1666512
ERX1611991	ERX325833	ERX096653
ERX686746	SRX1885703	ERX376416
ERX979814	ERX513623	ERX451060
SRX007702	ERX1662727	SRX1886650
SRX364262	ERX212231	ERX158649
ERX1711223	SRX422991	ERX717909
ERX681199	ERX1048131	ERX154860
ERX979672	ERX022178	ERX252248
ERX140733	ERX1666441	ERX088486
ERX658961	ERX1667305	ERX979766
ERX100701	ERX113966	ERX392005
ERX276039	ERX196424	SRX148276
ERX1035153	ERX1933693	ERX2169765
SRX1885822	ERX062309	ERX956431
ERX186586	ERX956425	SRX1886643
ERX1657290	ERX1853035	ERX1751657
ERX405744	ERX087073	ERX1666582
ERX646259	ERX513578	SRX359148
SRX146552	SRX363534	SRX004731
ERX506185	SRX567395	ERX376492
ERX551215	ERX333121	ERX505505
ERX451453	ERX1998158	ERX303858
SRX1887560	ERX950007	SRX1885445
ERX1657202	ERX1048193	ERX681276
ERX2085642	ERX1711461	ERX1770191
SRX761834	ERX717889	ERX807422
ERX659302	ERX094646	ERX241139
ERX1855597	ERX1143767	ERX956819
ERX110648	ERX349531	ERX405669
ERX086683	ERX187653	ERX2073701
ERX085396	ERX462259	ERX1852721
ERX376467	ERX330761	ERX385378
ERX2011971	ERX330722	ERX305146
ERX1101007	ERX2085707	ERX349201
ERX505312	ERX2085608	SRX007477
SRX1886798	ERX391922	ERX646446
ERX1285997	ERX267946	ERX956477
ERX330919	ERX100654	SRX465692
ERX1285980	SRX463533	ERX980238
ERX658878	ERX659367	ERX681325
SRX364282	ERX1286033	ERX062351
ERX2011859	ERX490375	ERX1852695
ERX158554	ERX384749	ERX384771
ERX063898	ERX1611969	ERX950089
SRX368006	ERX385497	ERX659240
ERX717704	ERX531874	ERX061490
SRX422826	ERX659212	SRX1886784
ERX100705	ERX1027994	ERX1830539
ERX154866	ERX384949	ERX153365
ERX554485	ERX209545	SRX364575
SRX2551478	ERX451468	ERX186277
ERX1852857	ERX451222	ERX556805
ERX2003487	SRX449939	SRX148228
SRX2426195	SRX129816	ERX2011588
ERX1666424	ERX658778	SRX1885659
ERX2003772	ERX1666587	SRX886917
ERX1086800	ERX1048226	ERX015868
ERX926806	SRX368897	ERX1785699
ERX284133	ERX132423	ERX1662765
ERX305179	SRX463002	ERX349591
ERX384633	ERX389159	SRX554831
SRX449922	SRX1886857	SRX659047
ERX490381	ERX1033713	ERX1785686
ERX531944	ERX1626014	ERX681048
SRX422965	ERX062347	ERX138341
ERX1299469	ERX061630	ERX1120470
ERX451277	ERX1830461	SRX567393
ERX926774	ERX384722	ERX110372
ERX110406	ERX330635	ERX252198
ERX2011717	SRX1885470	SRX1887021
ERX385063	SRX129619	ERX113387
ERX015266	ERX659277	ERX352915
ERX1711423	ERX138298	SRX2122492
ERX349743	ERX2169705	SRX1884885
SRX364511	ERX1269464	SRX004729
ERX087021	ERX1952434	ERX1611903
ERX680957	ERX505329	ERX192000
ERX659343	ERX1269228	ERX110746
ERX204900	ERX385079	ERX212236
ERX2169766	SRX368853	ERX085234
ERX1711324	ERX1972228	ERX1793771
ERX660930	ERX1626178	ERX1647961
ERX1405512	ERX1606244	SRX391517
ERX1086818	SRX145196	ERX349406
ERX385091	ERX1628332	ERX514155
ERX531867	ERX686851	SRX2535394
SRX1885482	ERX950116	ERX2003904
ERX238618	ERX2012053	ERX490335
ERX2011828	SRX463049	ERX980230
ERX325758	SRX2551389	ERX513853
ERX1114495	ERX1907063	SRX466426
ERX552118	ERX646383	ERX686743
ERX138315	ERX158615	ERX025452
ERX1998473	ERX276017	ERX2093241
ERX513545	ERX1708408	ERX1626218
SRX2122479	ERX221119	ERX1907113
ERX505342	SRX1886979	SRX555599
ERX1834619	ERX1043673	ERX980296
ERX1830469	ERX505140	SRX1885105
ERX462305	SRX2551447	ERX1711215
ERX2085785	ERX2012113	ERX030070
ERX204846	ERX926384	ERX451182
SRX368817	ERX088531	SRX004574
ERX1667403	ERX1793805	SRX1886777
ERX1027820	ERX349220	ERX384787
ERX1852885	ERX139440	ERX1666498
ERX676555	ERX384786	ERX456041
ERX513459	ERX202221	ERX1852823
SRX566897	ERX505305	ERX926726
SRX477086	ERX659354	SRX422943
ERX686570	ERX148029	ERX681124
ERX241167	ERX1667259	ERX513787
SRX368034	ERX158482	ERX140790
ERX1626154	ERX1711432	ERX506194
[truncated: 8,351 more rows]

## Sheet: 20000_genomes
Run_1	Run_2	Run_3
SRX546089	SRX1886697	ERX1370908
SRX1886785	ERX1101017	ERX1033512
ERX1711247	SRX390922	ERX1886060
SRX1887744	SRX1885686	SRX364284
ERX391977	ERX1299456	ERX676556
ERX1146528	ERX2093199	SRX152500
SRX1051364	SRX175990	ERX1120323
ERX492425	ERX186888	SRX1884995
ERX063171	ERX385015	ERX1150057
ERX152052	ERX1667361	ERX1907043
ERX164892	ERX956807	ERX197802
ERX305134	SRX887038	SRX463498
ERX681159	ERX1273569	ERX1043682
ERX1782578	ERX1852670	ERX2008635
SRX1884893	ERX1086727	SRX1886996
ERX635178	SRX368117	ERX1657281
ERX462187	ERX267684	ERX1048155
SRX473215	SRX313387	ERX681284
ERX980222	SRX1885676	SRX2122588
ERX1852692	ERX1933585	ERX330914
SRX391528	ERX2073765	ERX110782
ERX718000	ERX980279	SRX3070737
ERX1048154	ERX1114563	SRX3282402
ERX2085616	ERX531970	ERX389211
SRX2551553	ERX349487	ERX659342
ERX1101026	SRX392298	SRX359236
ERX178848	ERX113996	SRX422966
ERX349551	ERX154896	ERX325964
ERX717942	ERX1834647	ERX451300
ERX1299387	ERX385437	ERX209452
ERX1998120	ERX556647	ERX770664
ERX807486	ERX462098	SRX1886936
ERX659019	SRX1886601	ERX926326
ERX087108	ERX001244	ERX333113
ERX2004457	SRX672573	ERX926296
ERX330925	ERX1508003	ERX910765
ERX1611891	ERX551213	ERX980236
ERX1770205	SRX473237	SRX887123
ERX330777	ERX187483	ERX196457
ERX462301	SRX2219645	SRX887054
ERX134700	ERX330904	ERX1711242
ERX158640	ERX2003739	ERX1314984
ERX1048180	ERX470696	SRX468266
SRX555738	ERX2004380	ERX116939
ERX1114476	SRX2147147	ERX658933
ERX376450	SRX567836	ERX646449
ERX178886	ERX505249	ERX505153
SRX373667	ERX1027818	ERX460159
ERX807557	ERX659606	ERX2008627
SRX477172	ERX238606	ERX100697
SRX359245	ERX1289108	ERX1126827
ERX042926	ERX241142	SRX886931
ERX015571	ERX675044	SRX2535301
SRX1884881	ERX2004059	ERX1086801
ERX2131469	ERX252185	ERX1086825
ERX284442	ERX178844	ERX1048185
ERX2003545	ERX1855427	SRX659151
SRX2551624	ERX686821	ERX2008612
ERX113981	ERX505425	ERX385022
ERX1626163	ERX1269450	ERX1830533
ERX1711382	ERX531940	ERX2006794
ERX1907078	ERX187426	ERX770641
SRX1887826	ERX552189	ERX956820
ERX132449	SRX148248	ERX1120524
ERX1972183	ERX138300	ERX1048256
SRX567399	SRX368168	ERX674997
ERX513169	ERX1048174	ERX556759
ERX1662826	ERX223848	ERX942836
SRX1885408	SRX567860	ERX349508
SRX160367	SRX468116	ERX1852808
ERX532001	ERX1120353	ERX1120256
SRX2219223	ERX1834640	ERX187687
ERX120772	ERX451453	ERX1859249
SRX1114283	ERX252430	ERX531982
ERX1114502	SRX463604	ERX132454
ERX505998	ERX120750	SRX467799
SRX152521	ERX087100	ERX646911
ERX385223	ERX674978	ERX552031
SRX507223	SRX467850	ERX132315
SRX567882	SRX391551	ERX451199
ERX1100986	SRX886851	SRX392111
SRX567667	SRX1887812	ERX676542
ERX770177	ERX1834669	ERX062271
ERX110697	ERX2008584	ERX349688
SRX463863	ERX267615	ERX1711270
ERX330793	ERX513547	ERX384989
ERX1830498	ERX1101023	ERX2085741
ERX134989	SRX391520	SRX1051564
ERX1852887	SRX887133	ERX1666634
ERX681246	ERX950117	ERX505156
ERX204812	ERX660871	ERX659652
ERX062441	ERX1662352	ERX770637
ERX385402	ERX1114450	ERX113329
ERX416249	ERX513577	ERX110870
SRX1272222	ERX680712	ERX1668601
ERX2093030	ERX2007915	ERX1150074
ERX385044	ERX681200	ERX1852936
ERX385283	ERX096690	ERX139323
SRX1497252	SRX172451	ERX1033705
ERX062293	ERX505414	ERX087112
SRX368830	ERX1852845	SRX391620
ERX384624	SRX373665	ERX505915
ERX120708	ERX087090	ERX384736
ERX021354	ERX204823	ERX1785638
SRX468291	ERX556847	SRX422931
ERX2003812	ERX1626141	ERX455950
ERX675041	ERX385027	ERX513562
ERX389257	SRX392286	SRX113234
ERX385013	ERX1299474	ERX1629345
ERX552043	ERX1269230	SRX477061
ERX1666613	ERX2011572	ERX085271
ERX1657217	ERX158595	ERX384948
ERX770612	ERX1972217	SRX981008
ERX2004458	ERX384971	ERX2003813
SRX3230768	ERX1028025	ERX096736
ERX333131	SRX1886713	ERX103549
ERX451022	ERX2093097	ERX113971
SRX364382	ERX718011	ERX349415
ERX349673	ERX658804	ERX492500
ERX1667242	ERX1751640	SRX004576
ERX252244	SRX1887760	ERX384904
ERX2003715	ERX105435	ERX456085
ERX554493	ERX252215	SRX3230769
ERX807435	SRX761812	SRX1886784
ERX087113	ERX1611877	ERX2008710
ERX980279	ERX2003775	ERX556637
ERX1120567	SRX148266	SRX368909
SRX449844	SRX2219244	ERX063840
SRX886969	ERX325964	SRX1885048
SRX465681	ERX1269503	ERX1972137
ERX1972082	SRX456518	ERX1048244
ERX2169739	ERX652672	ERX1611912
SRX473165	ERX385444	ERX686864
ERX949989	ERX325869	ERX594404
ERX2011632	ERX470709	ERX551104
ERX956756	ERX385017	ERX349473
ERX926735	ERX1035210	ERX686796
ERX1269186	SRX1605475	SRX471100
ERX330888	SRX364331	ERX505249
ERX506161	ERX139610	ERX451020
ERX1855410	ERX087085	ERX1793776
SRX2551493	ERX061537	ERX658677
ERX086908	SRX2219274	ERX094733
SRX659202	ERX1606236	ERX325981
ERX2093195	ERX1299418	ERX1915101
ERX349730	ERX2003805	ERX092291
ERX658724	ERX532129	ERX1785600
ERX2003693	ERX513723	ERX1711275
SRX659052	SRX1887508	ERX1972236
ERX187557	ERX2093062	ERX305166
ERX1048224	ERX1628256	ERX2003720
ERX136688	ERX451472	ERX1711383
ERX326077	ERX556730	ERX1972107
ERX2003713	SRX129684	SRX658947
ERX204882	ERX462272	ERX1852756
ERX1028042	ERX333085	ERX807482
ERX405688	SRX390932	ERX1667363
SRX2219850	ERX349752	ERX333073
ERX1048187	ERX389195	SRX364210
ERX333051	ERX186556	ERX153329
SRX3282373	ERX451016	ERX926334
ERX1273575	ERX088494	ERX1114535
ERX1907043	ERX134668	ERX646453
ERX252232	ERX1864086	SRX2516198
SRX567426	SRX468269	SRX373464
SRX1886767	ERX1611842	ERX186315
ERX505110	ERX275997	ERX2073563
SRX451291	ERX025531	SRX1886616
ERX1899593	ERX158492	ERX1043698
ERX276035	ERX252347	ERX063930
SRX3230766	ERX094779	ERX2085776
ERX532071	ERX330823	ERX680802
SRX658993	SRX659016	ERX2008642
ERX1785570	ERX686826	SRX1272240
ERX1048110	ERX1830475	ERX1853121
ERX646921	ERX154953	ERX470686
ERX325755	ERX209550	ERX1611884
ERX646485	ERX063974	ERX139556
ERX113414	ERX110696	ERX154838
ERX389167	SRX451509	ERX088472
ERX451287	ERX015269	ERX1666279
ERX2012011	ERX094619	ERX659094
SRX1885440	ERX376490	ERX1852697
ERX1501001	ERX1120354	SRX1887677
SRX464070	SRX465721	SRX554800
SRX2219478	SRX129834	ERX1269203
ERX2131476	SRX1605510	ERX187572
SRX567931	ERX204872	ERX462280
ERX330898	SRX2551437	SRX129621
ERX659250	ERX1952414	ERX330890
ERX1666263	SRX392097	ERX134659
SRX1887518	ERX2073788	ERX062349
ERX2004365	SRX1051433	ERX328715
ERX1299369	ERX505228	ERX139395
ERX1269451	ERX085251	ERX675018
ERX807550	ERX646389	SRX2535470
SRX1885642	SRX659200	ERX389251
ERX490303	ERX681320	SRX1051374
SRX313284	ERX1997645	ERX1972250
SRX363675	ERX094646	ERX551149
ERX490246	SRX3230763	ERX061613
ERX389248	ERX284438	ERX2004685
SRX1885343	SRX368066	ERX1782586
ERX094606	ERX658916	ERX134947
ERX015580	ERX086972	ERX1952272
ERX660948	ERX330786	ERX105442
ERX1933650	SRX566901	ERX1126778
SRX1887582	ERX1583771	ERX1501031
SRX2219586	ERX556673	ERX646283
SRX464314	ERX1666217	ERX384836
ERX717986	SRX129609	ERX095327
ERX1770171	SRX451137	ERX158645
ERX139241	ERX1659864	SRX473174
ERX2012074	ERX1086841	ERX956376
ERX1626310	ERX506197	ERX681094
ERX2011999	ERX659646	ERX158471
SRX473159	ERX686889	ERX062381
ERX349755	SRX464071	ERX178852
SRX373617	ERX2169733	ERX1626250
ERX086676	SRX478080	ERX353374
SRX368789	SRX463685	SRX1885424
ERX325981	ERX659028	ERX113936
ERX1626090	ERX807573	ERX384725
ERX455907	ERX139272	ERX2003713
ERX1998096	ERX1997627	SRX363620
ERX1626215	ERX451133	SRX467746
ERX2003482	ERX956543	ERX1997602
SRX567867	ERX686589	ERX506038
SRX392221	SRX2535425	SRX451287
ERX267661	ERX531906	ERX451076
ERX2011603	ERX1998097	ERX646297
ERX659223	ERX1370940	ERX681095
SRX554836	ERX1268924	ERX303862
ERX1492889	SRX375579	ERX1657306
ERX956634	SRX1884951	ERX1662318
ERX094851	ERX1035228	ERX652636
ERX132371	ERX1785643	ERX1626081
SRX2557068	ERX658892	ERX490146
ERX451125	SRX468109	ERX506051
ERX694903	ERX1830461	ERX1126833
ERX680799	ERX1853121	ERX681066
ERX1162593	SRX2219476	SRX471103
ERX416230	ERX513775	SRX375598
ERX238625	ERX088539	ERX658823
ERX1770191	SRX2219185	ERX552182
SRX1584503	ERX980152	SRX451512
ERX506171	ERX658863	SRX1887737
SRX1885781	ERX136669	ERX1126834
ERX1852933	ERX086995	ERX1048266
ERX490332	ERX330875	SRX036312
ERX336946	ERX349546	SRX886996
ERX349472	SRX1887038	ERX110663
ERX950122	ERX1820849	SRX3070739
ERX252342	ERX1972083	ERX1864102
ERX087082	SRX422938	ERX349225
ERX385042	ERX139495	ERX552190
SRX463803	ERX2131476	SRX1887447
SRX1886962	SRX2551599	SRX659123
ERX113341	SRX129823	ERX686879
ERX359409	SRX364494	SRX762140
ERX2012095	ERX392015	ERX2131572
ERX694957	ERX1222249	ERX1972165
ERX204849	ERX2131642	ERX154933
ERX451174	ERX1971981	ERX384755
ERX1150134	ERX096755	ERX686572
ERX140786	ERX158574	ERX332973
ERX680760	ERX023465	ERX1820787
ERX333070	ERX1086728	ERX506219
ERX086959	ERX015859	SRX1885332
ERX1711395	SRX2535445	ERX646446
ERX114017	ERX680858	ERX1229309
ERX456028	ERX147804	SRX313355
ERX513560	ERX1659852	ERX209530
ERX490341	ERX451098	ERX1370903
ERX552133	ERX385206	ERX505347
ERX1086522	ERX531868	ERX659609
SRX467768	ERX1126818	SRX007669
ERX1667400	SRX1051544	ERX209410
ERX1150256	ERX1659860	ERX1830568
ERX1666647	ERX207105	ERX1143871
ERX674987	ERX325988	ERX451366
ERX062470	ERX1120454	ERX807505
SRX887079	ERX1820777	ERX316712
ERX1666406	SRX1466260	ERX1657266
ERX063934	SRX463071	ERX096711
SRX451294	ERX659252	ERX212125
ERX551577	ERX186269	ERX492433
ERX086948	ERX2093239	SRX3070690
ERX681009	ERX178859	ERX659666
SRX1884955	ERX349429	ERX063896
ERX152053	ERX063910	ERX325997
ERX030062	SRX392562	ERX139359
SRX1885444	ERX2003549	ERX1711340
ERX384937	SRX1887753	SRX1887653
ERX086906	ERX191995	SRX981401
ERX096682	ERX950148	ERX062505
ERX659035	ERX552143	ERX389192
ERX2073782	ERX652629	ERX686872
ERX105414	SRX470953	ERX158509
ERX680870	ERX267966	ERX391993
SRX468313	SRX555709	ERX551169
ERX1120395	SRX1885759	SRX473198
SRX1056082	ERX681236	ERX1229320
SRX1884900	ERX1666220	ERX252422
SRX465706	SRX392277	ERX1035165
ERX116912	SRX887006	ERX061524
SRX1885611	ERX1103530	SRX422901
SRX1887025	ERX1657211	ERX505214
SRX468285	ERX140729	ERX2011849
ERX552212	ERX389158	ERX1150160
ERX980265	ERX391953	ERX652667
ERX1149546	SRX313296	ERX680656
ERX186356	SRX451279	ERX135006
SRX1884750	ERX490201	SRX359196
ERX389181	SRX391625	SRX463609
ERX451310	SRX1887027	ERX659055
ERX2131617	ERX384707	ERX1501077
ERX085295	ERX1666374	ERX186596
ERX094754	ERX1285953	ERX1830526
ERX1103548	SRX1605518	ERX659238
ERX148026	SRX1887798	SRX555792
SRX464555	ERX1126804	ERX2003824
SRX1886611	SRX150027	SRX1885655
ERX349748	ERX1657317	ERX979738
ERX134647	ERX1583760	SRX1885313
ERX926394	ERX209466	ERX359342
ERX1793825	ERX349216	ERX513310
ERX136717	ERX154918	SRX659025
ERX088545	ERX1852716	ERX506278
ERX451227	ERX2008661	ERX1952416
ERX330698	ERX085352	ERX1711391
ERX207141	SRX313395	ERX1907098
ERX333087	SRX1051548	SRX1605521
SRX464565	ERX646391	ERX1285964
SRX469597	ERX1299445	SRX466432
ERX506264	SRX1886912	ERX490381
SRX672660	SRX148218	ERX1028034
ERX1086514	ERX359404	ERX223843
ERX132318	ERX134640	ERX096738
ERX139299	SRX463789	ERX462135
SRX2516172	ERX950108	ERX187477
ERX349423	ERX490340	ERX462265
ERX276043	ERX531882	ERX1120463
ERX807471	ERX1834594	ERX062464
ERX1611789	ERX139583	ERX1820823
SRX467917	SRX392252	ERX1711320
ERX1667429	ERX1033675	ERX532071
ERX506267	ERX659316	ERX209377
ERX187593	ERX384910	SRX1885039
ERX186868	ERX492508	SRX2515454
ERX680738	ERX2008727	SRX1884862
ERX956556	ERX1793903	ERX1150040
ERX513599	ERX186279	ERX205029
ERX1770335	SRX2557131	ERX391888
SRX364302	ERX659285	ERX207120
SRX1885281	ERX1853120	SRX1885466
ERX451094	ERX2187212	ERX2006935
ERX1285980	ERX532014	ERX456032
ERX2008755	ERX1043697	SRX2535445
SRX1886725	ERX513247	ERX505330
SRX1272196	SRX467870	SRX566066
ERX2169733	SRX363620	SRX152472
ERX506245	ERX681081	ERX1915107
SRX2516149	ERX807524	ERX505332
SRX761774	SRX465702	ERX646477
ERX2093231	ERX1711281	ERX979927
ERX1098146	ERX717944	ERX385021
ERX391870	ERX1666368	ERX660897
ERX209486	ERX1626328	ERX979710
ERX384918	ERX770139	SRX390941
ERX1662745	SRX392159	ERX1952396
ERX1120544	SRX004585	ERX926428
ERX807576	ERX086906	ERX505299
SRX463958	SRX2535438	ERX694929
ERX551590	ERX1972173	ERX1666381
ERX238651	ERX949991	ERX1103652
ERX681025	ERX405686	SRX359176
ERX360747	ERX2008707	ERX2085675
SRX363591	ERX462151	ERX1657320
SRX468268	ERX389222	SRX1887585
SRX2122461	ERX2169714	ERX556633
SRX392537	ERX807418	ERX1666532
ERX1972048	ERX1611862	ERX1150020
ERX2169697	ERX1501022	ERX063923
ERX513190	ERX333072	SRX368778
SRX373676	ERX384708	ERX276126
ERX087094	ERX042908	ERX1952274
ERX139426	ERX1852788	SRX375550
ERX1647992	ERX1711375	SRX368891
SRX449843	ERX2003710	ERX910042
ERX686916	ERX139534	SRX886851
ERX1273547	SRX3279837	SRX160363
ERX2169696	ERX303906	SRX359145
ERX681292	ERX336965	SRX368001
SRX158241	ERX1952425	ERX016587
ERX209508	ERX139520	SRX392421
ERX2093230	SRX1137238	ERX384712
ERX385196	SRX390871	ERX105448
ERX1666450	ERX134620	ERX980203
ERX187518	SRX1885282	ERX158492
SRX567836	ERX680854	ERX1120400
ERX164896	SRX145235	ERX658970
SRX422844	ERX451447	SRX477128
ERX456074	SRX3070606	ERX107826
SRX363541	ERX2131438	SRX2551387
ERX178905	ERX513826	ERX330844
ERX325788	ERX1120643	ERX556692
SRX1051417	ERX658981	ERX154804
SRX1887438	ERX2169740	SRX886888
ERX326109	ERX1770249	SRX468070
ERX088558	ERX086947	ERX1626274
SRX1886680	ERX506135	ERX1997615
ERX148005	ERX552169	SRX2426198
ERX1269138	SRX373618	ERX110780
SRX1885039	ERX2073746	ERX303913
ERX1820767	ERX231417	ERX1048241
SRX659009	ERX659257	ERX384933
ERX950070	ERX1666244	ERX252374
ERX482554	ERX063187	ERX1626150
ERX1405509	ERX942822	ERX113964
ERX325779	ERX1793777	SRX1051444
ERX1997607	ERX088474	ERX204830
SRX1605475	ERX1659307	ERX063966
ERX205034	SRX368859	ERX513781
ERX087042	ERX956768	ERX221198
ERX1657334	SRX761749	ERX513130
ERX513738	ERX2004123	ERX267644
ERX1028005	ERX114012	SRX2551594
SRX1885061	SRX1884743	ERX209548
SRX1051396	ERX1971930	ERX2008722
SRX373665	ERX1126809	ERX384891
SRX2219206	ERX531921	SRX1887783
SRX3070732	ERX1820896	ERX330750
ERX1708415	ERX2006908	ERX209554
SRX2219664	ERX926759	ERX807580
ERX1852882	ERX1785642	ERX658949
ERX1114503	SRX3279864	ERX1770196
ERX1120207	ERX154958	SRX1886948
ERX1666485	SRX567411	ERX333125
ERX451474	ERX1114531	ERX2003693
SRX1886796	ERX096649	ERX187625
ERX110352	ERX660908	ERX531899
SRX555676	ERX659105	SRX375588
ERX384934	SRX555642	ERX202225
ERX681161	SRX2535463	SRX172495
ERX1703888	ERX305183	ERX1855426
ERX980200	ERX462174	ERX659078
ERX025500	ERX152066	ERX385401
ERX717680	ERX158655	SRX364240
SRX1884751	ERX389181	ERX2011865
ERX659272	SRX2551622	ERX139428
ERX949978	ERX276124	ERX956713
ERX086988	ERX325744	SRX422882
SRX465724	ERX134569	ERX1149991
ERX660944	ERX094844	SRX659255
ERX1998144	SRX2535414	ERX1299435
SRX392478	ERX1048161	SRX463607
SRX129837	SRX359201	SRX1886767
ERX154860	ERX022914	ERX1666664
ERX1222234	ERX1103726	ERX1501052
ERX385451	ERX276179	ERX717680
ERX384878	ERX202207	ERX1269202
ERX532121	ERX385012	ERX104857
ERX326106	ERX1770140	ERX326011
ERX926411	ERX451041	ERX015369
SRX886876	ERX154815	ERX384877
ERX1859665	ERX326040	SRX1885154
ERX1864073	ERX956588	ERX658854
ERX2004701	ERX807501	ERX1793825
ERX1120247	SRX1051538	ERX1853070
ERX979763	SRX1422907	ERX659112
ERX1114568	ERX926385	SRX555823
ERX909850	ERX552122	ERX686857
SRX364605	SRX3230755	ERX910816
ERX1662751	ERX2012068	ERX505445
ERX2169779	ERX658854	ERX096768
ERX2003897	ERX1120548	SRX554831
ERX062277	ERX552155	ERX385316
ERX384728	ERX147766	ERX096641
SRX761851	SRX1885389	SRX1884959
ERX1830502	ERX2003870	SRX183016
ERX187474	ERX015568	ERX551194
ERX209329	ERX1830619	SRX364566
ERX113374	ERX2073574	ERX349546
SRX477107	SRX313314	ERX191992
ERX1114505	ERX238649	ERX1933653
ERX303903	ERX551563	ERX132416
ERX134945	SRX1885793	ERX717985
SRX368813	ERX505372	ERX717627
ERX492424	ERX2093118	ERX1035234
ERX349522	ERX2131490	ERX2004053
ERX686714	ERX349692	ERX513467
ERX652670	ERX325896	ERX506111
ERX353380	SRX1884776	SRX363676
ERX110639	SRX1887691	SRX466428
ERX909841	ERX717735	ERX359475
SRX462869	ERX305139	ERX1035192
ERX132359	ERX956646	ERX095291
ERX009722	ERX392006	SRX1887494
ERX514148	SRX478057	ERX506251
ERX116976	ERX681057	SRX467966
ERX096722	ERX717961	ERX154877
ERX238667	ERX2187234	SRX145220
ERX462193	ERX186924	ERX2008687
SRX672651	ERX1626332	ERX686582
ERX385054	SRX1422905	SRX359283
ERX015865	SRX566920	SRX471110
ERX095303	ERX147833	ERX1933604
ERX1150028	SRX359193	ERX1703902
ERX139487	ERX333086	ERX2073712
ERX021310	ERX1830536	ERX154922
ERX1120461	ERX2093269	ERX956596
ERX1222232	ERX462264	ERX136683
ERX021694	ERX1120292	ERX482557
ERX658690	ERX658742	ERX2131667
ERX658822	ERX110385	ERX1785577
SRX886983	ERX956810	SRX659164
ERX062286	ERX062317	ERX062435
ERX1120312	ERX138348	SRX464565
ERX770611	ERX186917	ERX652715
ERX405733	SRX451260	ERX680687
ERX680922	ERX2131538	ERX2004068
ERX385046	ERX062314	ERX552132
ERX680890	ERX238648	ERX152025
ERX139343	ERX1751647	ERX770656
ERX303909	ERX926723	ERX1770128
ERX659336	ERX1150045	ERX1114458
ERX2012097	ERX1499383	ERX088554
ERX1834619	ERX926417	ERX658876
SRX1422871	ERX439273	ERX147955
ERX680667	ERX1667381	ERX333062
ERX1852899	ERX352909	ERX2004343
ERX204890	ERX1120565	ERX094639
SRX392102	ERX646257	ERX1500996
ERX152078	ERX2011970	ERX110735
ERX086690	ERX1273544	ERX513469
SRX1884848	ERX2011843	ERX980206
ERX1269229	ERX1770266	ERX1933667
ERX015568	ERX910827	ERX1852980
SRX659273	ERX015587	SRX1885598
SRX172453	ERX2003494	ERX136646
ERX1028019	SRX392162	ERX085291
SRX1887565	ERX349649	ERX139449
SRX449945	ERX015572	ERX1126787
SRX2219528	ERX010727	ERX1611924
ERX085270	SRX449781	SRX369157
ERX001216	SRX364534	ERX1933586
ERX1229323	ERX325933	ERX158540
SRX2122469	ERX490314	SRX1885298
ERX1611957	ERX1852797	ERX305146
ERX186891	ERX349552	ERX551147
ERX1666448	ERX392007	SRX2516171
ERX209347	ERX455870	SRX2122549
ERX514120	ERX305147	ERX1852906
SRX392121	ERX2003837	ERX2131408
ERX384682	ERX1606241	ERX139407
ERX505171	SRX129816	ERX391906
ERX513152	ERX492481	ERX680898
SRX477175	ERX652757	SRX567869
ERX325826	ERX956660	ERX659034
ERX110637	SRX367928	SRX672590
ERX658698	ERX1834207	ERX134926
SRX3282393	SRX150026	ERX134586
SRX148253	ERX462277	SRX1884750
ERX1162585	SRX507296	ERX333089
ERX1952377	ERX238658	ERX116897
SRX761924	ERX132388	ERX1273538
SRX422908	ERX204817	ERX1103592
ERX2011652	SRX466039	ERX1120461
ERX551145	ERX062345	SRX1886589
SRX560755	ERX1120328	ERX1933697
SRX1886902	ERX942890	SRX468143
ERX490309	ERX1269274	SRX1156660
ERX1864085	SRX1885509	ERX949965
ERX980247	ERX154937	ERX1501063
ERX505438	SRX392518	ERX1043638
ERX186930	SRX499247	SRX451137
ERX513371	ERX979832	ERX186906
ERX505322	SRX3230785	ERX2187233
ERX088483	SRX390913	ERX1657333
SRX364317	ERX061528	SRX392402
ERX1793845	ERX807585	SRX391578
ERX132363	SRX313321	ERX158602
ERX212091	ERX2073569	ERX910735
ERX385272	ERX1852792	SRX566898
ERX376461	ERX1997638	SRX507327
ERX1269101	SRX129617	ERX088476
ERX384747	SRX2516155	ERX186904
ERX652751	ERX513404	ERX349257
ERX063951	ERX202143	ERX956502
ERX095311	ERX717914	SRX761677
ERX376457	ERX385342	SRX2219306
ERX926378	ERX349214	ERX1611797
ERX1972083	ERX385220	ERX1711359
ERX2011903	ERX212121	ERX2131507
ERX1114506	ERX061629	ERX551103
ERX658885	ERX717982	ERX1972028
SRX886925	ERX1834639	ERX506226
SRX359148	SRX368778	ERX349730
SRX2535550	ERX015872	ERX947722
SRX1051341	ERX1915116	ERX186931
ERX1103657	ERX025484	ERX2006559
ERX660875	ERX389226	ERX275996
ERX325764	SRX3230774	ERX187406
ERX513247	SRX158274	SRX467934
SRX2012823	ERX717905	ERX158632
ERX209526	ERX681104	ERX551118
ERX1120536	ERX164888	ERX1086851
ERX092301	ERX1043692	ERX1666629
ERX385361	SRX363619	ERX202273
SRX477049	ERX405691	ERX2004360
ERX717996	SRX555868	ERX956618
ERX950151	ERX658750	ERX136686
ERX132374	ERX2006940	ERX1852672
ERX134562	ERX1611767	ERX1971904
ERX950010	SRX2122518	ERX717721
ERX204893	ERX1711446	ERX1086769
ERX1834599	SRX391578	SRX359166
ERX2008750	ERX2012091	ERX979806
ERX506243	ERX717865	ERX063969
ERX152001	ERX2085804	ERX1907038
ERX325784	ERX1662776	ERX556707
ERX113988	SRX507197	ERX926773
ERX147995	ERX950154	ERX1626181
ERX252283	ERX956668	ERX1907035
SRX566060	ERX1120316	ERX482587
ERX1907089	SRX1885761	ERX659312
ERX178871	SRX1885577	ERX110414
ERX385173	SRX456517	ERX556826
ERX513490	ERX2003514	ERX1628259
ERX1662719	ERX094703	ERX451077
ERX2006425	SRX364574	ERX385487
ERX451167	ERX349652	ERX956513
ERX658754	ERX1666598	SRX555821
ERX980289	ERX1972172	ERX1626118
ERX910071	ERX462238	ERX238624
ERX1626059	ERX1834597	ERX646311
ERX311501	ERX659300	ERX513750
ERX659031	SRX471002	ERX1793809
ERX2011729	ERX1150207	ERX231413
SRX477079	ERX1852823	SRX1051402
SRX368095	ERX717873	ERX385085
SRX2535172	SRX1137245	ERX1103724
ERX942825	ERX359420	ERX305197
SRX1885704	ERX1933594	ERX1834663
ERX529520	ERX2004681	ERX1830560
ERX212157	ERX1286024	ERX186587
SRX392291	ERX460157	ERX136701
ERX096648	SRX422971	ERX1098197
ERX015878	SRX2535486	ERX1907056
ERX2093095	ERX492436	SRX468076
ERX385261	ERX384859	ERX2003863
ERX1972005	ERX001234	SRX1884966
ERX717793	ERX134719	ERX303881
ERX289552	ERX462241	ERX1286016
ERX462162	ERX349415	ERX1971973
ERX333010	ERX2131497	SRX2535623
SRX566106	ERX652697	ERX1907083
ERX1583713	ERX134625	ERX1770247
ERX686851	ERX513219	SRX2557104
ERX2007923	ERX1086703	ERX1086713
ERX652700	ERX1103552	SRX1885616
ERX1405522	ERX139292	ERX252226
SRX2551510	SRX1272215	ERX209354
SRX129707	SRX363511	ERX050018
ERX980266	ERX275998	ERX1048180
SRX2551384	ERX1098121	ERX1657256
ERX2085779	SRX3282404	ERX1583750
ERX1286029	ERX061606	ERX132422
ERX325743	SRX463680	ERX1830621
ERX326064	SRX463584	SRX368101
ERX956712	ERX660874	ERX659040
SRX659005	ERX659635	SRX390963
ERX330728	ERX1103579	ERX1708415
SRX363657	SRX007688	ERX462237
ERX2003688	ERX204866	SRX1884740
SRX1887355	ERX513432	ERX025467
SRX1885593	ERX1703913	ERX2011796
ERX552031	SRX3230756	ERX506181
ERX1830481	ERX138340	SRX2535475
ERX1222257	ERX1086792	ERX1285986
ERX551177	SRX2700316	ERX646949
ERX349496	ERX2011564	ERX1120578
ERX132312	ERX2003856	ERX980163
ERX326011	ERX646269	ERX1611945
ERX1299381	ERX926773	SRX1884742
SRX1114332	ERX1626254	SRX2557012
ERX349620	ERX450581	ERX391895
ERX325837	ERX717705	SRX479703
ERX956807	ERX063964	ERX513545
ERX1853053	SRX129627	ERX1103525
SRX554835	ERX807464	ERX980159
SRX1605526	SRX451288	ERX132400
ERX252409	ERX349457	SRX1887412
SRX2219351	ERX482569	ERX1657229
ERX926750	ERX1162580	ERX1997657
ERX389324	ERX513623	ERX209457
ERX770665	SRX451261	ERX2187242
SRX1886711	ERX1785618	ERX158626
SRX2515446	ERX1852876	ERX980278
ERX062464	ERX1830466	ERX330808
ERX462120	ERX490376	ERX1972223
ERX094863	SRX471087	ERX1606185
ERX385073	ERX276175	SRX886938
SRX467910	ERX349464	ERX956659
ERX2003707	ERX1103580	ERX2093183
ERX062362	SRX2030911	ERX686653
ERX686653	SRX1885355	ERX1628331
ERX1611980	ERX110765	ERX942869
ERX349544	ERX385410	ERX252280
ERX252369	ERX1666584	ERX676520
ERX1666580	ERX686795	ERX681001
ERX658836	ERX956737	ERX513609
SRX2557064	ERX120747	ERX680810
ERX061603	ERX105441	SRX150030
SRX477084	ERX513698	ERX186604
SRX150018	SRX1884789	ERX694925
ERX325766	ERX2012064	ERX551584
ERX1859285	ERX686881	SRX2535325
ERX062271	SRX364420	SRX1886998
ERX088517	SRX373653	ERX506080
ERX132433	ERX556717	ERX1048269
ERX325879	ERX2003843	ERX1229313
ERX223849	ERX252406	ERX482570
ERX686699	ERX134658	ERX1086737
ERX132293	SRX1051509	ERX513426
ERX1370925	ERX1286012	ERX659018
ERX551187	ERX209428	ERX1972062
ERX110734	ERX015300	SRX363585
ERX514139	SRX313372	ERX010721
ERX087096	ERX062351	ERX1628249
ERX1222329	SRX511782	SRX368009
ERX359421	SRX1887014	ERX153335
ERX462232	ERX910739	ERX551575
ERX1785674	ERX140757	ERX2004689
ERX470735	ERX1628282	ERX204842
SRX886914	SRX477148	ERX646286
ERX717856	ERX166898	SRX391554
ERX1711251	ERX807509	ERX062313
ERX2012118	SRX886990	SRX2557128
SRX391622	ERX552085	ERX1583792
SRX1885644	ERX1834690	ERX085327
ERX659126	ERX178883	ERX267685
ERX284123	ERX956633	ERX1711284
ERX166895	ERX1101005	ERX956791
ERX330665	ERX926725	SRX390869
ERX1972059	ERX2131644	ERX2169740
ERX197791	ERX1666363	SRX2551406
ERX513326	ERX139598	ERX349690
ERX680900	ERX389246	ERX1048183
ERX1033529	SRX566094	SRX2535662
SRX2122584	ERX1907121	ERX1033556
ERX556601	ERX1667355	ERX531874
SRX364378	SRX762446	ERX532038
ERX192010	SRX554809	SRX1044984
SRX1885016	ERX513537	ERX209205
ERX1149524	ERX513162	ERX551171
ERX2085726	ERX134924	ERX153303
ERX505129	ERX1285967	ERX1314997
SRX761759	ERX552073	ERX1662712
SRX390847	ERX531900	ERX1611782
ERX385192	SRX468072	ERX330703
ERX154930	ERX303871	ERX1666263
ERX658832	ERX513301	ERX094684
ERX2131574	ERX276057	ERX2131681
ERX147810	ERX132363	ERX085354
ERX2012035	SRX463128	SRX567865
ERX353387	SRX1884966	ERX2011881
ERX646441	ERX015261	ERX451128
ERX359454	ERX1048279	SRX1885464
SRX368116	ERX336952	ERX178914
ERX134961	ERX139383	SRX390960
ERX330765	ERX202228	ERX152037
ERX349438	SRX1051506	SRX477014
ERX462076	SRX158246	SRX886895
ERX2085796	ERX505199	SRX476983
ERX1043685	ERX909847	ERX717884
ERX1120618	SRX462998	ERX384801
ERX134708	ERX1299469	ERX1785569
ERX1971964	ERX956553	ERX658820
SRX1272262	ERX910072	ERX391954
ERX717925	ERX658881	SRX2557130
ERX470601	ERX513312	SRX391604
SRX477132	ERX139283	ERX451082
ERX552042	ERX132424	ERX556648
ERX385342	ERX385194	ERX110729
ERX325965	SRX359283	ERX023490
ERX021286	SRX2122580	SRX1884746
ERX389306	SRX567368	ERX022175
ERX680848	SRX886915	ERX1269509
ERX1657201	ERX359359	ERX1035154
ERX103551	SRX477110	ERX513715
ERX1998064	ERX088498	ERX1048262
SRX373697	ERX1628281	ERX192025
ERX1852838	ERX192012	ERX694908
ERX686811	ERX1972203	ERX1820846
ERX659086	SRX1886843	SRX659039
ERX1830464	ERX532060	ERX147834
SRX479824	ERX1667378	ERX1120546
ERX1666305	SRX463723	ERX416235
ERX659365	ERX1998129	ERX209494
ERX139600	ERX305166	ERX531937
ERX132417	SRX750498	ERX325937
ERX405684	SRX2219219	ERX462100
SRX477148	ERX1899594	ERX926813
ERX1907126	ERX686829	ERX385218
ERX333037	ERX330883	ERX556624
ERX389283	SRX3070602	ERX1666356
ERX513386	ERX1933584	ERX1626063
ERX1149983	ERX646242	SRX1885269
ERX1180279	ERX1269762	SRX150013
ERX092302	SRX129779	SRX076613
ERX451153	ERX1114483	ERX221129
ERX2012088	ERX1611955	ERX552020
SRX1886820	ERX2011752	SRX1887396
ERX252346	SRX2122497	SRX1886681
ERX680836	SRX364362	SRX2557069
ERX1114497	ERX134734	ERX1103622
ERX2131496	SRX2122478	ERX391874
ERX359457	ERX556711	ERX1286024
ERX1933582	ERX1120284	SRX469600
SRX368093	ERX956645	SRX364286
SRX547963	ERX2003879	SRX1887013
SRX477140	ERX1590854	SRX672644
ERX1972065	ERX646946	ERX384960
ERX1150084	ERX166842	ERX1997599
ERX1501086	ERX2012130	ERX680713
ERX2007919	ERX1745840	SRX2417062
ERX505243	ERX1222303	ERX2003503
ERX1086862	ERX513457	ERX062327
ERX980203	ERX659612	SRX887082
ERX1120264	ERX212105	ERX202203
ERX221174	SRX465695	ERX462260
ERX061566	SRX449968	SRX367928
ERX1314965	ERX1933663	SRX1051376
ERX187664	ERX1666547	ERX1997648
ERX275999	ERX505506	SRX477183
SRX1605502	ERX681234	ERX2085599
ERX1086810	ERX2008718	SRX2535332
SRX1885538	ERX505195	ERX134695
ERX552220	ERX513215	ERX694898
ERX1667382	ERX140797	ERX1043707
SRX449970	ERX2093032	ERX1770271
SRX1887407	ERX2003904	ERX209392
ERX136730	ERX1886037	ERX385283
ERX139555	ERX513732	SRX158253
ERX333079	ERX1647950	ERX2004118
ERX094715	SRX392256	SRX468148
ERX252353	SRX659292	ERX204840
ERX139436	ERX456072	ERX139490
ERX209456	ERX1952417	SRX1886600
ERX158537	ERX556769	ERX492448
ERX2187240	ERX1972018	SRX1884961
SRX3281954	SRX004574	ERX652612
ERX140754	ERX1785702	SRX2219214
SRX449848	ERX513406	ERX505416
ERX305127	SRX477088	SRX1886624
ERX552071	ERX349253	SRX3070667
ERX221184	ERX551579	ERX1657218
SRX1051493	ERX979753	SRX567930
ERX359370	ERX305119	SRX449928
ERX223862	ERX532097	ERX134621
SRX659117	ERX062276	SRX1051366
ERX1033655	SRX469602	SRX368128
ERX209305	ERX092362	ERX1952266
ERX807543	ERX979710	ERX105429
ERX717765	ERX087048	ERX385134
ERX807589	ERX681040	ERX1711233
ERX1711366	ERX680976	ERX652675
SRX1885326	ERX1086499	ERX1150182
ERX1606182	ERX110418	ERX532134
SRX422881	ERX094611	ERX1971914
ERX680884	ERX2003842	ERX451213
SRX1887472	SRX555859	ERX1086512
SRX3230755	ERX392024	ERX1628286
ERX1785736	ERX680702	ERX451454
ERX2007909	ERX909864	ERX132466
ERX646198	ERX384882	ERX950119
ERX113347	ERX979916	ERX950034
ERX1708409	ERX1626010	ERX2012062
ERX456069	ERX1998126	ERX1048129
ERX490353	ERX956738	ERX110740
ERX1972189	ERX1222331	ERX513242
ERX451044	ERX389245	SRX1885536
ERX675011	ERX1852785	ERX2008718
ERX1657351	ERX061556	SRX466296
ERX462190	ERX980309	ERX134962
ERX1101008	ERX1793870	ERX1852805
ERX110790	SRX2535356	ERX2187216
ERX490185	SRX659052	ERX451220
SRX2122585	ERX1120337	ERX1370965
SRX1887584	ERX950044	ERX1120269
ERX1086740	SRX672559	ERX1820808
ERX1120224	ERX470719	ERX110877
ERX154855	ERX680877	SRX471007
ERX252240	ERX332996	SRX1887680
ERX158625	ERX392021	SRX375589
SRX359264	ERX1098182	ERX681223
SRX451284	ERX675035	ERX1150047
ERX1793801	SRX1887091	ERX389163
ERX513600	ERX1711443	ERX681003
SRX473236	ERX652686	ERX1852981
SRX160359	SRX761775	ERX1852680
ERX646484	ERX384718	SRX3070720
ERX096761	ERX147813	ERX020502
SRX313371	SRX468085	ERX100712
ERX1229331	ERX1103596	ERX2093251
ERX134684	SRX470998	ERX1666292
SRX1884775	SRX1887037	ERX325790
ERX1120409	ERX385113	ERX085260
ERX325913	ERX652695	ERX202261
ERX717801	ERX209559	ERX391921
ERX659020	ERX2004382	ERX385225
ERX681018	ERX652711	SRX470993
ERX015281	ERX158496	ERX2073564
ERX1626052	ERX1285990	ERX1583793
SRX468275	ERX950129	ERX1028022
ERX506196	SRX1885698	SRX1613922
SRX2551469	ERX2003764	ERX531970
ERX635174	ERX2011619	ERX1120474
ERX1043668	ERX482622	ERX139499
SRX392211	ERX147802	ERX680946
ERX1098165	ERX458934	SRX145212
ERX1222238	ERX1666213	ERX1048141
ERX120707	SRX2219196	SRX1272256
ERX1269724	ERX490233	SRX1051549
ERX490271	ERX646481	SRX3279850
ERX770182	ERX202259	ERX1269457
ERX513245	SRX473185	SRX2551567
ERX513759	SRX1887352	ERX513348
ERX221152	ERX1043716	ERX252255
ERX153317	ERX1666416	ERX384804
ERX2008668	SRX471105	SRX2386460
ERX681022	ERX085383	ERX376480
ERX950093	ERX1711204	ERX2131633
SRX363567	SRX456509	SRX3282391
ERX325998	ERX134740	SRX1887388
ERX1611829	SRX566927	ERX506061
ERX652730	ERX451345	ERX384809
SRX152509	ERX086994	ERX462077
ERX686791	ERX1612013	ERX042920
ERX551203	ERX680992	ERX207094
ERX646257	SRX2219839	SRX1885414
ERX956420	ERX138365	ERX063875
ERX1269062	ERX2093282	ERX2085823
SRX659114	ERX980308	SRX887108
ERX010273	SRX2426207	ERX1972114
ERX349189	ERX451185	ERX1834604
ERX154936	ERX1952336	ERX2003876
SRX659056	ERX531995	SRX1497256
SRX1886719	ERX506024	ERX392011
ERX086663	ERX2012018	ERX1289104
ERX681030	ERX1666647	ERX926757
SRX392117	ERX087118	ERX717740
SRX1885699	SRX364218	ERX1028041
SRX392267	SRX554816	SRX1885012
ERX551106	ERX2012078	ERX376416
SRX2700325	SRX1051518	ERX1028037
ERX658794	SRX359285	ERX681103
ERX1273554	SRX391560	SRX2219588
ERX980155	SRX546112	ERX138332
ERX305196	ERX681302	SRX1885268
ERX158597	ERX681269	SRX566057
ERX1520505	SRX149996	ERX138326
ERX1114606	SRX148285	ERX1611892
ERX197800	ERX1997670	ERX1852929
ERX1027994	SRX158252	ERX1162560
ERX646486	SRX1885455	SRX146578
SRX129828	ERX349496	SRX2219247
ERX532070	ERX451289	SRX391535
SRX477156	ERX658740	SRX762617
ERX252218	ERX086997	ERX950081
ERX207122	ERX166871	SRX555642
ERX513263	ERX113323	ERX276079
ERX384619	SRX477052	ERX1299473
ERX660932	SRX2535523	SRX566068
ERX063986	ERX451487	ERX1286032
SRX2551437	ERX926365	ERX385534
SRX511776	SRX1887445	SRX466416
SRX2551600	ERX2008701	ERX2003884
SRX1422836	ERX276028	ERX241162
ERX552148	SRX363641	ERX1745834
ERX2131475	ERX681213	ERX1667355
ERX658706	ERX238621	ERX681332
SRX1114333	ERX061468	ERX646937
SRX1885252	SRX560736	SRX566890
ERX062452	ERX926421	ERX138358
SRX1887550	ERX2093268	SRX359322
ERX1626323	SRX2535199	ERX110714
SRX2556998	ERX187620	ERX1864103
SRX546103	ERX717763	ERX139316
ERX646173	ERX1583762	ERX209427
SRX1885630	SRX567767	ERX2011663
ERX2085605	SRX1114298	ERX385113
SRX007708	SRX449793	ERX658980
ERX513259	SRX363576	SRX148219
ERX1269753	ERX1711381	ERX1150089
SRX468127	ERX385129	SRX463056
ERX2003868	SRX451145	ERX164830
ERX1285950	ERX1952278	ERX455990
ERX094707	ERX1657365	ERX556609
SRX183024	ERX2093188	SRX1884741
SRX359183	ERX1666393	ERX333134
ERX209399	ERX1103713	ERX252358
SRX366337	ERX105407	ERX110790
ERX513428	SRX152475	SRX2557105
ERX349228	ERX1859642	SRX449968
ERX659263	ERX186561	SRX456518
ERX1626038	ERX391859	SRX555741
ERX451396	ERX1150136	ERX1785589
ERX552029	ERX513194	ERX2012049
ERX1971918	SRX2535578	ERX105444
SRX152508	ERX197842	SRX1885123
ERX1501015	ERX2008618	ERX1907077
ERX1933624	SRX392179	ERX2003853
ERX686730	ERX196399	SRX449835
SRX392524	ERX1162548	SRX2557121
ERX096646	ERX1370928	ERX926764
SRX467721	ERX659210	SRX567408
SRX471011	ERX325750	ERX514127
SRX2535183	SRX390924	ERX513502
ERX1711229	ERX1611827	ERX087085
ERX2004673	SRX004568	SRX449830
SRX658927	ERX505932	SRX3281945
ERX1120508	ERX451134	ERX100661
ERX333086	SRX1885256	ERX680887
SRX466039	ERX164844	ERX359327
ERX015300	ERX1222209	ERX391932
ERX462281	ERX1852737	ERX659267
ERX100701	ERX1820832	SRX1114337
ERX513269	ERX659589	ERX451030
ERX2169728	ERX178893	ERX2007915
ERX100652	SRX2219585	SRX1051535
ERX680710	SRX1887059	ERX096649
ERX1626071	ERX1667373	ERX2011730
ERX1852673	SRX2219472	SRX1885679
ERX513740	ERX1972227	ERX384630
ERX186861	ERX462139	ERX2073660
ERX2006804	ERX1114546	ERX513671
SRX359290	ERX910042	SRX359261
ERX490238	ERX1027968	ERX136647
SRX2535253	SRX1885773	ERX120715
SRX2551593	ERX204865	ERX980283
SRX451283	SRX1884859	ERX490376
ERX807430	SRX1887596	ERX252221
ERX2073622	ERX950033	ERX506033
SRX364578	ERX136690	ERX462215
SRX368077	SRX276959	SRX2535654
SRX1885587	ERX086966	ERX513277
SRX392314	SRX658865	ERX384711
ERX2073614	ERX087051	ERX646331
ERX462153	SRX508052	SRX1884762
SRX392119	ERX686922	ERX385460
ERX2073619	ERX681322	SRX373666
SRX1886748	SRX3281979	ERX196404
SRX886987	SRX464274	ERX2008667
SRX364238	SRX1605523	ERX085338
ERX686689	SRX1044954	ERX1103587
ERX717929	ERX658764	ERX187423
ERX1855600	SRX129625	SRX2147155
ERX1770172	ERX2012084	ERX2011541
ERX353371	ERX196389	ERX385006
SRX1272226	ERX675054	ERX241135
SRX244506	SRX422991	ERX1820888
SRX1887091	ERX305168	ERX100612
ERX1150187	ERX325830	ERX979682
ERX2169704	SRX366339	SRX546116
ERX646313	ERX1662793	ERX680832
ERX2187245	SRX2122550	SRX3070595
SRX672557	ERX1222241	ERX1751632
SRX659048	SRX1422877	ERX092324
ERX153300	SRX476973	ERX212130
SRX1051495	ERX1286001	ERX113412
ERX513165	ERX1855436	ERX556716
ERX276091	ERX1745834	SRX363664
SRX183020	ERX492462	SRX392132
SRX467716	ERX1028040	ERX1098142
ERX139294	ERX187523	ERX1143869
ERX139328	SRX1051312	SRX183003
SRX566791	ERX1793928	SRX1605508
ERX326024	ERX942894	ERX1852969
ERX202199	ERX134687	ERX979725
ERX910735	SRX466270	ERX166884
ERX2131473	ERX451294	ERX506012
ERX416262	ERX513149	ERX2073679
ERX1120393	SRX477184	SRX304889
ERX113980	SRX471101	SRX1885426
ERX110787	ERX462087	ERX2093043
ERX1611832	ERX2131524	SRX2535406
ERX2011699	ERX950124	ERX1971950
ERX369878	ERX096682	ERX134566
ERX658732	SRX392099	ERX979737
SRX451267	ERX202292	ERX513522
SRX463550	ERX325889	SRX2219186
ERX187576	ERX202204	ERX1855416
ERX980172	ERX556630	ERX212164
ERX470611	ERX330824	ERX1667402
ERX212191	SRX364333	ERX305194
ERX717714	ERX1770262	ERX505065
SRX887076	ERX2131426	SRX1887839
ERX021693	ERX505498	ERX652704
ERX063167	ERX062404	ERX330917
ERX1583793	ERX1933656	ERX554484
ERX092326	ERX681281	SRX2557058
SRX1884781	SRX363633	SRX145236
SRX1887443	SRX2219265	ERX212082
ERX2187215	ERX132411	ERX513329
ERX139495	ERX551105	ERX552106
ERX1666499	ERX1222225	ERX1711296
SRX2551368	ERX1933666	ERX154902
SRX364600	ERX186895	SRX762595
SRX422972	SRX468137	ERX681301
ERX956779	ERX153298	SRX1887579
ERX1048225	ERX552163	ERX110634
ERX482582	ERX088521	ERX330649
ERX212096	SRX981308	ERX1933595
ERX681252	SRX1885134	ERX531877
ERX1086734	ERX1043642	ERX1952405
ERX1028028	ERX513571	ERX105411
SRX391755	ERX950128	ERX950083
SRX1422872	ERX1626322	ERX1751638
SRX2535311	ERX492445	SRX2535186
SRX1422887	SRX2557128	ERX660927
ERX186586	ERX132300	ERX187629
SRX364464	ERX1583712	ERX451079
ERX015573	SRX477060	ERX1785597
ERX462111	SRX1886901	SRX463126
ERX1853049	ERX1222198	ERX513681
ERX556668	ERX1820839	ERX086965
SRX981144	ERX134709	ERX2131559
SRX313295	ERX284152	ERX1971988
ERX025486	ERX1852978	ERX2008631
SRX135117	ERX1606250	ERX910044
ERX1222239	ERX2011658	ERX1370891
ERX1370917	SRX364355	SRX469511
ERX2012083	ERX1971915	ERX1035195
ERX411972	SRX886950	SRX313316
SRX499237	SRX658892	SRX2557004
ERX455992	SRX555702	SRX659185
ERX209488	ERX551098	ERX359438
ERX513301	ERX456067	ERX681005
ERX462079	ERX1150070	SRX364223
ERX2131443	SRX2219234	ERX061578
ERX1666311	ERX276151	ERX139533
ERX252187	ERX1120533	ERX025436
SRX391580	ERX2005972	ERX462176
ERX1289118	ERX385011	SRX392557
SRX175994	SRX2557027	ERX980270
ERX658847	ERX140805	ERX1666316
ERX1174219	ERX1114552	ERX2011824
ERX717948	ERX138330	ERX979812
ERX1666382	ERX482575	ERX2093141
ERX505377	ERX506121	SRX658862
ERX680663	ERX1269193	ERX276132
ERX1785729	SRX1886723	ERX462156
ERX085242	ERX096697	ERX717890
SRX463805	ERX197837	ERX956446
ERX088557	ERX2131646	ERX2073727
ERX659196	ERX385225	ERX1268904
ERX1711353	ERX686858	ERX1120590
ERX455946	ERX1626112	SRX152463
SRX463684	ERX136659	ERX1114600
ERX1103651	ERX646227	ERX1711240
ERX252396	SRX469519	ERX1998093
ERX470619	SRX791927	ERX021350
ERX1033531	ERX1820796	ERX392023
ERX2131450	SRX2535587	SRX392357
ERX187657	SRX1884874	SRX1884926
ERX2008620	SRX473206	ERX490143
SRX468203	ERX349270	ERX1103623
SRX3230774	ERX330666	ERX659156
SRX449830	ERX556664	ERX1222255
ERX2011577	SRX2219287	SRX3279849
ERX330630	ERX980282	SRX158244
ERX942855	SRX2535441	ERX1626040
ERX025517	ERX1998165	ERX2011990
SRX364421	SRX1114336	ERX187512
SRX1884897	ERX676518	SRX1887541
ERX2004352	ERX1785704	ERX095311
ERX1590848	ERX2011901	SRX373493
ERX376440	ERX2004431	ERX681011
SRX146560	ERX1886042	ERX1103674
ERX164834	SRX2219288	ERX1793783
SRX1272227	ERX1628288	SRX1114291
SRX1885640	ERX681086	ERX1859660
ERX132439	ERX1299402	ERX451100
ERX2131597	ERX166869	SRX1885013
ERX1150197	ERX2093285	ERX556700
ERX088498	SRX659041	SRX1887389
ERX1048245	SRX375548	ERX105402
ERX1269464	ERX092364	ERX139251
ERX1971899	ERX209355	SRX2556981
SRX1887802	ERX557458	ERX209526
ERX2073606	ERX349713	SRX1885764
SRX548524	ERX1286029	ERX956822
ERX532097	ERX807510	ERX384875
SRX1422847	ERX221188	SRX1422872
SRX2219165	ERX956705	ERX1114594
SRX1885246	ERX770674	SRX672611
SRX464086	SRX1885573	SRX1886978
SRX1114309	ERX385082	ERX095308
ERX686866	SRX548073	ERX305139
ERX451152	ERX1103588	ERX646459
ERX1114486	ERX1626236	ERX1647950
ERX360781	ERX062282	SRX1884949
ERX1785622	ERX1103740	ERX694913
ERX061469	ERX490138	ERX681051
ERX085364	ERX451348	ERX513197
ERX385537	ERX513220	ERX1626184
ERX140736	ERX1285952	ERX326027
SRX1887452	SRX659296	ERX330892
ERX926775	ERX330835	ERX384752
ERX556753	ERX392002	ERX1086823
ERX956775	ERX505339	SRX449866
SRX400119	ERX063891	ERX1793877
ERX087017	ERX1299416	ERX092276
ERX021338	ERX164862	ERX325921
ERX2073608	SRX567364	SRX422809
SRX473166	ERX241162	SRX391736
ERX1120399	ERX359452	ERX385176
ERX1998052	ERX2073651	ERX1626159
ERX2012107	ERX2093041	ERX950003
ERX660935	SRX1885642	ERX1820782
ERX087076	SRX1885265	SRX2551585
ERX095322	SRX1051571	ERX1626242
ERX646179	ERX1269212	ERX385419
ERX2011813	ERX132317	ERX187608
ERX680746	ERX1606222	ERX681143
ERX221169	SRX449886	ERX186308
ERX659337	ERX154969	SRX465663
ERX1972024	ERX1864110	ERX1120541
ERX658751	ERX2169739	ERX359396
ERX384883	ERX926757	ERX241207
ERX1711413	SRX392131	SRX2122573
ERX276016	ERX110684	ERX349227
ERX1299475	SRX364207	ERX207137
ERX505252	ERX1612005	ERX551100
ERX514122	ERX552131	SRX1051418
SRX390970	ERX252208	ERX1120637
ERX385413	ERX1830462	ERX1952323
ERX1770279	SRX3070607	ERX1667448
SRX373463	ERX353391	SRX146592
ERX212120	ERX132289	ERX349277
SRX467947	SRX392154	ERX717773
ERX1611994	ERX686752	ERX1852755
ERX1998100	ERX1657267	ERX956660
SRX468137	ERX660924	ERX680786
SRX364260	ERX659275	SRX1272224
ERX092334	SRX392563	ERX209253
SRX368828	ERX949973	ERX336952
ERX095309	SRX1885634	ERX2011935
ERX178885	ERX455909	ERX086943
ERX063858	SRX2219179	ERX238590
ERX392001	SRX375554	ERX1120630
SRX2551474	ERX658653	ERX717909
SRX659063	SRX392088	ERX061624
ERX349582	ERX021670	ERX384750
ERX2008617	SRX1886640	ERX1114508
SRX375548	ERX120690	ERX717875
ERX1647980	ERX490190	ERX462226
SRX566906	SRX422841	ERX956479
ERX2073585	ERX326013	ERX349406
ERX979728	ERX391864	ERX686603
SRX313322	ERX2011544	ERX252244
SRX1114279	SRX359172	ERX221165
SRX1272206	ERX1782576	ERX139320
ERX1269767	ERX680785	SRX373443
ERX470709	SRX1422895	SRX1887621
ERX2008677	ERX110679	ERX659006
SRX2551543	ERX979795	SRX1114293
ERX1830618	ERX926378	ERX1666305
SRX2426199	ERX658697	SRX1114269
ERX092305	SRX2122516	ERX1114582
SRX463692	ERX1285977	ERX158574
ERX202286	ERX686607	ERX979699
ERX385298	SRX451519	SRX451140
ERX1370870	ERX1972184	ERX531919
ERX384699	ERX1667337	SRX1884758
ERX980207	SRX189847	ERX456043
SRX2557104	ERX1859267	ERX979837
ERX652618	ERX1222079	ERX2131615
ERX385400	ERX042897	ERX717982
ERX303900	SRX555862	SRX469597
ERX022160	ERX241208	ERX946092
ERX646311	SRX560728	ERX956700
SRX451229	ERX1972109	ERX096665
ERX2011953	ERX186913	ERX094856
SRX391761	ERX674987	SRX373692
ERX110417	ERX110365	SRX1886650
ERX686595	ERX694969	ERX178870
ERX1103532	ERX552166	SRX468264
ERX186625	ERX086969	ERX956454
ERX949973	SRX567406	ERX349711
ERX1998135	SRX2417053	ERX333096
SRX1886606	ERX204855	ERX681274
ERX158557	ERX015562	ERX385396
ERX186353	SRX554833	ERX1048117
ERX186296	ERX482548	ERX212089
ERX956380	ERX2004477	SRX555830
ERX717829	ERX1711225	ERX451040
ERX086662	ERX1269102	ERX646327
ERX385000	ERX062505	ERX092318
ERX164849	ERX134749	ERX348239
SRX392327	SRX390952	ERX205032
ERX1120608	ERX276089	ERX659620
ERX405677	ERX186610	ERX470612
ERX116959	ERX1269514	ERX926815
ERX1520503	ERX100703	ERX451198
ERX325954	ERX594405	SRX363584
SRX392131	ERX2008697	SRX1886768
SRX463706	ERX646261	SRX145196
ERX391936	ERX050016	ERX100627
ERX1933643	SRX1885345	SRX2535185
ERX956536	ERX658971	SRX1884967
SRX004735	ERX1751655	ERX1666287
ERX1657195	SRX391544	SRX368056
ERX1126765	ERX1043671	ERX1952377
ERX186563	ERX979798	ERX1820876
ERX1657214	ERX154838	ERX1114507
ERX241120	ERX349611	ERX1120495
ERX330661	ERX680810	ERX349185
SRX145233	ERX680777	ERX212250
ERX1120383	ERX2004072	ERX1997610
ERX462245	ERX1269764	ERX110400
ERX2011686	SRX449950	ERX551091
SRX392590	ERX385288	ERX686734
ERX1852781	SRX1837670	ERX1299461
ERX1785633	SRX364409	ERX360716
ERX1998080	ERX349505	ERX1120358
ERX187588	ERX980304	ERX660885
ERX675052	ERX1657220	ERX979706
ERX686777	ERX1120378	SRX1886909
ERX1086856	ERX462234	ERX086685
ERX062459	ERX391994	ERX2085601
ERX209375	SRX1884755	ERX186887
ERX1269270	ERX1501173	ERX134690
ERX186571	ERX1659301	ERX1785700
ERX659357	ERX532031	ERX385313
SRX465641	ERX088471	ERX110367
ERX015587	ERX178898	ERX681282
ERX110878	ERX138347	ERX506267
SRX373664	ERX1606269	ERX1269213
SRX659241	SRX3282383	ERX979920
ERX095295	ERX1162563	ERX015281
ERX1370929	ERX015574	ERX1222290
ERX1100995	SRX364317	ERX686565
ERX139544	SRX195282	ERX1820789
ERX021689	ERX349608	ERX105399
ERX221149	ERX094858	ERX505367
SRX392393	ERX1269722	ERX1864091
ERX513227	ERX1785698	ERX021705
ERX1853106	ERX505496	SRX366338
SRX469607	SRX1051428	ERX384771
ERX2093280	SRX2535184	SRX359193
SRX1051552	ERX686702	SRX1051459
ERX2073707	ERX022950	SRX1051423
ERX1770150	SRX672665	ERX096757
ERX154899	ERX1782583	ERX506036
ERX456029	ERX349545	SRX887131
ERX384712	ERX1626202	ERX2003762
ERX2131551	ERX1626157	ERX909821
ERX451237	SRX1886775	SRX363535
ERX451077	ERX1299361	ERX1314963
ERX1299425	ERX303886	SRX1885003
ERX186932	ERX1852757	ERX359410
ERX1103689	SRX3282352	ERX513584
ERX659173	ERX1103556	ERX451314
SRX449856	SRX479796	ERX1666338
ERX980240	SRX367920	ERX1852870
ERX154901	ERX196451	ERX1666288
SRX886878	SRX465688	ERX2003726
ERX482599	ERX1626307	ERX770164
ERX1952309	ERX1033719	ERX2131490
ERX1120397	ERX451190	ERX1711395
ERX506050	ERX686714	ERX1611761
ERX659314	ERX659130	ERX910767
SRX555674	ERX325902	SRX2219272
ERX352907	ERX1611997	ERX062263
ERX1370896	ERX681308	ERX505340
ERX680982	ERX086645	SRX2122533
ERX1915105	ERX470741	ERX506025
SRX466125	ERX284187	ERX712412
ERX2012071	SRX1497257	ERX1785585
ERX680678	SRX468176	ERX062383
ERX658867	SRX373698	ERX1048261
ERX238594	SRX2219172	ERX1086731
SRX1885028	SRX866195	SRX3070698
SRX672648	SRX3070690	ERX926748
ERX1150206	ERX1852736	SRX463610
SRX467838	ERX979728	ERX2011947
ERX1666555	SRX463687	ERX1222322
SRX392215	ERX384849	SRX1885666
ERX1657249	ERX686804	ERX147812
SRX659287	ERX1770191	SRX363572
ERX1027820	ERX252175	ERX694896
SRX129821	ERX658845	ERX094632
ERX980316	ERX063965	ERX659623
SRX2556997	ERX680791	ERX1834662
SRX1886833	ERX1120317	ERX1120632
SRX2535440	ERX956528	ERX116938
ERX979684	ERX646434	ERX451206
ERX1086503	ERX659351	ERX1626099
ERX658675	ERX2007926	SRX359189
ERX451443	ERX1666239	ERX116980
ERX490266	ERX686650	ERX490347
ERX221212	ERX1628302	SRX465638
ERX552222	ERX1149570	SRX1885301
ERX1659309	ERX1611973	ERX025444
ERX1972124	SRX2535678	ERX1028021
ERX1098137	ERX1785673	ERX1612014
ERX1103581	ERX326073	ERX061514
SRX1884993	ERX221128	SRX1885068
ERX062334	ERX349207	ERX1830563
ERX330754	ERX2011737	ERX1583754
ERX1933642	ERX110703	ERX2012131
ERX505130	ERX1998166	ERX1830553
SRX3230786	ERX490265	ERX1269218
ERX1711231	ERX1657290	SRX1885715
ERX1048211	SRX467809	ERX551591
ERX532105	ERX1657274	ERX660916
ERX1711271	ERX646426	ERX186352
SRX1886875	ERX1626102	ERX063873
ERX956663	ERX330914	ERX1711372
ERX1662337	ERX513741	ERX1120542
SRX364249	ERX212205	SRX508052
ERX1628269	SRX451299	ERX658945
SRX368760	ERX384671	SRX422945
ERX513718	SRX463195	ERX1626291
SRX449781	SRX1887564	SRX1272190
SRX465698	ERX022521	SRX366328
ERX2008655	SRX359157	ERX660888
ERX116929	ERX021278	ERX147983
SRX392641	ERX209535	ERX2003846
ERX1501088	ERX686660	SRX1051433
SRX373677	SRX463359	SRX359262
SRX1886932	ERX694917	ERX658916
ERX384716	ERX1666398	ERX686691
ERX681033	ERX061495	SRX392555
ERX1933622	SRX1051346	SRX886881
ERX505133	SRX369172	ERX333080
ERX030069	ERX1972033	ERX1793924
ERX1626145	SRX1887624	ERX353391
ERX1666356	ERX2085663	ERX1662349
ERX139252	ERX325813	ERX113366
ERX353393	ERX204877	SRX449840
ERX658763	ERX646416	ERX025518
ERX030073	ERX506258	ERX330821
SRX470993	ERX132288	ERX1628275
ERX132316	SRX392483	SRX2557050
ERX1785705	ERX492511	SRX175992
SRX145218	SRX129606	ERX660877
ERX505979	SRX463576	ERX451152
ERX1647979	ERX926784	SRX2219447
ERX359335	ERX238580	ERX1269260
ERX276074	SRX473248	ERX1628324
ERX303863	ERX2006423	ERX1657369
ERX1098119	SRX476996	ERX1120518
ERX652623	ERX095272	ERX1162548
ERX681071	ERX1033566	SRX2012783
ERX086997	ERX139428	ERX1370856
ERX134599	ERX047896	ERX2008731
ERX047900	SRX2535522	ERX1662796
ERX462254	SRX422900	ERX1667255
ERX1120284	SRX183015	ERX015289
SRX473248	ERX085481	SRX1885335
ERX135009	ERX1852921	SRX3281950
ERX531918	ERX1711262	ERX063881
SRX2122561	ERX113404	ERX330653
ERX513359	ERX187603	ERX1907116
ERX1114580	ERX2073759	ERX2003779
ERX506244	SRX363515	ERX1492885
ERX505515	ERX1647951	ERX096667
SRX3279871	ERX1273538	ERX134589
ERX1150182	ERX1830587	ERX1785610
ERX391937	ERX326003	ERX085490
ERX490365	ERX910742	SRX465722
ERX223848	SRX2535270	ERX384737
ERX979805	ERX139257	ERX1100982
ERX659318	ERX451478	ERX385035
ERX2008714	ERX2011967	ERX062536
ERX658946	SRX422827	SRX004604
ERX686883	ERX1098167	ERX451276
ERX2006420	ERX1048257	SRX2122589
ERX2085692	ERX2093107	SRX3281968
ERX1852703	SRX1887834	ERX063820
ERX1972018	ERX212109	ERX096631
ERX1120504	ERX1268897	SRX1886967
ERX252338	SRX392521	SRX375545
ERX267964	ERX1626192	ERX659129
SRX2557134	ERX110866	SRX392550
SRX1886780	SRX368764	ERX2093163
ERX456051	ERX384643	ERX025406
ERX086990	ERX1668583	ERX384772
SRX449912	SRX1886832	ERX088479
ERX956391	SRX392153	SRX2535277
SRX467857	ERX1852671	ERX552221
ERX552019	SRX1793892	ERX2004480
ERX1098172	ERX1150084	ERX1657191
ERX086670	ERX330849	SRX3070696
ERX154851	SRX392112	SRX560726
ERX164918	ERX681265	SRX463341
ERX063955	SRX1884909	SRX2219262
SRX1051529	ERX1852981	ERX1611932
SRX1884859	ERX686758	ERX680768
ERX506216	SRX464043	ERX1830602
SRX464524	ERX770672	ERX513299
ERX2003752	SRX2219205	ERX556726
ERX686707	ERX110379	ERX009884
ERX950059	ERX153327	SRX465718
ERX1626317	SRX1887493	ERX646345
SRX1885144	SRX2219239	ERX2093199
ERX1098121	ERX2003851	ERX1370914
SRX129818	ERX505495	ERX1834618
ERX1859648	ERX2073743	ERX325882
SRX1114270	ERX956687	ERX2169733
ERX1998049	SRX2551391	SRX363548
SRX391758	SRX1114247	ERX187628
ERX979659	SRX368802	ERX2004079
ERX513349	ERX2004413	ERX956705
SRX560735	SRX659202	SRX477055
ERX376456	ERX513530	SRX469585
SRX1886593	ERX1972058	SRX566060
SRX1884944	SRX469615	ERX1222319
SRX145235	ERX187451	ERX451114
SRX392331	ERX1662850	ERX164862
ERX1907100	ERX187625	SRX2535223
SRX511747	ERX110683	ERX063928
ERX956571	ERX204831	ERX950144
ERX950097	ERX1886058	ERX681255
ERX1626201	ERX103550	ERX646473
SRX2535556	ERX212232	ERX316707
SRX2417065	ERX460148	SRX1885392
SRX555908	ERX551106	ERX238627
ERX1952358	ERX187684	ERX284175
SRX364509	SRX1114363	ERX1864100
ERX2085816	ERX349485	SRX391713
SRX2557019	SRX2535443	ERX2085746
ERX1501062	ERX1590846	ERX1855599
ERX252292	ERX087123	ERX178859
ERX349695	ERX134615	ERX926737
ERX284131	ERX1770180	ERX349605
ERX513598	ERX659100	ERX681090
ERX717764	ERX451316	ERX506208
ERX1048174	SRX566058	ERX658914
ERX513253	SRX359323	ERX1043665
ERX139537	ERX332969	SRX367938
ERX681194	ERX451385	ERX1269487
ERX2011551	ERX1120512	SRX560755
ERX1027965	SRX366338	ERX694954
ERX132413	SRX392283	ERX652738
ERX062435	SRX567671	ERX555696
ERX681154	SRX1886881	ERX2093088
ERX1405530	ERX349721	ERX956708
ERX979751	ERX1830600	ERX1611831
ERX025519	ERX1972086	SRX392347
ERX1711391	ERX451237	SRX462864
ERX950054	ERX1626180	ERX139408
SRX449887	ERX231421	SRX155174
SRX467785	SRX886889	ERX158534
ERX2011548	ERX1229338	ERX659235
SRX422805	SRX392125	ERX276110
ERX015309	ERX513234	ERX252307
SRX1885290	SRX476989	SRX392355
ERX2085595	SRX364279	ERX1666245
SRX1886948	ERX384727	SRX392321
ERX910057	ERX384788	ERX384970
SRX359180	ERX1770142	SRX1114363
ERX659601	ERX1611799	ERX330923
ERX1667249	ERX659631	ERX681079
SRX369174	ERX1098178	ERX061608
ERX1611837	SRX887151	ERX1222220
SRX391513	ERX2131462	ERX1711397
ERX086961	ERX910799	ERX063834
ERX385490	ERX458909	ERX462174
ERX025414	ERX1667244	SRX1884916
SRX565727	ERX680845	ERX2007906
ERX513567	ERX1048152	ERX1103689
ERX205025	SRX1886827	SRX469525
ERX490139	ERX1150197	SRX511791
ERX680952	ERX680817	ERX1114577
ERX451177	ERX2004078	SRX567850
ERX1666239	ERX1662841	ERX1952352
SRX2551542	ERX021693	ERX1149533
ERX658971	ERX490187	ERX061550
ERX276122	ERX1314976	ERX303863
ERX807558	ERX134952	ERX1299397
SRX1512993	ERX147811	ERX139517
ERX2003732	SRX422933	ERX333025
ERX134645	ERX659082	ERX1583710
ERX186640	ERX506155	SRX473195
ERX1103739	ERX455918	SRX2122547
ERX1028012	ERX1048107	ERX652689
ERX2085824	ERX1666642	SRX1051437
ERX139389	ERX085330	ERX658838
ERX1035170	SRX3070628	ERX110377
ERX505216	ERX2012099	ERX015569
ERX186905	ERX659243	SRX1887068
ERX154808	ERX482583	SRX554816
SRX2535330	ERX1626101	ERX147835
SRX373678	ERX1998404	ERX1048110
ERX490131	ERX204841	ERX956359
SRX1884789	ERX284134	ERX2006419
ERX680871	SRX390857	SRX463896
ERX385018	ERX2004390	ERX1711217
ERX1852936	ERX1150010	ERX061501
ERX1745838	ERX092324	ERX349636
ERX110420	SRX1884890	ERX2012084
ERX104852	ERX186914	ERX462190
ERX325861	SRX392227	ERX1933638
ERX1886033	ERX505276	ERX1269024
ERX551095	SRX479807	SRX463521
SRX2535254	ERX910806	SRX477093
ERX532115	ERX942850	ERX1370896
ERX712421	ERX2006910	SRX359289
ERX1120313	ERX134927	ERX110819
ERX384652	SRX1886926	ERX187605
ERX209316	ERX1852708	ERX088512
SRX1886831	ERX451449	ERX2004408
SRX3281962	ERX187500	ERX015555
ERX652757	SRX473208	ERX385138
ERX025465	SRX469530	ERX658908
ERX556642	SRX1028489	ERX2003485
ERX1662825	SRX129840	ERX681330
SRX3281986	ERX2004656	SRX313380
SRX392575	SRX2557093	ERX1852924
ERX1667448	ERX158501	ERX2085632
ERX094691	SRX658931	ERX1711423
SRX369226	SRX555855	SRX2535304
ERX154824	ERX1103586	ERX139292
SRX1886998	ERX660866	ERX086908
ERX139481	ERX1611855	ERX376454
SRX1885646	SRX566095	ERX1370849
ERX086930	SRX469597	ERX120680
ERX166880	ERX646930	ERX2093270
ERX110644	ERX209277	ERX147777
SRX3230823	ERX1972108	ERX209498
ERX490197	ERX1662838	ERX1103653
ERX1859277	ERX2004655	ERX1626304
ERX120732	SRX3070668	ERX680703
ERX385061	ERX086671	ERX949966
ERX166855	ERX360707	ERX209337
SRX2557022	ERX333123	ERX910776
ERX139362	SRX2516212	ERX456057
SRX463536	ERX505480	SRX1886799
ERX490243	ERX209459	SRX2551392
ERX085380	ERX221201	ERX139287
SRX252237	ERX2005686	ERX531895
ERX1998148	SRX2516184	ERX132415
SRX3279857	SRX392198	ERX1711374
ERX120715	ERX505450	ERX139409
ERX979936	SRX375547	ERX1933656
SRX2535421	SRX1886798	SRX3070713
ERX717900	ERX197796	ERX1711416
ERX1855428	ERX1098130	SRX2012786
ERX204853	ERX100621	ERX456052
SRX1887383	ERX1086497	ERX2004678
ERX531888	ERX451360	ERX2169767
ERX681082	SRX2417061	ERX154904
SRX672597	ERX1269168	ERX2169692
ERX505201	ERX349704	ERX456116
ERX717776	ERX2093148	ERX657981
SRX313319	SRX1887510	ERX025521
ERX1852846	ERX1952273	ERX947719
ERX1611876	ERX926419	ERX132350
SRX451120	ERX1269271	ERX513200
ERX470662	SRX1887057	ERX956750
ERX062458	ERX015349	SRX1422896
SRX566795	ERX1997657	ERX152012
ERX221165	SRX546090	ERX1662831
ERX979737	ERX062466	ERX505311
ERX330618	ERX359475	ERX490220
SRX364510	ERX2006429	SRX2557023
ERX506107	ERX100682	ERX458912
ERX681177	ERX025470	ERX680927
ERX1103606	SRX152463	ERX482567
SRX511754	ERX1666447	ERX140735
ERX158602	ERX389220	ERX062512
ERX139483	ERX1033678	ERX505083
ERX086654	ERX187482	SRX477171
ERX385489	ERX652673	ERX680658
ERX1662816	ERX001286	SRX3281940
ERX384635	ERX686852	SRX471097
ERX139246	ERX589421	ERX1150007
ERX384674	SRX422936	ERX680888
ERX1972089	ERX556695	ERX2085738
ERX1659301	ERX659325	ERX551573
ERX680637	ERX384968	ERX139400
ERX191977	SRX390859	ERX095328
SRX392125	ERX1998406	ERX333051
SRX886929	ERX349784	ERX140726
ERX505390	ERX016591	ERX1086752
ERX659630	SRX189842	ERX505379
SRX546116	ERX010243	ERX1830591
ERX1269498	ERX022161	ERX552153
SRX468085	ERX659260	ERX505373
ERX532066	ERX462204	ERX1120608
SRX468263	ERX505979	ERX1120459
ERX1997591	ERX1033662	SRX507203
ERX950047	ERX1120275	ERX492456
ERX186279	SRX1885439	SRX392509
SRX2122508	SRX659034	SRX391613
ERX092322	ERX100626	ERX686899
SRX567393	SRX392493	SRX1114302
ERX1933661	ERX1120402	SRX471094
SRX478082	ERX1114574	ERX1501092
ERX391981	ERX209423	ERX552057
ERX1770236	SRX364564	ERX376466
ERX1611892	ERX389223	ERX088522
ERX094886	SRX313384	ERX1120226
ERX1289111	SRX2556996	ERX1626282
ERX513878	ERX1834650	SRX152492
ERX2011664	SRX456490	ERX680940
ERX490306	ERX015900	ERX658774
ERX1033552	ERX359330	ERX1269235
SRX672582	SRX392258	ERX956606
ERX505418	ERX1886043	SRX392330
ERX490163	ERX2085728	ERX505973
ERX1711206	SRX659168	ERX717898
ERX2006562	ERX187442	SRX672620
SRX2551393	ERX505148	ERX470607
ERX451482	ERX1048178	SRX391621
SRX672601	ERX1086771	ERX451124
ERX657947	ERX658669	ERX1120368
ERX658987	ERX652643	SRX1605537
ERX252241	ERX451009	ERX275991
SRX456472	ERX657928	SRX1886737
SRX567423	ERX470717	ERX513184
ERX513478	SRX463354	ERX1120293
ERX147825	SRX392333	SRX007690
ERX1606204	ERX1666582	ERX186354
ERX212095	ERX470743	SRX392514
ERX674994	ERX325823	ERX085353
SRX313384	ERX2093217	ERX513413
ERX1103621	ERX1852843	ERX305121
SRX391703	ERX325855	ERX659000
SRX511778	ERX2093133	ERX950131
ERX209320	ERX405745	ERX212161
ERX2131559	ERX204832	ERX1120360
ERX1782580	ERX658711	ERX513347
ERX658935	ERX094857	ERX094619
SRX1884737	ERX1853099	SRX465658
ERX1299450	ERX979674	ERX209446
ERX1971895	ERX085336	SRX1887803
SRX981133	ERX136707	ERX062473
ERX1834603	ERX2012111	ERX532129
ERX110383	ERX513824	ERX1666633
ERX166897	ERX2093095	ERX490318
SRX1885567	ERX556751	ERX956752
ERX462094	ERX305187	ERX513727
ERX134926	ERX1114534	ERX139368
ERX659611	ERX212187	SRX364439
ERX196407	SRX368147	SRX285644
ERX252427	ERX1667399	ERX646403
ERX147837	SRX392508	ERX088482
ERX186274	ERX1793868	SRX2551539
ERX139581	ERX132368	ERX1666591
SRX1605521	ERX385482	ERX659641
ERX1626240	ERX2008666	SRX468283
ERX1859256	ERX462158	SRX465648
ERX513508	SRX359317	SRX422842
ERX482574	ERX594402	SRX313282
ERX718014	ERX086701	ERX513669
ERX147854	ERX132329	ERX513132
SRX2535396	ERX110877	ERX1299458
ERX207102	SRX2122560	ERX513246
ERX212268	SRX392395	SRX366330
SRX1884879	ERX1583743	SRX391530
SRX1497260	ERX1346214	ERX095306
ERX325905	ERX686613	ERX1859634
ERX1997671	ERX659352	ERX1852831
SRX2551505	ERX132420	ERX481642
SRX1886937	ERX212245	ERX1830513
ERX2003680	SRX1605503	SRX1051513
ERX2003548	ERX241113	ERX025536
ERX1222303	ERX284167	ERX096651
ERX658978	ERX552061	ERX094780
ERX196416	ERX096767	ERX652621
ERX389183	SRX659071	ERX462095
ERX086927	ERX110697	ERX513288
ERX061509	ERX1770169	ERX021298
ERX196409	ERX1864098	SRX158251
ERX186610	SRX2535241	ERX186363
ERX956618	SRX3070696	ERX1972176
ERX332987	SRX2700323	ERX359318
ERX807470	ERX1103534	ERX110794
ERX088478	ERX807536	ERX1033654
ERX552189	ERX658844	ERX1269261
ERX505191	ERX770170	ERX197832
ERX659660	ERX1120531	ERX1657193
SRX1114241	ERX556643	ERX979925
SRX521234	ERX680735	ERX770629
ERX1666553	ERX1269725	ERX411950
ERX384858	ERX1120632	ERX694947
ERX1150018	SRX1051511	ERX1501020
ERX1150139	ERX513690	ERX807565
ERX506004	SRX084530	ERX385530
ERX681182	SRX466425	ERX1834647
SRX467806	SRX1272240	ERX2004074
ERX1859647	ERX1606261	ERX1269759
ERX1126795	ERX712402	ERX042887
ERX238641	SRX367909	ERX325899
ERX186628	ERX717916	ERX202186
ERX451047	ERX1508008	SRX391617
ERX391860	ERX140762	SRX3070661
ERX349581	ERX030064	ERX455926
SRX1887614	ERX187640	ERX1830571
ERX646366	ERX659030	ERX635174
ERX325914	ERX120763	ERX116978
SRX449896	ERX1130806	ERX513343
SRX2551484	ERX470721	ERX1043703
ERX646292	SRX3281975	ERX1666281
ERX1492906	SRX555741	ERX1120438
SRX1886681	SRX2551399	ERX139321
ERX513155	ERX681202	SRX422958
SRX2535333	ERX204852	ERX950016
SRX392129	ERX116965	ERX370461
ERX209389	ERX490231	SRX1422836
SRX1885672	SRX467958	ERX1666495
ERX385012	SRX2551563	ERX1269118
ERX1086854	SRX364415	ERX166883
ERX096738	ERX926807	ERX2007926
SRX3070695	ERX956374	SRX1886824
ERX1666510	SRX373646	ERX349772
ERX2093274	ERX2073684	SRX762160
ERX1907038	SRX363660	SRX449868
ERX095268	ERX1998163	ERX552159
SRX189867	ERX1285973	SRX313361
SRX363524	SRX3230751	ERX2006910
ERX556729	ERX660880	SRX364251
ERX1793852	ERX531928	ERX513294
SRX1422849	ERX1666284	ERX505487
SRX364577	SRX1885606	ERX2003848
ERX462316	ERX025422	SRX1605494
ERX186289	ERX1711374	ERX015259
ERX2006938	ERX204847	ERX166864
ERX063182	ERX328697	ERX1628326
ERX552112	ERX658658	SRX158271
ERX513424	ERX1666617	SRX887099
SRX392382	ERX164837	ERX455930
ERX1033519	ERX505188	ERX717628
ERX1269493	ERX660930	ERX1086506
ERX349441	SRX451228	ERX384925
SRX1422902	ERX956813	ERX061466
ERX016588	ERX980167	ERX676535
ERX384932	ERX1662756	ERX1657217
ERX2011811	ERX717962	SRX2122455
ERX385045	SRX466261	ERX659123
ERX646220	SRX392381	SRX451281
ERX349619	ERX1770189	SRX1272234
ERX2004039	ERX148035	ERX1853110
ERX134728	ERX192013	SRX148216
SRX422941	SRX1884750	ERX022162
ERX2093287	ERX1662775	ERX284133
ERX1269014	SRX113234	ERX158515
SRX1884977	SRX659194	ERX956472
ERX1834594	ERX209384	ERX1785604
SRX155186	SRX1885413	ERX807510
SRX175972	ERX2012033	SRX477123
ERX376411	SRX1884867	SRX465649
SRX449950	ERX063166	ERX1101026
ERX506155	ERX717900	ERX209474
ERX284121	ERX016588	ERX2008594
ERX437082	ERX1606267	ERX1855601
SRX373442	ERX384787	SRX886969
ERX1711364	ERX646182	ERX015260
ERX276051	ERX1971983	SRX1886734
ERX2073720	ERX1971952	ERX096677
SRX359143	ERX956381	ERX241186
SRX158270	ERX1626024	ERX1933640
ERX712405	ERX2011742	SRX2219251
ERX096748	SRX2557137	ERX910818
ERX241139	ERX680639	ERX717991
ERX1770186	ERX061593	ERX909808
SRX3070706	ERX305146	ERX1120496
ERX2011892	SRX659226	SRX468286
ERX1662799	ERX1269457	ERX212133
ERX659064	ERX2006811	ERX505327
ERX2011679	ERX139602	ERX1033665
SRX981401	ERX132438	SRX2122519
ERX1120261	ERX139385	ERX451080
SRX3070693	SRX155340	ERX513821
SRX1114245	ERX103549	ERX680938
ERX451357	ERX209502	ERX376434
SRX2535549	ERX694898	ERX1103732
SRX555861	SRX449869	ERX490198
ERX360769	ERX1711354	ERX646394
ERX681057	ERX686623	SRX1886940
SRX2535573	ERX333083	ERX1662780
ERX1611814	ERX2004052	ERX2085664
ERX1048125	ERX910805	ERX2093206
SRX981398	ERX1086500	ERX1997624
ERX2093051	ERX462261	ERX221185
ERX092290	ERX166875	ERX158641
SRX2535243	SRX007695	SRX463063
ERX686680	SRX2551375	ERX462116
SRX364525	ERX178870	ERX1666662
SRX004563	ERX513635	ERX1834626
SRX1886583	ERX505359	ERX1852845
ERX659165	ERX349463	ERX956784
ERX1120390	ERX506012	ERX085224
ERX370458	ERX187484	ERX680876
ERX2004461	ERX681186	ERX910779
ERX551192	ERX139471	ERX025530
ERX456031	ERX1998070	ERX1492892
ERX2003872	ERX556639	ERX455919
ERX1583722	SRX368786	ERX132330
SRX363668	SRX369168	SRX375562
ERX1899595	ERX1150101	ERX456114
SRX886884	ERX980274	ERX505348
SRX471049	ERX451318	ERX1667447
ERX513685	ERX717941	ERX1289098
SRX3070630	ERX2012066	ERX140800
ERX1793817	SRX886998	ERX151994
SRX2535607	ERX451419	ERX1086754
ERX392003	ERX451282	SRX659267
ERX2003842	ERX1114558	ERX1711311
ERX551167	ERX1711260	SRX887125
SRX1116121	ERX556802	ERX551154
ERX2003828	ERX1657328	SRX2122479
ERX158628	ERX2187244	ERX513808
ERX204817	ERX956375	ERX1667239
ERX154800	SRX183021	ERX717719
SRX507203	ERX2012158	ERX015300
ERX956574	ERX360736	ERX717854
ERX389237	ERX2073747	ERX658772
ERX659050	SRX2219478	ERX085386
ERX1785718	ERX1820838	ERX1793935
ERX385189	ERX1626071	ERX2073590
SRX2219180	ERX158588	ERX1273572
ERX451150	ERX139439	SRX1886597
SRX3279880	SRX2122576	ERX1606269
ERX513431	ERX2011882	ERX152016
ERX1028007	ERX1033729	ERX1120310
ERX1662698	ERX556655	ERX015262
SRX422975	ERX2073637	ERX513607
ERX385365	ERX956458	ERX094681
ERX2085654	SRX555681	ERX451442
SRX392297	ERX492433	ERX956420
ERX1048206	ERX252227	ERX513147
SRX2535654	ERX385123	SRX1887111
SRX422966	ERX1508001	ERX114017
ERX136648	ERX1222233	SRX762118
SRX468128	ERX025424	ERX154937
ERX092365	ERX1972183	ERX085380
SRX1884983	ERX950064	ERX085350
SRX998333	ERX389161	SRX392348
ERX505324	ERX1180278	ERX1114572
ERX1048275	ERX1103666	ERX221124
SRX462874	ERX191959	SRX1885585
ERX187471	ERX202194	SRX359224
ERX807502	ERX505990	ERX1666374
SRX1884912	ERX646396	ERX910751
SRX422861	SRX548077	ERX506231
ERX2073704	ERX1028011	SRX392271
ERX1785565	ERX1662866	SRX465699
ERX652701	ERX333079	ERX1027968
SRX152721	ERX513263	ERX384834
ERX1952384	SRX463121	ERX490321
ERX460154	SRX3230791	SRX3070622
ERX681300	SRX1886986	ERX1120486
SRX3070651	ERX686690	ERX2073710
ERX349753	ERX2011951	SRX761735
ERX658694	SRX1885245	ERX657965
SRX1887005	ERX349570	ERX658843
SRX364414	SRX471018	ERX556831
ERX138328	ERX1269496	SRX368083
ERX1626241	ERX532009	ERX513366
SRX1051332	SRX1051561	ERX1647970
ERX025464	ERX252307	SRX146563
ERX154835	SRX476995	SRX456475
ERX1626024	ERX680795	ERX1114578
SRX468169	ERX385355	ERX909810
SRX886899	SRX1884983	ERX2005691
SRX1885350	SRX547974	SRX1051522
ERX2073618	ERX110865	SRX1887417
ERX681012	ERX015860	ERX238603
ERX551821	ERX686810	ERX063866
ERX178822	ERX139603	SRX392149
ERX139361	ERX120730	ERX1043721
ERX1033682	ERX151996	SRX998326
SRX364282	ERX659591	SRX368799
ERX1972195	ERX2085820	ERX062366
ERX241196	ERX2085655	ERX062290
SRX2557092	ERX085321	SRX1886663
ERX1785615	SRX1051403	ERX2008618
ERX658958	ERX659331	ERX980313
SRX567391	ERX207112	ERX1662773
ERX330823	ERX025533	ERX1852721
ERX349751	SRX145266	ERX451262
ERX020502	ERX505944	ERX552098
SRX1422845	ERX1299437	SRX368745
ERX1745830	SRX555669	ERX120753
ERX385397	SRX466262	ERX326075
ERX2006928	ERX063907	SRX3070599
ERX1492891	ERX192017	SRX2355490
SRX1885336	SRX1886848	ERX094874
SRX1885688	ERX551183	SRX555859
ERX166917	ERX325748	ERX658709
ERX384641	ERX513546	ERX284127
[truncated: 18,001 more rows]

## Sheet: 30000_genomes
Run_1	Run_2	Run_3
ERX134567	ERX158641	SRX560746
ERX513439	SRX2516143	ERX659053
ERX1853059	ERX1611925	SRX422844
ERX384735	ERX330759	ERX087070
ERX659616	ERX451402	ERX405753
ERX2003821	ERX2093277	ERX1852898
ERX1103682	ERX681037	ERX2085651
ERX686870	ERX1273535	SRX479720
ERX1370901	SRX359317	ERX1972090
ERX023550	ERX139596	SRX449887
ERX113331	ERX139231	ERX384882
ERX505504	ERX221194	ERX1126100
ERX1952391	SRX375547	SRX659000
ERX154802	SRX566912	ERX376413
SRX313353	ERX030069	ERX455931
SRX1885633	ERX1103659	ERX462292
SRX392129	ERX2008641	ERX094607
ERX532138	ERX2073610	SRX463523
ERX551115	ERX276179	ERX376411
ERX513164	ERX807564	ERX1500995
SRX392346	ERX513368	ERX680658
SRX364299	SRX2122480	SRX422822
ERX2011877	ERX451338	ERX2011857
SRX3070733	SRX470980	ERX1972093
ERX063946	SRX1885284	ERX1830556
ERX139389	ERX063855	ERX015896
ERX513341	SRX548084	ERX1606201
ERX2012147	ERX505227	ERX652677
SRX422963	SRX392221	ERX139534
ERX455859	ERX942826	ERX221192
ERX1711429	ERX2085737	SRX391548
ERX113339	SRX364476	ERX330719
ERX1852658	ERX2131409	SRX422864
ERX470658	ERX2012114	SRX1885312
ERX956463	ERX094843	ERX1770235
ERX134962	SRX1886881	SRX2551611
SRX373667	ERX110664	SRX2219384
ERX212102	ERX2085790	SRX2551596
ERX1830559	ERX116952	SRX998333
ERX405705	ERX807499	ERX139455
ERX1852976	ERX1852825	SRX1884875
ERX556771	SRX2557104	SRX392092
SRX368152	ERX1830557	SRX392530
ERX349732	ERX305178	SRX364460
ERX384666	SRX3230759	ERX139440
ERX1830478	ERX1852909	SRX1272207
ERX490352	ERX134968	ERX096668
ERX187635	ERX094627	SRX363611
ERX1268887	ERX1785612	ERX094644
ERX152034	ERX152048	SRX391566
ERX154879	SRX359157	SRX2551443
ERX187457	ERX303868	SRX148247
ERX1852886	ERX385448	ERX1628336
SRX658897	SRX364418	ERX1086807
ERX646954	ERX717635	ERX411950
ERX096664	ERX349486	ERX138308
ERX305152	ERX1629344	ERX980160
ERX166866	ERX1098137	ERX1269181
ERX376438	ERX001274	SRX422791
ERX252276	ERX1103647	ERX2011905
SRX363589	ERX385426	ERX025538
ERX139499	ERX1626044	ERX2085782
SRX359159	ERX646300	ERX1855418
ERX1830582	ERX506146	SRX467962
ERX063963	SRX313356	ERX531945
ERX1711302	SRX252238	ERX652708
SRX368868	ERX1820805	ERX680770
SRX467902	ERX349257	SRX1100357
ERX389205	ERX1150185	SRX1422906
ERX658807	ERX086962	ERX2004390
ERX2012140	ERX717851	ERX1657364
ERX1972223	ERX391904	ERX212174
ERX2006565	SRX2535566	SRX477173
SRX1884936	SRX511772	ERX505179
ERX062509	ERX1628286	ERX325962
ERX681049	SRX2535678	SRX566894
SRX659104	ERX1273537	ERX063177
ERX1666262	ERX926394	ERX330784
ERX513758	ERX389192	ERX061576
SRX252236	ERX042903	ERX659348
ERX384899	ERX910775	SRX887123
ERX1370973	ERX456046	ERX470695
SRX391542	ERX1126784	ERX348238
ERX506002	SRX2219238	ERX552028
ERX2011823	ERX1043657	ERX1859658
ERX1028039	ERX513579	ERX956574
ERX1852763	ERX807594	ERX094872
ERX139603	SRX375548	ERX186357
SRX392427	ERX455947	ERX110680
SRX1886990	ERX1048155	ERX1120482
ERX807491	ERX385394	ERX138294
ERX956446	ERX2085639	ERX134600
ERX138333	ERX330633	ERX909847
ERX1120630	ERX1711428	ERX110825
ERX506248	ERX451112	ERX1666342
SRX2551478	ERX349701	ERX385515
SRX1887621	SRX363633	SRX364251
SRX1887410	ERX384932	SRX659241
SRX567362	SRX1886843	ERX531882
SRX1884737	SRX464641	SRX2551469
SRX456480	SRX1051444	ERX2093030
ERX187418	ERX2187203	ERX132410
SRX1051346	ERX451330	ERX1626150
ERX385205	SRX659079	SRX1885473
ERX1830488	ERX025447	ERX979805
ERX1103720	ERX681012	ERX1048139
ERX186884	ERX1785638	SRX143341
ERX551168	ERX1269176	SRX1887559
ERX2004477	ERX2004353	ERX1086802
ERX267670	ERX105415	ERX1120440
ERX505918	ERX088513	ERX326069
ERX2131624	SRX148221	ERX196458
ERX1626162	SRX363652	ERX349563
ERX552159	SRX1886803	ERX287423
ERX095331	ERX325993	ERX513535
ERX223855	ERX221153	ERX1100997
ERX556814	SRX364528	ERX062376
ERX770174	ERX910056	SRX1886746
ERX1972151	ERX209359	ERX152006
ERX513759	ERX2003870	ERX376396
SRX1885765	ERX001294	ERX2085785
ERX1611968	ERX1785618	SRX467879
ERX1859257	SRX375529	ERX552214
ERX1662717	ERX1666229	ERX1834694
ERX2004338	ERX088542	ERX158513
SRX1886620	ERX513605	ERX186847
SRX468258	ERX1997663	ERX094675
ERX1583768	ERX1626024	ERX1666502
ERX437073	SRX1885645	SRX2535492
ERX333104	ERX385364	SRX3281980
ERX305117	SRX2219269	SRX368746
ERX1666578	ERX1952337	SRX1887075
SRX373631	SRX1885674	ERX1711422
ERX646482	SRX391555	SRX1741301
ERX1820796	ERX166846	ERX221156
SRX392420	ERX094686	ERX326077
ERX979724	ERX384637	ERX1501018
ERX652720	ERX349458	ERX1785732
ERX1820825	ERX094811	ERX2085743
ERX166888	ERX926380	ERX062534
ERX1269726	ERX950136	SRX392130
ERX956723	ERX1606198	ERX2073584
ERX681197	ERX490143	ERX646402
ERX385227	ERX1830559	ERX1972014
ERX110774	SRX1885244	ERX926388
ERX154908	ERX1915110	ERX166853
ERX349706	ERX025457	ERX186610
SRX422971	ERX681092	ERX196382
ERX349693	ERX686749	ERX025447
SRX392201	ERX385302	SRX659283
SRX1884968	ERX490295	SRX1793892
ERX2004689	SRX1884972	ERX330707
SRX471098	ERX551558	ERX556686
ERX455895	SRX566925	SRX467741
SRX359264	ERX658942	ERX238599
ERX490207	ERX1611958	ERX909830
ERX979828	ERX197835	ERX212266
ERX1657342	SRX451129	SRX1793940
SRX1886887	ERX047901	ERX1120587
ERX061590	ERX333136	SRX2535254
ERX1035214	SRX554835	ERX1286010
ERX2003728	ERX063821	ERX100640
ERX1657320	ERX490120	ERX252192
ERX100712	ERX212091	ERX1998124
SRX364610	ERX2073618	SRX555737
SRX364279	ERX087041	ERX2004058
SRX659215	ERX460155	SRX463495
ERX2093065	ERX284146	ERX385458
ERX552119	SRX172509	ERX1120378
ERX385178	ERX680701	SRX076430
ERX2073644	ERX2003687	ERX1852850
SRX467909	ERX062434	ERX1793802
SRX1887825	SRX467714	ERX451268
ERX062443	ERX717755	ERX147770
ERX1997674	SRX658987	SRX1887368
ERX1628287	ERX015566	ERX148028
SRX160365	ERX330868	SRX2122463
SRX567391	SRX1051405	SRX2219177
SRX463603	ERX1666384	ERX384644
SRX2535471	ERX652703	SRX2535340
SRX129598	SRX1272260	ERX086994
ERX139516	SRX465706	ERX505485
ERX092325	ERX088496	ERX132422
ERX910779	SRX449912	ERX513500
ERX1626318	SRX1887656	ERX513364
ERX2093257	ERX658889	ERX1628307
ERX166860	ERX166883	ERX1852955
ERX956770	SRX1885071	ERX158515
SRX479807	ERX384757	ERX950145
ERX1830515	SRX887088	SRX364609
ERX197817	ERX594406	SRX2219280
ERX134986	SRX373650	ERX505927
ERX2073607	ERX660942	ERX325875
ERX330670	ERX770140	SRX887046
SRX2122510	SRX422849	ERX132343
SRX364490	SRX1884790	ERX552162
ERX513298	ERX490380	ERX694897
ERX2085665	SRX1887447	ERX1033653
ERX096696	SRX2417059	SRX1886956
ERX680889	ERX1666261	SRX129597
SRX511800	ERX113970	SRX1422879
SRX887035	ERX1043709	SRX887051
ERX187546	ERX186282	ERX492479
ERX681294	ERX1043665	ERX1606214
ERX1150049	SRX422856	ERX680680
SRX373678	ERX686853	SRX449813
SRX1884897	SRX659013	SRX2012778
ERX1711274	ERX505356	ERX490289
SRX368058	ERX1666219	ERX1830569
SRX1885576	ERX1853019	SRX148273
SRX887146	ERX116982	ERX659637
ERX505243	ERX092337	ERX658997
ERX1103715	SRX451240	ERX1101001
SRX477024	ERX1149571	ERX178916
ERX712405	SRX1114358	ERX2093274
ERX166850	ERX513643	ERX110678
ERX385532	ERX659300	ERX209269
ERX209334	ERX154826	ERX105400
ERX1583716	ERX658921	ERX1711259
SRX2557128	ERX686637	ERX2004416
SRX1885635	ERX1098158	ERX134594
ERX1972104	ERX349668	SRX391620
ERX284208	ERX1098135	ERX2003836
ERX221159	ERX686822	ERX063967
ERX158509	SRX465670	ERX646378
ERX513426	SRX1837668	ERX807558
SRX451551	ERX1998046	ERX187621
ERX096655	ERX1659316	ERX2007912
ERX276062	ERX1972056	ERX1751637
SRX368875	ERX505110	ERX384715
ERX1120324	SRX451288	SRX1051555
ERX197814	ERX659138	ERX1103665
SRX368123	ERX326107	ERX202299
SRX511801	SRX567868	ERX094761
ERX1611767	ERX556831	ERX513522
ERX1666233	ERX658926	ERX552041
ERX100653	ERX979790	SRX1885425
ERX1997660	ERX2011570	SRX363514
SRX2122590	SRX340882	SRX467799
ERX085395	ERX030074	ERX2093133
SRX762000	SRX451127	SRX886899
ERX086995	ERX1086508	ERX186933
ERX462143	ERX551147	ERX513322
SRX392349	ERX658819	ERX956824
ERX135012	ERX462094	ERX1657363
SRX1886899	SRX368024	ERX1998110
ERX132357	ERX674900	ERX490166
ERX360713	ERX451388	ERX2008687
ERX1628268	ERX241145	ERX063180
ERX681263	ERX267966	ERX513233
SRX1886676	ERX910742	ERX1971914
SRX1885242	ERX1830614	ERX1998469
SRX456486	ERX505109	ERX950093
ERX1120471	ERX1933624	ERX490242
SRX1885015	ERX1150137	ERX2006937
SRX391552	ERX1770130	SRX004576
ERX376479	SRX463773	ERX492507
ERX910788	SRX451298	ERX1269215
ERX1626289	SRX1114314	SRX659026
ERX1830523	ERX456058	ERX252249
ERX349758	ERX360744	ERX061597
ERX088502	ERX680674	ERX1785652
ERX770658	ERX061463	SRX2557054
SRX367922	ERX505317	ERX712405
SRX464157	ERX139329	ERX717797
ERX158546	SRX1885364	ERX202184
ERX267962	ERX2012031	ERX717929
ERX2085590	ERX384765	ERX252359
ERX770673	ERX2004665	SRX502277
ERX506088	ERX086653	ERX158599
ERX191966	SRX392089	ERX1606256
ERX460152	ERX096766	SRX473244
ERX022951	ERX2073729	ERX505420
ERX1853065	ERX158511	SRX1605528
ERX385440	SRX566915	ERX042912
SRX465666	SRX3070731	ERX252263
ERX513450	ERX348243	ERX1626090
ERX1834684	ERX1666366	SRX368045
ERX1785578	SRX1886743	ERX1033701
ERX391896	ERX956382	ERX680865
SRX451108	SRX392258	ERX2012130
ERX087129	ERX328681	ERX134721
ERX942825	ERX2093235	ERX062386
ERX001274	ERX1315001	ERX2131591
ERX2093043	SRX1884952	SRX1885737
ERX681020	ERX659623	SRX1886733
SRX1885548	SRX463715	ERX2003893
ERX139424	ERX1997608	ERX134715
ERX2085596	ERX1830490	ERX1611829
ERX532062	ERX095273	ERX147791
ERX1101017	SRX183010	ERX086940
SRX1885356	ERX154873	ERX276172
SRX1887599	ERX979771	ERX462309
SRX1497264	SRX2248770	ERX333112
ERX686731	ERX2073757	ERX770633
ERX686768	SRX451257	ERX660864
SRX1884886	ERX1834663	SRX2535676
ERX1711310	ERX092323	ERX202166
ERX556772	SRX468102	ERX807471
ERX333131	ERX207112	ERX717886
SRX1885287	ERX676512	SRX565735
ERX385151	ERX349624	ERX506147
SRX1837669	ERX462107	ERX1666647
ERX1971996	SRX2012826	ERX2004412
ERX505220	ERX439269	SRX1887009
SRX2535167	SRX1051316	SRX467818
ERX980155	ERX694948	ERX770612
ERX212196	SRX1051376	SRX1887678
ERX1626012	ERX947722	ERX551143
ERX252231	SRX507301	ERX1086844
ERX325980	ERX132467	ERX1501090
ERX513431	SRX2535677	ERX1114518
ERX717778	ERX186904	SRX2219796
ERX2085721	ERX505512	ERX1048107
ERX1269447	ERX680715	ERX513294
SRX887135	ERX2011540	SRX364508
ERX1647998	SRX1887838	SRX566881
ERX352914	ERX015868	ERX513827
ERX136722	ERX1033738	ERX531927
ERX360767	ERX209511	ERX186915
ERX1859657	SRX887118	SRX554836
ERX956356	ERX956799	ERX063168
ERX979919	SRX1605471	ERX674992
ERX1659857	ERX332998	ERX646470
ERX2073606	ERX209564	ERX490159
ERX451373	ERX1033569	ERX094708
ERX2004697	SRX451265	ERX1626113
SRX175994	ERX956696	ERX209361
ERX152073	ERX513497	ERX658743
SRX2551521	ERX063954	SRX3070597
ERX1834658	ERX551807	ERX241161
ERX385505	ERX646352	ERX207096
ERX062287	ERX1098190	ERX1666240
SRX1044983	ERX1657242	ERX470753
ERX956712	ERX506265	SRX1884787
ERX658783	ERX513803	SRX368002
ERX505078	SRX1886631	ERX2011759
ERX1370968	ERX1666253	ERX1048110
SRX1884871	ERX1370898	ERX252174
ERX956766	ERX2003721	ERX1666604
ERX1086506	ERX979721	ERX681134
ERX095292	ERX513708	ERX086678
ERX015344	SRX313384	ERX1103679
ERX505522	ERX158604	ERX505469
ERX2004040	SRX2516214	ERX513735
ERX384762	SRX658979	SRX887056
SRX1886958	ERX1834667	SRX658879
ERX1859264	ERX267965	ERX1711409
ERX1933681	ERX506195	ERX275987
ERX135010	ERX470756	ERX2131470
ERX1662842	ERX1997591	ERX015596
SRX2535199	SRX363589	ERX659326
SRX1056058	ERX455926	SRX375513
ERX015895	ERX186306	SRX1605497
SRX463643	ERX2008717	SRX1885760
ERX385457	ERX680876	ERX694905
ERX506197	ERX658727	SRX1887565
ERX1086520	SRX392162	SRX363539
ERX659015	ERX096736	ERX1273574
ERX139508	ERX659232	SRX392587
ERX333117	SRX152518	SRX1887626
SRX2012825	ERX1501078	ERX1269112
SRX567879	ERX139238	ERX646212
ERX513878	ERX276103	SRX373646
ERX139383	ERX2085657	ERX451121
SRX2535575	ERX061536	ERX1907076
SRX373618	ERX196448	SRX1116131
SRX422938	ERX238615	SRX129622
ERX490197	ERX1972196	ERX359444
ERX451237	ERX1048157	SRX1887476
ERX505112	ERX154895	ERX376438
ERX956816	SRX449887	SRX463360
ERX110658	ERX1370928	ERX1852879
ERX2011625	ERX1859662	ERX675040
ERX010273	ERX276161	ERX556739
ERX1149997	ERX950100	SRX129624
SRX560729	ERX1907097	ERX113994
ERX552067	ERX110739	SRX1887767
ERX1830472	ERX1667244	ERX807462
ERX676566	ERX061578	ERX1711345
SRX1886789	ERX1229328	SRX555664
SRX313331	ERX1114514	ERX956599
SRX183024	ERX807507	ERX154942
ERX686728	ERX1103725	ERX1971954
SRX473183	ERX325821	ERX094605
ERX212162	ERX1657245	SRX554800
SRX462950	SRX392336	ERX094638
ERX676555	ERX105450	ERX2085789
ERX1285948	ERX1820889	ERX674897
ERX513354	ERX532148	ERX1711407
ERX1611895	ERX2003840	ERX062378
ERX659062	SRX392142	SRX367915
ERX956813	SRX148225	ERX1972187
ERX470711	ERX2004655	ERX186852
ERX552180	ERX1711329	ERX657960
ERX330804	SRX1886738	SRX1887511
ERX1222197	ERX1907031	ERX556812
ERX1086817	ERX2093211	ERX2187203
SRX369176	ERX1120420	ERX451468
ERX2169766	SRX567854	ERX1162575
ERX956673	SRX3230774	SRX363630
SRX150182	ERX451354	ERX1770211
ERX025490	ERX2093072	ERX470705
ERX1222232	SRX464555	ERX1666220
SRX152483	ERX384740	ERX360740
SRX373643	ERX513421	ERX326020
ERX2003543	ERX385056	ERX674984
ERX021329	ERX1667400	ERX1853084
ERX349622	SRX2535624	ERX1830604
ERX1972187	ERX001244	ERX681036
ERX979837	ERX095324	SRX659024
SRX031458	ERX950142	ERX1027966
ERX221181	SRX359325	ERX681045
ERX2012021	ERX202218	ERX1853062
ERX462205	ERX717930	ERX505444
ERX086999	ERX238621	ERX658650
ERX2012117	ERX1405531	ERX552145
ERX462119	SRX468117	ERX359438
ERX1120356	SRX1887094	ERX2003783
SRX1885331	ERX979839	ERX063852
ERX1150040	ERX094730	ERX1666404
ERX385438	ERX451309	ERX138290
ERX1657338	ERX681282	SRX2535436
ERX2073640	SRX364579	ERX659131
ERX025449	ERX134570	ERX1972030
ERX110751	ERX085496	ERX2131596
SRX462932	ERX2003772	SRX145212
ERX333032	ERX186914	ERX094695
ERX513238	SRX1885008	ERX2004386
ERX506241	ERX325850	SRX554582
ERX376403	SRX507322	ERX942882
ERX1952421	ERX451463	ERX385197
ERX552176	SRX468078	SRX887077
ERX1952390	SRX468232	ERX276058
ERX025477	SRX1154227	ERX063815
SRX1885798	ERX042900	SRX2557136
ERX686792	ERX1162598	ERX2012045
SRX1051407	ERX021302	ERX1626204
ERX675026	ERX062418	SRX1887492
ERX1971914	SRX2557132	ERX950141
SRX659120	ERX1859260	ERX113395
ERX646895	SRX998349	ERX552061
ERX192001	ERX087109	ERX646398
ERX015267	ERX252413	SRX2515452
SRX463813	ERX513693	ERX552182
ERX384333	ERX513201	ERX1299411
ERX1785697	ERX1150119	ERX658804
ERX686663	ERX532000	SRX364581
ERX1033676	ERX1583763	ERX1785621
ERX1269509	ERX513552	ERX2004459
ERX462157	ERX276172	ERX451244
ERX1628247	ERX652678	SRX1887429
SRX672553	ERX110650	ERX1043709
ERX333099	ERX2131662	ERX134971
ERX238614	ERX252218	ERX1666520
ERX384801	SRX1887012	ERX385475
ERX513608	ERX100668	ERX1626165
SRX2551602	SRX2557045	ERX2085592
ERX113356	ERX1662331	SRX1885132
ERX658685	ERX2012121	ERX196468
ERX134725	ERX1150108	ERX2093045
ERX1035233	ERX807412	SRX1886964
ERX2008729	ERX139511	ERX657933
ERX187569	ERX910768	ERX490175
ERX349605	ERX202285	ERX956694
SRX2556993	ERX085389	ERX132465
ERX325999	ERX1657290	SRX392112
ERX120712	ERX186338	ERX1028022
ERX490339	ERX1222248	ERX1666379
ERX110761	SRX422989	ERX532065
ERX717774	ERX241121	ERX910739
ERX284119	ERX909877	SRX659030
ERX191980	SRX449918	ERX1666407
SRX1885809	ERX405682	ERX950100
SRX2122513	ERX552123	ERX062478
SRX1885686	ERX021669	ERX2131431
SRX2551466	SRX1886930	ERX085358
ERX1711383	ERX506022	SRX1886841
ERX252194	ERX154910	ERX659061
ERX1611990	ERX1048258	ERX2006425
ERX110860	ERX100619	SRX555876
SRX148262	ERX389256	ERX015309
ERX241140	ERX095318	ERX451074
SRX466228	ERX330906	ERX087114
ERX212100	SRX451131	ERX1770149
ERX391912	ERX063882	ERX330825
ERX1269191	SRX1422918	ERX513475
ERX1048259	ERX389294	ERX1770263
ERX910047	ERX349488	ERX113405
SRX2551475	SRX886902	ERX1666229
ERX490289	ERX1972212	ERX1659863
ERX276132	SRX3070733	ERX680713
ERX470725	ERX212098	SRX2535680
SRX2219588	ERX349531	SRX368149
ERX061558	ERX1269472	SRX469608
ERX325797	ERX2012018	ERX505530
ERX330623	SRX3070686	ERX139567
SRX1272256	ERX551574	ERX138369
SRX465663	SRX364345	SRX463533
ERX950146	ERX956388	ERX1048142
SRX1884998	ERX1628250	ERX1370969
ERX1499383	ERX1103635	ERX094886
SRX422829	ERX147831	ERX2011934
ERX333132	SRX1885713	ERX389308
ERX1086766	ERX1853033	ERX087066
ERX022941	ERX2004352	SRX422805
ERX325959	SRX368007	SRX761952
ERX328689	ERX551815	SRX1886817
ERX1492881	ERX1033563	ERX349467
SRX364263	ERX460149	SRX1051391
SRX392588	SRX1886890	ERX680666
ERX680655	ERX2011690	ERX686605
ERX462294	ERX384715	ERX384643
ERX094700	ERX956722	SRX2551581
ERX556651	ERX385127	SRX466418
ERX110373	ERX158632	SRX2557011
ERX1611800	ERX1666217	SRX1885222
ERX659665	ERX1834711	SRX364555
ERX025491	ERX405668	ERX376483
ERX717824	ERX178828	ERX212249
ERX552087	ERX385417	ERX1626111
SRX467803	ERX204870	ERX132368
ERX330821	ERX1915102	ERX554481
SRX368077	SRX148211	ERX956511
ERX594402	ERX1027818	SRX560756
ERX140762	ERX087111	ERX158596
ERX2093207	ERX807473	ERX2006561
ERX092353	ERX451301	ERX025450
ERX1033591	SRX467821	ERX1952433
ERX186339	ERX505362	ERX1149539
ERX1370875	ERX061517	SRX566091
ERX1043679	ERX926306	ERX1793774
ERX1100986	ERX021670	ERX209490
ERX1933640	ERX513321	ERX694938
ERX062333	ERX513773	ERX416251
SRX477019	SRX1885780	ERX686758
ERX1830560	ERX658767	ERX1162602
ERX686582	ERX910751	ERX492441
SRX422866	ERX389178	ERX1120208
ERX062404	SRX560729	ERX470605
ERX110653	ERX2131488	ERX389311
SRX2219209	SRX160064	ERX1933595
ERX113364	SRX511747	ERX1972165
ERX807487	SRX400093	ERX1793862
SRX392116	ERX178903	SRX1116124
SRX507204	ERX2085773	ERX100620
ERX1830462	ERX1103564	ERX1859276
ERX330904	ERX1666618	ERX1952427
SRX313350	SRX004582	ERX1972101
ERX451251	ERX325836	SRX1114340
SRX672650	ERX1997637	SRX1114323
ERX556635	ERX384741	SRX473226
ERX1100998	ERX1103712	SRX1885346
SRX468102	ERX1048279	SRX1886891
SRX1886830	SRX1885741	SRX477005
ERX238605	ERX305161	ERX451254
ERX197776	ERX1611884	ERX1998474
SRX3070641	ERX646395	ERX147782
ERX147790	SRX2557109	ERX694883
ERX385355	SRX364211	ERX658852
ERX926722	SRX555821	SRX375588
ERX096766	ERX556632	ERX389306
ERX552068	ERX658774	SRX887129
ERX513174	SRX373706	SRX476991
SRX2515450	ERX384638	ERX1915115
ERX980168	ERX015367	ERX1114501
SRX1887440	ERX2073730	ERX1785645
ERX680972	SRX1887782	SRX373495
SRX1887684	ERX1043696	SRX2012817
ERX276143	SRX364590	ERX1933634
ERX462237	SRX465696	ERX556619
ERX532034	ERX1285993	SRX1051431
ERX1830512	ERX1666564	ERX389160
ERX209418	SRX313276	ERX110689
ERX1222268	ERX1103591	SRX1886614
ERX209568	ERX1114521	ERX110392
ERX551130	ERX187457	SRX1887520
SRX1114349	ERX1907115	ERX1611757
ERX1666224	ERX492464	ERX456051
ERX147955	ERX2093120	ERX926721
ERX2131654	ERX2012152	ERX1299360
SRX449899	ERX909864	ERX1626181
ERX1126830	ERX095313	ERX392007
ERX1626071	ERX2012093	ERX1120336
ERX482630	SRX466301	ERX1222233
ERX718008	ERX513696	SRX390940
ERX980281	ERX1086783	ERX326048
ERX153347	ERX376405	ERX1972062
ERX1150110	ERX385104	SRX363627
ERX352910	SRX1885718	ERX330823
ERX451030	ERX513690	ERX330648
ERX207121	ERX451467	ERX360780
ERX085318	ERX1933601	ERX2011938
ERX492442	ERX1626184	SRX1885266
ERX088484	ERX325797	SRX390929
ERX385033	SRX2535636	ERX2008701
ERX2011582	ERX513169	ERX092338
ERX1666342	ERX1666305	ERX1770154
ERX086680	ERX556715	ERX330667
ERX094785	ERX1770225	ERX1997666
SRX373465	SRX761990	ERX2012007
ERX2131665	ERX456006	ERX349661
ERX1150140	ERX252309	SRX2535635
ERX456004	SRX1885526	ERX482597
SRX392273	ERX151995	ERX105475
SRX1885760	ERX681301	SRX477066
ERX531866	ERX681084	ERX956780
ERX187563	ERX505937	ERX187614
SRX1887756	ERX1830488	SRX1885395
ERX139261	ERX1834608	ERX717717
ERX2085796	ERX021357	ERX556604
ERX062535	ERX979747	ERX1971902
SRX1885347	SRX2557006	ERX910759
ERX659063	SRX3230804	ERX979699
ERX2006942	SRX659161	SRX463712
ERX385191	ERX2012020	ERX2085594
ERX1120396	ERX221129	SRX1051482
SRX449801	ERX196431	SRX465664
SRX981389	ERX2008744	SRX390959
SRX1605477	ERX646361	ERX2131517
ERX1657257	ERX1785691	SRX359223
ERX2085654	ERX513333	ERX807579
ERX456045	ERX154789	ERX2004689
SRX364491	ERX532095	SRX1051559
ERX1662797	ERX1852973	ERX1830477
ERX2004671	SRX392225	ERX252200
ERX1043688	ERX926337	ERX646383
SRX373446	SRX3279851	SRX364347
ERX030082	ERX384789	SRX367917
SRX364419	ERX238632	ERX389269
SRX1887695	ERX1971946	SRX477166
ERX675060	ERX385083	SRX359219
SRX3070699	SRX392392	SRX463234
ERX2131677	SRX1885428	SRX364490
SRX2557109	ERX556606	ERX326022
ERX100702	ERX147977	SRX2535621
ERX333079	ERX1048216	ERX456086
ERX158659	ERX646401	ERX680752
ERX659210	ERX513510	ERX979802
ERX506146	ERX1647948	SRX477088
ERX505199	SRX463131	ERX980258
SRX2551409	ERX658798	ERX252211
ERX241144	SRX471097	ERX154830
ERX085310	SRX1605502	SRX463695
ERX1626239	ERX221192	ERX660865
ERX1120435	ERX680867	ERX1606180
SRX381344	ERX139528	SRX390961
ERX980223	ERX132382	SRX981133
ERX482588	ERX1952311	ERX1126810
ERX531982	ERX646226	ERX1662731
ERX1998101	ERX506119	ERX303889
ERX1830591	ERX1120283	ERX1048233
ERX646257	ERX659365	ERX113327
ERX1299397	ERX979682	ERX646381
SRX367965	ERX2011541	ERX1657252
ERX063961	ERX680713	SRX1885041
SRX566796	ERX980198	ERX238627
SRX368746	SRX467746	SRX392218
ERX062435	SRX1884934	ERX717858
ERX2003556	ERX110634	ERX391879
ERX202201	ERX470607	ERX1114461
ERX1972010	ERX652649	ERX241168
SRX463532	ERX1103521	ERX022513
ERX980319	ERX284119	SRX2088186
ERX1269448	SRX1884776	ERX556660
ERX104846	ERX1583754	ERX2008641
ERX135015	ERX134714	ERX1785709
SRX659246	ERX1971934	ERX2131478
ERX1820821	ERX328698	SRX135122
SRX391629	ERX556810	ERX187660
SRX659258	ERX717760	ERX657938
SRX887139	SRX392406	ERX926415
ERX095325	SRX473220	ERX1662799
ERX113367	ERX717646	ERX1086781
ERX1972137	ERX2004407	ERX686844
ERX158565	ERX1583756	ERX659321
SRX1884848	ERX385377	ERX513312
SRX1885725	ERX095267	ERX551099
ERX385127	SRX1887548	ERX1952417
SRX466295	SRX555641	ERX191976
SRX467816	ERX2011993	ERX359412
ERX2012090	SRX254283	ERX100625
ERX1098183	ERX1103554	ERX1270240
ERX110737	ERX1626302	ERX1859266
ERX1086853	ERX096642	ERX1628260
SRX1272198	SRX548543	SRX659158
ERX531879	ERX385227	ERX025557
ERX1269475	ERX178889	ERX770667
ERX2011662	ERX120678	SRX313286
SRX2551589	ERX207137	ERX513677
ERX956658	ERX505137	SRX565738
ERX482544	SRX368095	ERX556696
SRX1885369	ERX1659308	ERX1830575
SRX1272189	SRX368068	ERX470717
SRX449943	SRX1044930	ERX956456
SRX007675	ERX1289105	ERX349452
SRX422901	ERX980180	SRX1051433
ERX1611773	ERX646411	ERX1785734
ERX1852875	ERX385064	ERX681094
SRX466229	ERX385409	ERX2085613
ERX120716	ERX1711198	ERX252270
SRX1886655	ERX120763	ERX187570
ERX949997	ERX389303	ERX349743
ERX1793875	ERX385286	ERX1785733
ERX1048140	ERX1583788	ERX458917
ERX1834597	ERX659353	ERX330734
ERX139257	SRX470953	ERX360707
ERX1120468	ERX1626271	ERX389169
SRX1051546	ERX552047	ERX391878
ERX284438	ERX114015	ERX556644
SRX2557087	ERX552069	SRX1884966
ERX385055	ERX1711306	ERX451216
ERX1952314	SRX566068	ERX333022
ERX1150145	ERX389203	ERX770675
ERX221176	SRX2516192	SRX392257
ERX092343	SRX2535504	SRX465711
ERX674903	SRX368812	ERX1662743
ERX384951	ERX686811	ERX1269214
ERX1120312	ERX1886046	SRX1051541
ERX330619	SRX129602	ERX1583766
ERX956523	ERX680913	ERX120711
ERX086928	ERX2093046	ERX909833
ERX1668474	ERX328701	ERX1150027
ERX022521	ERX284183	SRX2535299
SRX477114	SRX368039	SRX659136
ERX267987	ERX680656	ERX717835
SRX146589	SRX1886928	ERX154969
ERX462064	ERX1143863	SRX1053864
ERX349741	ERX158563	SRX2557097
SRX152467	SRX366337	SRX1884789
ERX094849	ERX681156	ERX154925
SRX391703	ERX1314999	ERX252397
ERX2011679	ERX1269124	ERX148015
ERX979683	ERX330795	ERX330924
ERX2007901	ERX490233	ERX956578
SRX565739	ERX187496	ERX389267
ERX1626120	SRX2219566	ERX134604
SRX1887463	ERX681138	ERX658659
ERX451481	ERX807598	ERX1114495
ERX2011663	ERX1222256	ERX532147
SRX160374	ERX680708	ERX462117
ERX110381	SRX511755	ERX490360
ERX164919	SRX1884850	ERX202276
ERX384868	ERX303914	ERX061616
SRX451519	ERX980228	ERX2093108
SRX672557	ERX676507	ERX1711430
SRX1885416	ERX1770248	ERX1852698
ERX2073698	ERX646172	ERX164846
ERX717885	SRX373711	SRX555798
ERX680985	ERX186557	SRX368930
ERX909882	ERX333049	SRX1051416
ERX2011675	ERX462134	SRX659133
ERX096747	ERX1971937	SRX1114322
ERX1027961	ERX166924	ERX104852
ERX1222220	ERX1657228	ERX462217
ERX1852702	SRX391571	SRX392482
ERX2131400	ERX652764	ERX1149553
ERX552142	ERX2011573	ERX333096
ERX1820777	ERX349431	SRX476992
ERX086911	ERX1711324	SRX1497264
SRX363607	ERX1972224	ERX1114469
ERX303880	SRX3282376	ERX328715
ERX1659852	ERX551148	ERX1150026
SRX659019	ERX513882	ERX718001
ERX178856	ERX462146	ERX2003862
ERX505928	ERX116914	ERX139282
ERX1830604	ERX1114564	ERX2006418
SRX464666	SRX392436	ERX139588
ERX154913	ERX1971969	ERX023570
SRX2557082	ERX1626192	ERX451020
SRX463773	ERX505217	ERX1043647
ERX1043664	ERX1657309	ERX470682
ERX276003	ERX2008692	ERX680915
ERX531942	ERX556768	ERX391943
SRX2012784	ERX2131461	ERX1150051
SRX886884	SRX672615	ERX1149564
SRX2219184	ERX062447	SRX1884957
ERX238602	SRX364244	ERX659666
ERX513787	ERX147768	SRX2122511
ERX551197	ERX513640	ERX187687
ERX042908	ERX513265	ERX1103563
ERX164824	ERX1647984	SRX1885606
SRX392247	ERX349236	ERX063956
SRX2417058	ERX1785640	ERX980166
ERX140755	ERX1628317	ERX187649
SRX761834	SRX560744	SRX145206
ERX513729	ERX2093208	SRX148262
ERX151996	ERX1314974	ERX349570
ERX513659	ERX1998049	ERX1785694
ERX554483	ERX305193	ERX062317
ERX980256	ERX385162	SRX658947
ERX1033701	ERX1583742	ERX506010
SRX313343	ERX681075	ERX551147
SRX1887019	ERX153321	ERX646919
ERX482626	ERX686768	ERX086986
ERX153360	ERX1998130	ERX506056
ERX1086713	ERX2004446	ERX238583
ERX1269057	ERX2003851	ERX326080
ERX152031	ERX505064	ERX360728
ERX187483	ERX513144	ERX2008712
ERX136649	ERX1662726	ERX391914
ERX1269498	ERX330622	ERX153347
SRX1114265	ERX956699	SRX672660
ERX1370928	ERX153340	ERX085330
ERX451102	ERX451237	SRX548499
ERX505066	SRX392291	ERX1785670
SRX1114301	ERX1120414	ERX1864094
SRX658885	ERX134689	ERX087051
ERX086657	ERX455892	ERX717870
SRX476996	ERX658828	ERX330645
ERX482548	ERX505275	SRX007679
ERX385503	ERX1907037	ERX1162570
ERX1711312	ERX556722	ERX451324
ERX1048131	ERX513859	SRX007692
ERX187647	ERX451039	ERX223849
ERX1286021	ERX061623	ERX1770237
ERX276136	ERX187565	ERX132332
ERX1501015	ERX1101019	ERX349722
ERX166899	ERX1162600	ERX1820853
ERX330859	SRX1884865	ERX330822
ERX513339	ERX197813	ERX2003844
ERX087021	ERX658962	ERX1626275
SRX1885620	ERX1626307	ERX120747
SRX2147149	ERX086941	ERX2131552
SRX2516208	ERX658831	ERX1299466
ERX686709	SRX146583	ERX094848
ERX1830501	ERX1103718	ERX2093163
SRX1887386	ERX646170	ERX186650
ERX252368	SRX1422908	ERX116918
ERX717967	ERX204893	ERX455873
ERX551096	ERX646298	ERX389165
SRX363522	ERX470737	ERX2005694
SRX313298	ERX221195	SRX451254
SRX1887488	ERX539055	ERX1793776
ERX1286012	ERX349211	ERX1785583
ERX1048271	ERX2011655	ERX1043720
SRX364363	ERX376428	SRX135107
ERX451425	SRX364243	ERX1998068
SRX499243	SRX2551601	ERX490192
ERX513698	SRX2219411	ERX209384
ERX2003729	ERX328697	ERX212131
ERX950038	SRX463522	ERX1952392
ERX680998	SRX555792	ERX1370963
SRX152472	SRX555827	ERX030091
ERX1222313	ERX2187219	SRX367946
ERX389193	ERX513621	ERX513590
ERX015886	ERX349644	ERX1853110
ERX276065	ERX2008714	ERX482625
SRX1887390	SRX2535170	ERX1628328
SRX390859	ERX437075	ERX2131421
SRX2122489	SRX1887636	ERX085230
ERX1834659	SRX659138	ERX022168
SRX981394	ERX770625	ERX659610
ERX061466	SRX473153	ERX333021
SRX1885486	SRX359202	SRX375562
ERX1120584	ERX085290	ERX186322
SRX449808	SRX467826	ERX389161
SRX392579	ERX1028025	SRX554817
SRX363583	ERX025435	ERX062487
SRX368018	ERX717894	SRX466428
SRX2219594	ERX349678	ERX513187
ERX1666444	SRX364295	ERX1666409
ERX717853	ERX1666341	ERX1222313
ERX223860	SRX887062	ERX505362
ERX349664	SRX129593	ERX209461
ERX717759	ERX197770	ERX979691
SRX1884962	ERX153315	ERX1711390
ERX1098153	ERX1043683	SRX658983
SRX368175	SRX1885788	ERX139263
ERX1785588	ERX1933587	ERX807577
ERX659128	ERX085306	ERX1611963
ERX926409	ERX1770314	SRX1885479
ERX1711215	SRX3070685	ERX178888
SRX469524	ERX192022	ERX139251
ERX1666335	ERX196420	ERX094707
ERX326043	ERX2093227	SRX1885375
ERX505270	ERX552188	SRX1114339
ERX659305	ERX154911	ERX1120260
ERX1667344	ERX2012137	ERX451398
SRX659057	SRX1885520	ERX681065
ERX462176	ERX1606252	ERX660907
SRX392199	ERX1820790	ERX1035201
ERX980247	SRX363593	ERX686633
ERX1770120	ERX330839	SRX1887782
ERX385048	SRX373630	ERX267986
SRX463578	ERX349585	SRX555689
ERX325752	ERX659297	ERX2131665
SRX886955	ERX134586	ERX532056
ERX1284825	SRX2535176	SRX1886584
SRX555755	ERX360775	ERX513491
ERX140761	SRX887100	ERX942832
SRX1793916	ERX1852951	ERX1626290
ERX202152	ERX956412	ERX1103593
ERX187649	ERX192014	ERX1666545
SRX507325	ERX2169782	ERX658751
ERX1998090	ERX252188	SRX1837665
ERX152048	SRX1886966	ERX455904
ERX2093185	SRX477050	SRX391540
SRX392299	ERX2131497	ERX658929
SRX422793	SRX392104	ERX1972175
ERX1626213	ERX717872	ERX085394
ERX658905	ERX389156	ERX513818
ERX1150111	SRX659183	ERX138282
SRX364507	ERX492424	SRX3070693
ERX589420	SRX129696	ERX1770312
ERX694926	SRX392298	SRX3279876
ERX110684	ERX652767	SRX1422896
ERX1793833	ERX956422	ERX1662867
ERX1853076	ERX2093214	ERX1033707
ERX1711296	ERX513453	ERX252220
ERX1971945	ERX490365	ERX120713
ERX646462	ERX196465	SRX2535451
ERX1086735	ERX1626037	SRX462938
ERX926372	SRX467808	ERX349229
ERX326099	ERX2003696	ERX094622
ERX1852712	SRX2535463	SRX160369
ERX120693	SRX422803	ERX209438
ERX956550	ERX325773	ERX910740
ERX659260	ERX135005	ERX405669
ERX1269098	ERX807421	ERX956608
SRX422822	ERX462091	ERX389323
ERX152016	ERX646333	SRX2535334
ERX2004407	ERX513856	ERX942840
SRX392175	SRX1885257	ERX2003693
SRX390842	ERX505220	ERX451379
ERX807512	ERX1933657	SRX1051439
ERX212092	SRX2551516	ERX391889
ERX979698	ERX505963	SRX368758
ERX2003701	ERX956519	ERX330796
ERX1972136	ERX956511	ERX1793880
ERX063978	ERX686571	ERX196465
ERX389160	ERX1150034	SRX560741
SRX887069	ERX349452	ERX1666217
SRX1887763	ERX2008698	ERX1858632
ERX384674	ERX2003839	ERX2004055
ERX1666386	SRX3070735	SRX463594
SRX555912	SRX1886736	ERX490307
ERX187474	ERX1830595	SRX364327
ERX770136	ERX2073644	ERX1120258
ERX2131630	SRX1884939	ERX451284
SRX1886932	SRX2534953	SRX555788
SRX1887832	ERX556804	ERX680861
ERX1998137	SRX2535593	SRX2535475
ERX1886054	ERX2085744	ERX909834
SRX2122567	SRX152464	SRX471002
ERX276139	ERX513426	SRX391754
ERX1782582	ERX164865	ERX094643
ERX2011561	SRX2219288	ERX462200
ERX455941	ERX349555	ERX1114447
ERX513213	ERX209355	ERX1626316
ERX1405510	ERX2011834	ERX140761
SRX373695	ERX147808	SRX1114358
ERX384766	ERX086914	ERX551555
ERX956810	ERX376452	SRX2535532
ERX926324	SRX672645	ERX2011768
SRX1051516	SRX1887651	ERX212229
ERX1149996	ERX1120497	ERX956724
SRX2535189	ERX910049	ERX2011607
ERX2011863	SRX363608	ERX2187213
SRX451278	SRX477077	SRX367963
ERX505438	ERX2006431	SRX363647
ERX063953	ERX094608	ERX136708
ERX909844	SRX1885621	ERX186890
ERX1770223	ERX513587	ERX385266
ERX681053	ERX209501	ERX1583736
ERX1269272	SRX3281951	ERX451059
SRX2147155	SRX392339	ERX385305
ERX349518	ERX158543	ERX2008640
ERX1662343	ERX158624	ERX1666338
SRX2122496	ERX1972168	ERX209427
SRX1885590	ERX025404	SRX189857
ERX1268946	ERX405749	ERX086947
ERX1628320	ERX158521	ERX015875
ERX2131470	ERX349672	SRX1887090
ERX022180	ERX134651	SRX477065
ERX025505	ERX021674	ERX2187214
SRX451288	ERX385229	ERX136726
ERX1048292	ERX385278	ERX349544
SRX368785	SRX658891	ERX1299358
SRX363558	SRX1137239	ERX1035212
ERX1120414	ERX1972214	SRX465707
ERX096714	ERX646935	ERX153331
ERX1268938	ERX197834	ERX303919
ERX658761	SRX1887596	ERX658845
ERX531943	SRX468103	ERX1048225
SRX887096	ERX2011848	ERX980299
ERX1028044	SRX548068	ERX1120564
ERX462301	SRX160358	ERX1626028
SRX193025	ERX096768	ERX333015
SRX1887754	ERX209429	ERX505207
SRX466234	SRX658935	ERX1286000
ERX506163	ERX139397	ERX061497
ERX384684	ERX1501047	ERX113374
SRX554810	ERX1120222	ERX594402
ERX1101027	ERX1657225	ERX094680
ERX505181	ERX513493	ERX147802
ERX1852686	ERX209456	ERX116907
ERX385102	ERX556809	ERX946101
SRX477017	ERX2008730	ERX1853051
SRX368799	SRX659152	ERX979771
ERX1162592	ERX1269738	SRX3282398
SRX478059	ERX451206	SRX2535548
ERX506032	ERX979697	ERX505911
ERX349700	ERX187583	ERX2003784
ERX330701	ERX1114597	SRX368022
ERX063968	ERX389324	ERX1120269
ERX680888	SRX1114322	SRX2535185
ERX462102	ERX2169718	ERX1830576
ERX505103	SRX2551645	ERX196425
SRX1885482	ERX1666310	ERX1657262
ERX2131565	SRX659137	ERX513255
ERX369870	ERX1662357	SRX2219282
ERX186870	ERX1785598	ERX088527
ERX980321	SRX007676	SRX468148
ERX451472	ERX389202	ERX1120410
SRX391553	ERX062458	ERX1508000
ERX646410	ERX807447	SRX1884998
ERX556610	SRX363507	ERX1971998
SRX1887588	ERX113400	SRX1887017
ERX2093151	SRX3282354	ERX659199
SRX2535593	SRX1886696	ERX164834
ERX1150119	ERX1852965	ERX062322
SRX659200	ERX659126	ERX325789
SRX465691	SRX364440	ERX252266
ERX1033689	SRX466296	ERX1028015
ERX333002	SRX1887750	ERX096665
SRX1885528	ERX1952258	ERX154860
SRX981308	ERX1834624	SRX2551635
ERX2131469	ERX1886052	ERX506166
SRX359228	ERX384333	ERX1952425
SRX2122539	SRX466245	SRX555831
ERX531891	ERX657969	ERX2131441
SRX129623	ERX2004351	SRX2535275
ERX187591	ERX186907	ERX505461
ERX2008712	SRX1887057	ERX770166
ERX221125	SRX467912	ERX095290
ERX385040	ERX010727	ERX1043686
ERX116954	ERX1785623	ERX284448
SRX468269	SRX364469	ERX2085649
ERX490145	SRX369159	ERX152035
ERX652755	SRX463094	ERX1103597
ERX950123	ERX1785607	ERX2003562
ERX2008671	ERX1859654	ERX1611800
ERX1662727	ERX950005	ERX132290
ERX158472	ERX252391	SRX658953
ERX1834707	ERX2093172	ERX333094
ERX348243	ERX140737	ERX2004351
SRX145229	ERX086976	ERX686791
ERX1269262	ERX1667399	SRX477079
ERX062389	ERX2093111	ERX330794
ERX252243	SRX567368	SRX1884932
SRX1886947	ERX015585	ERX001198
ERX1662346	ERX062488	ERX505495
ERX657959	ERX552218	SRX175975
ERX910824	ERX1114611	SRX364310
ERX022928	ERX385073	ERX086922
SRX1272201	SRX659060	ERX025551
ERX085372	ERX1711457	ERX1626168
ERX349601	ERX2005690	ERX1285955
ERX1269733	ERX2011942	ERX956600
ERX187676	ERX139578	ERX136647
SRX363666	SRX422938	ERX658827
ERX1972059	SRX1885618	ERX1126818
ERX717975	SRX1887669	ERX062504
ERX2093219	ERX385020	ERX2085725
SRX477186	ERX1626247	ERX646358
SRX1885269	ERX2073739	ERX186920
ERX1033529	ERX1048217	ERX276175
SRX148237	ERX646266	ERX2131603
ERX659262	ERX062264	SRX467789
SRX449802	SRX145195	ERX1659302
ERX196460	ERX717881	ERX166932
SRX391728	ERX1606209	ERX100700
SRX1886582	ERX110857	ERX1834613
ERX1098129	ERX209222	ERX1273537
ERX2011633	ERX1785660	SRX1885151
ERX652641	SRX555681	ERX926803
ERX022943	ERX490203	ERX956682
ERX2008609	ERX086935	SRX567358
ERX391930	ERX187680	ERX087079
ERX392025	ERX152049	ERX552222
ERX506085	SRX364203	ERX1666650
ERX492449	SRX1885416	SRX313398
ERX949973	ERX926420	ERX1711306
SRX477005	ERX1852852	ERX1933687
SRX2556985	ERX686789	ERX1820877
SRX2535557	ERX1150081	ERX1886063
SRX463226	ERX1907060	ERX325881
ERX980251	ERX186303	ERX532049
SRX981324	ERX1043721	ERX178877
ERX926815	ERX110861	ERX284129
SRX463515	ERX2003791	ERX646228
SRX2535193	ERX086648	ERX2003553
ERX1830586	ERX681039	ERX462118
ERX505130	ERX349684	ERX1103583
ERX113325	SRX391561	ERX1785695
ERX061586	ERX2003818	ERX178879
ERX276134	ERX490119	ERX025533
ERX551822	ERX2073621	SRX2535664
ERX513200	ERX1103549	ERX505156
ERX2011709	ERX1830543	ERX1086510
ERX980174	ERX451254	SRX463650
ERX1662350	ERX950081	ERX025462
ERX686803	ERX1033583	ERX1103696
ERX1033652	ERX134712	ERX1666400
SRX555643	SRX148289	ERX154838
ERX305178	ERX267988	SRX1605546
ERX1626048	ERX1657339	ERX1666219
ERX1611866	ERX136640	SRX1886670
SRX1114326	ERX209499	ERX451279
ERX085320	ERX209525	ERX681113
ERX349490	SRX2535169	ERX1998087
ERX284450	ERX139327	ERX202210
ERX551588	SRX451254	ERX2012068
SRX451231	ERX694939	ERX979706
ERX505141	ERX646357	ERX325751
SRX565738	ERX658687	ERX196387
ERX658924	SRX658942	ERX2006913
ERX391901	ERX042916	ERX694894
SRX981332	ERX451487	ERX1830479
ERX956775	ERX152030	ERX980176
ERX1222216	ERX979726	ERX016586
ERX513844	SRX373677	ERX1114555
ERX980301	ERX333107	ERX336942
ERX405737	ERX1933607	ERX1853086
ERX1150101	ERX556756	ERX152037
SRX1116090	SRX463590	SRX1886830
ERX717842	SRX1044988	ERX113326
ERX513392	ERX1086775	SRX172512
ERX1830607	ERX120759	ERX926310
SRX1116144	ERX384703	ERX385151
ERX455878	ERX658730	ERX016592
SRX672630	ERX139494	ERX1626218
SRX1885662	ERX652774	ERX1952369
ERX116977	SRX160371	ERX2004054
ERX147994	SRX364241	ERX1666662
ERX1820832	ERX359450	ERX950055
ERX513307	SRX363632	ERX284130
SRX2535534	ERX926390	ERX360771
ERX385165	ERX231411	ERX1852718
ERX505517	SRX364275	SRX463639
ERX187452	SRX368161	ERX136715
SRX422903	SRX555914	ERX139403
ERX1370910	SRX887001	ERX1626245
SRX1044961	SRX3279873	ERX1027822
ERX505314	ERX513139	ERX1971997
ERX1793891	SRX3073673	ERX1098105
ERX385446	SRX364352	SRX2535193
SRX392414	SRX1884797	ERX717895
ERX979675	ERX717758	ERX385265
ERX505321	ERX1222260	ERX717998
ERX979941	ERX134981	ERX2004463
ERX1662707	SRX036309	ERX2004480
ERX717819	ERX1952429	ERX1662811
SRX659263	ERX505319	ERX134689
SRX451260	ERX385498	ERX212191
SRX152512	ERX926323	ERX2012156
ERX1043721	ERX1785700	SRX469620
ERX221123	ERX252310	ERX085373
ERX694971	SRX007698	ERX023470
ERX086925	ERX221166	ERX1114594
ERX1150044	ERX196443	ERX1834631
ERX085405	ERX085255	ERX088541
SRX272340	SRX364230	ERX659275
ERX1666555	ERX659310	SRX1272191
ERX717859	SRX2551580	ERX391955
ERX092276	ERX2003850	SRX1886822
SRX1886826	ERX1972144	ERX113351
SRX363632	ERX015360	ERX202180
ERX513811	ERX513470	ERX1657328
ERX207142	ERX646194	ERX252180
ERX120678	ERX646189	ERX1782579
ERX1103586	ERX1103600	ERX956595
ERX2169741	ERX1852992	ERX2085806
ERX552188	SRX508051	SRX3279882
SRX363580	ERX1033737	SRX359196
ERX2003799	SRX467967	SRX390850
ERX2003825	SRX567421	ERX333029
SRX364563	SRX1886623	SRX1886975
ERX332993	ERX506232	SRX1884858
ERX1886036	SRX1887111	ERX241163
ERX187424	ERX659616	SRX422969
SRX1114372	SRX1884931	ERX1657289
ERX1114596	SRX465702	ERX087048
SRX422921	ERX680855	ERX1972207
SRX449825	ERX384684	ERX926760
ERX238648	SRX368873	ERX681264
ERX132368	ERX686901	SRX359197
SRX2535275	ERX462065	SRX1605527
ERX384647	ERX956713	ERX1269206
ERX305197	ERX676538	ERX2131438
ERX333134	ERX166843	ERX2004376
SRX1114371	ERX376497	ERX470673
SRX1884983	ERX359389	ERX950005
SRX375569	ERX910783	ERX1852700
ERX490218	SRX1885022	SRX466423
ERX202272	ERX385369	SRX1127662
ERX1666580	SRX1793916	ERX660944
ERX646289	SRX1887480	ERX1114455
SRX473201	ERX513354	ERX1043667
ERX439271	ERX305142	ERX1606266
ERX2131623	ERX1120427	ERX1852801
ERX385311	ERX1666520	ERX2003799
ERX209569	SRX1422836	SRX193029
ERX1103642	ERX349545	ERX021684
ERX1405538	ERX513309	ERX1853001
SRX129600	ERX015875	SRX135110
SRX152473	SRX2426204	ERX652686
SRX466272	ERX147983	SRX368044
ERX1657256	ERX646218	ERX252417
ERX204844	ERX807426	ERX1886039
SRX477159	ERX164847	ERX659290
ERX202286	ERX2085802	ERX455914
ERX1120250	ERX451383	SRX2122460
ERX680938	ERX405727	ERX025493
SRX2551509	ERX2004394	ERX2003701
SRX1885668	ERX2085621	ERX694969
ERX2093176	ERX659348	ERX456008
ERX1048248	SRX507333	ERX717852
SRX3281949	ERX252204	SRX364388
ERX087022	ERX1971979	ERX209565
SRX658858	ERX385203	SRX479834
ERX451429	ERX267662	ERX096691
ERX681208	SRX422931	ERX1269231
ERX1120288	SRX866192	SRX555759
SRX189849	ERX513844	ERX276011
ERX2131467	ERX659607	ERX1820870
ERX025516	SRX1885128	ERX2012096
ERX353375	ERX187454	ERX926377
ERX1222193	SRX422792	ERX451069
ERX2012058	ERX1662755	ERX492466
ERX1662801	ERX061555	SRX392496
SRX364420	SRX391515	SRX511754
ERX186873	SRX1051493	ERX451116
ERX1120614	ERX353377	ERX1520503
SRX1885276	ERX1033696	SRX363533
ERX658757	SRX1887481	ERX451027
ERX680934	ERX154887	SRX1051477
ERX532080	SRX1886679	SRX554837
ERX333070	ERX658714	ERX1852889
ERX680798	ERX492458	ERX1972181
ERX202139	ERX770134	ERX063981
ERX1834697	ERX490150	ERX506015
ERX110793	ERX556692	SRX1884737
ERX513160	ERX1286029	ERX657973
SRX567414	ERX132362	SRX367986
ERX652666	ERX2093122	ERX1972199
ERX025493	ERX556743	ERX470608
ERX370453	ERX659327	ERX506077
ERX646904	ERX2004434	SRX1793917
ERX505460	SRX2551436	SRX466261
ERX326040	ERX926301	ERX085338
ERX1222214	ERX1972198	ERX116929
ERX910057	ERX1626155	ERX1269104
ERX1086864	ERX676563	SRX672557
ERX680647	ERX1269135	SRX1051480
ERX1086757	ERX139352	ERX385380
SRX3070621	ERX532003	ERX2007911
ERX1933666	ERX956553	ERX505273
ERX020502	ERX025518	ERX164900
ERX349225	SRX463749	ERX1853115
ERX015370	SRX1885012	SRX392537
SRX1886674	SRX1453651	ERX1098166
ERX681099	SRX1887352	ERX2085734
SRX392170	SRX1887086	ERX166889
ERX2011842	ERX120737	SRX555864
ERX1626185	SRX392112	ERX196424
ERX196414	ERX095322	ERX1299396
ERX551171	SRX451499	SRX2535366
ERX231411	ERX1852953	ERX1103549
ERX1666337	ERX330638	SRX359241
SRX463132	ERX023550	ERX505450
ERX1785619	ERX2093167	ERX1269753
SRX762591	ERX1659858	ERX359366
ERX1998115	ERX652684	ERX2011983
ERX405721	SRX449808	ERX2011606
ERX950009	ERX1907099	ERX330662
ERX505343	ERX1659307	ERX1315002
ERX1149987	SRX1887704	ERX1662337
ERX926425	ERX1269469	ERX1269765
ERX451121	SRX3230818	SRX364248
ERX658930	SRX2551586	SRX2557013
ERX646228	ERX085386	ERX1711229
ERX659130	SRX2516140	SRX3070688
ERX717761	ERX305172	ERX513349
SRX761891	SRX1272241	ERX132405
SRX148216	ERX336947	ERX659209
ERX552039	ERX384957	ERX717985
SRX1886798	ERX1626296	ERX384934
ERX209253	ERX186608	ERX490128
SRX1884853	SRX1887789	ERX807514
ERX1785737	ERX135012	ERX1933676
ERX1972125	ERX1997614	SRX1100356
ERX506147	SRX886878	ERX196405
ERX1149555	ERX2131660	ERX1048265
ERX139274	ERX2003812	ERX2073642
ERX139463	ERX1048238	SRX1885517
ERX807595	ERX330905	ERX116961
SRX3070714	SRX364299	ERX1830602
ERX659104	ERX062428	ERX1611765
ERX956445	ERX152054	SRX473166
ERX910757	ERX658775	ERX1711402
ERX950127	ERX506258	ERX153360
ERX551174	ERX712398	SRX391724
ERX646925	ERX212141	ERX646217
SRX659213	ERX2004402	ERX136730
ERX325971	ERX325762	ERX276045
ERX2131644	ERX490313	ERX1859253
ERX139531	ERX2006808	SRX254285
ERX2169736	SRX1884875	SRX462980
ERX2169702	ERX1662321	ERX391998
ERX1114482	ERX1611770	ERX462237
ERX505099	ERX451396	SRX511744
ERX686818	ERX2085591	ERX1150181
ERX085491	ERX1770276	ERX1915121
ERX1745834	ERX513511	ERX462226
ERX110687	ERX1120549	ERX1370872
ERX1611938	ERX385381	ERX513403
ERX252163	ERX2012006	SRX659080
ERX1852740	ERX659240	ERX1667250
SRX555699	ERX186556	ERX1626325
SRX1887436	ERX1830467	ERX1035239
ERX330871	ERX556706	SRX2122508
ERX132400	SRX1885290	ERX490147
SRX791929	ERX132420	ERX659088
ERX138294	ERX506185	ERX1972096
SRX076631	ERX284184	ERX385199
ERX2093267	ERX659617	ERX1770177
ERX659111	ERX658960	ERX694965
SRX391690	SRX1116141	ERX505084
ERX1852778	SRX466418	SRX359209
ERX659122	SRX981310	ERX148007
ERX1086772	SRX761920	ERX2008591
ERX1098111	SRX2535695	SRX392234
ERX349599	ERX1666566	ERX110748
SRX2426215	SRX1028489	ERX1314976
ERX482568	SRX2557042	ERX132445
ERX514116	SRX555907	ERX1149990
SRX373464	ERX2004359	ERX1907074
ERX532026	ERX241153	SRX477159
SRX391601	ERX223859	ERX490345
ERX1162563	ERX1086789	ERX1120380
ERX1907053	ERX675051	ERX451184
ERX1793924	ERX085238	ERX276181
SRX479731	ERX330864	ERX384974
ERX1972101	SRX555787	ERX140778
SRX1886664	ERX2008675	ERX158593
ERX154828	ERX658941	SRX392413
ERX1667364	ERX1972060	ERX305194
SRX463720	ERX1114594	SRX1114357
SRX672597	SRX158268	ERX385059
SRX375590	ERX2003519	SRX146572
ERX252272	ERX718003	ERX1048114
ERX1952340	ERX658885	SRX368052
ERX252301	ERX276079	ERX2003550
ERX2004449	ERX1299429	ERX926373
ERX2131511	SRX466236	ERX646911
SRX462940	ERX1998143	ERX2003801
SRX1887105	ERX1711382	ERX676559
SRX364235	ERX556824	ERX384846
ERX094631	ERX333071	ERX470622
ERX1035160	ERX326064	ERX186305
ERX646947	ERX956409	ERX1150139
ERX646230	ERX325826	ERX303901
ERX551182	ERX1626261	ERX359330
ERX646256	ERX686569	ERX680891
ERX674991	ERX015879	ERX1998045
ERX166900	ERX391931	SRX129682
ERX652635	SRX2551485	ERX385235
ERX659266	ERX092309	SRX468092
SRX390969	ERX252340	ERX134603
ERX196453	ERX376494	ERX1035240
ERX1027824	ERX1852910	ERX1611853
ERX451123	ERX681174	ERX325778
ERX505917	SRX364388	ERX105436
ERX1666453	ERX513476	SRX2535578
ERX513148	ERX680716	ERX1114478
ERX158575	ERX1583719	ERX552192
ERX384827	SRX469522	ERX096749
SRX422954	ERX2131616	ERX646934
ERX680779	ERX513414	ERX276171
ERX096745	ERX658834	ERX506201
ERX1972143	ERX910799	ERX092359
ERX062469	ERX116903	ERX1499382
SRX174126	ERX807578	SRX400123
SRX451490	ERX134731	SRX359324
ERX659309	ERX252275	ERX2008741
ERX2093130	ERX384898	SRX3070695
ERX1972040	ERX462140	ERX209555
ERX1103697	SRX373698	ERX1662738
ERX349627	ERX1370861	ERX1972020
ERX681051	ERX926381	ERX455877
SRX2219253	ERX191970	SRX1114274
ERX120708	ERX506100	ERX1711216
ERX1830609	ERX136660	SRX1884868
SRX463504	ERX2004345	ERX118626
ERX2011690	ERX956825	SRX390912
SRX659183	ERX384710	ERX134932
ERX330831	SRX468267	ERX116904
ERX680970	ERX252225	ERX114003
SRX368164	ERX694912	SRX887045
ERX330687	SRX659170	ERX1998102
ERX513394	ERX1611861	ERX658835
ERX2131600	SRX2551499	ERX956645
ERX451469	ERX956687	SRX359293
ERX330868	ERX1103579	ERX1820772
ERX956416	ERX658698	ERX333121
ERX482624	ERX139331	SRX1887647
ERX391958	ERX147803	ERX1269451
SRX1885018	SRX364441	SRX2535476
ERX391923	ERX139341	SRX887054
ERX451203	ERX1150150	SRX183020
ERX1269094	SRX363549	ERX2169781
ERX681156	SRX1884905	ERX506230
SRX2219218	ERX376486	SRX463600
SRX3070668	ERX1501014	ERX956763
ERX384730	ERX376429	ERX212105
ERX513873	ERX087039	ERX202179
ERX178862	SRX359223	ERX482599
ERX095310	ERX1150060	ERX1583801
ERX132318	SRX1884920	ERX1048248
SRX560730	ERX085250	SRX887087
ERX326082	ERX681325	ERX252428
ERX252355	ERX107832	SRX1885702
SRX887004	ERX1628265	ERX385018
SRX392364	ERX686832	ERX061469
ERX462343	ERX980268	SRX467729
ERX2085753	ERX2011631	SRX659073
ERX1229326	ERX204852	ERX926410
ERX1626215	ERX1952349	ERX659359
ERX154853	ERX513755	ERX325775
ERX062528	ERX1711233	SRX1884746
ERX949972	ERX646356	ERX349623
SRX1885433	ERX140800	ERX105435
ERX1033570	ERX513246	ERX2003865
ERX187617	ERX2011849	ERX451316
ERX1268925	ERX096739	ERX2093277
ERX712415	SRX183011	ERX139580
SRX3070736	ERX2085602	SRX469532
ERX506045	ERX1782583	ERX134963
ERX1859644	ERX646929	ERX042892
ERX513245	ERX085340	ERX1972113
ERX514128	ERX116912	ERX1098094
SRX155187	SRX2556978	ERX384834
ERX1972179	ERX1492883	ERX686712
ERX015334	ERX212220	ERX1626278
ERX349233	ERX015259	SRX422786
ERX385374	ERX267945	SRX129623
SRX148217	ERX385406	SRX368073
ERX2008703	ERX1033540	SRX1114292
ERX980156	ERX1666243	SRX469600
ERX1972245	ERX134637	ERX1657340
ERX1273558	SRX1605529	ERX556598
ERX2085803	ERX1711391	ERX1286028
ERX238665	ERX532125	ERX2011601
SRX546112	ERX506059	ERX717931
SRX175996	SRX1885592	ERX1834633
ERX252304	SRX2551397	ERX384743
SRX548540	ERX956424	ERX063961
SRX466246	ERX532103	ERX956555
ERX1666592	ERX1834618	ERX949985
ERX205031	SRX422824	ERX2012019
ERX658774	ERX717900	ERX305179
ERX1114597	ERX1222184	ERX094870
ERX062295	SRX2122484	ERX359477
ERX139369	ERX1086716	SRX2122580
ERX531988	ERX681299	SRX391556
ERX1668604	ERX333113	ERX556766
ERX658870	ERX1820843	ERX223861
ERX139306	ERX186888	ERX063836
SRX369172	ERX139356	ERX1120545
SRX1605497	SRX392355	SRX1453653
ERX105430	SRX148230	ERX513558
ERX1662796	ERX164914	ERX405668
ERX1114495	ERX136706	ERX139436
ERX1501083	ERX1162592	ERX1972145
SRX463056	ERX252217	ERX1299455
ERX2012116	SRX887086	ERX686869
ERX490126	ERX186895	ERX2005692
ERX2169763	ERX681293	SRX2122582
SRX449923	ERX139386	ERX2003857
SRX470954	ERX1972033	ERX116895
SRX368778	ERX652728	SRX392186
SRX2122524	SRX150016	ERX1150033
ERX305203	ERX942820	ERX1830588
ERX1120428	ERX458909	ERX267965
ERX1907028	ERX2073622	ERX1299378
ERX926768	SRX1886954	ERX470668
ERX1852831	SRX375589	SRX1422915
ERX385196	ERX209293	ERX096763
ERX451091	ERX1043678	SRX761909
ERX139505	ERX063898	ERX1915119
SRX145211	ERX2131629	ERX1162566
SRX465719	ERX116900	SRX2551454
ERX652778	SRX1114325	SRX1051543
ERX1820807	ERX1222217	ERX136688
ERX674902	ERX384663	SRX1051393
ERX1657348	ERX551111	ERX482566
ERX062311	ERX1933643	ERX1162600
ERX1852987	ERX1852821	ERX376473
ERX139349	ERX2012007	ERX2006901
ERX1657284	SRX2551590	ERX187407
ERX352917	ERX178863	ERX1711420
ERX1370941	ERX2011733	SRX2535176
SRX1885503	ERX551215	ERX1647981
ERX2131411	ERX1120540	SRX886894
SRX2516181	SRX886874	SRX1885480
ERX646320	ERX556848	ERX1405520
ERX1048208	ERX455936	SRX473227
ERX513644	SRX364477	SRX463805
SRX129619	ERX2012066	ERX147821
ERX1114471	SRX2557063	ERX2085774
SRX672559	ERX359304	SRX1885547
ERX462311	ERX646288	SRX659099
ERX1666232	SRX359194	ERX204864
ERX956821	ERX094790	SRX477006
SRX658889	ERX114018	ERX096764
ERX330712	SRX367988	ERX1952402
ERX110745	SRX1886633	ERX1666546
ERX385270	ERX349518	SRX469586
ERX513676	ERX910769	SRX368031
ERX1027823	ERX120718	ERX025554
ERX686609	SRX1885369	SRX391697
ERX187432	ERX455911	ERX1149543
ERX212104	ERX1971966	SRX3230787
ERX1150007	SRX1887004	SRX560726
SRX981088	SRX359320	ERX022964
ERX348235	SRX2700328	ERX1626216
ERX1299433	SRX467786	ERX134930
SRX368114	ERX694945	ERX360702
ERX980190	ERX139245	ERX660858
ERX2003507	ERX686715	ERX1820884
ERX675034	SRX659127	ERX505419
ERX303900	ERX1035158	ERX158517
ERX1269507	ERX1114504	SRX1886923
ERX686568	ERX325861	ERX1086833
ERX646448	ERX134619	SRX278551
SRX373455	ERX330779	ERX956790
SRX369156	ERX212152	ERX158546
ERX1626176	SRX468276	ERX2003860
ERX1793916	ERX276133	ERX513219
SRX477132	ERX389261	ERX376432
ERX092346	ERX652729	ERX221148
ERX646275	SRX470954	ERX681318
ERX926384	ERX1907029	ERX385506
SRX451262	ERX136649	ERX138371
ERX120746	SRX359315	ERX490342
SRX479829	ERX086934	ERX659349
ERX1998065	ERX1657260	ERX023523
SRX3070595	ERX1086751	ERX1492894
ERX513536	ERX1952376	ERX042885
ERX2012008	ERX359316	ERX241120
ERX2011576	ERX686894	SRX1887560
SRX2219267	ERX1907079	ERX1952430
SRX473185	ERX147838	ERX658948
ERX2003868	ERX1972022	SRX364492
ERX1852732	ERX1626249	ERX1859291
ERX209465	SRX373686	ERX680721
ERX717986	SRX202073	ERX1785609
ERX110769	ERX1033587	ERX1855429
ERX1853077	ERX147849	ERX552193
ERX949995	ERX015859	ERX506000
ERX980186	ERX1711395	SRX392298
SRX1885006	ERX1149537	SRX468117
ERX482592	ERX139536	ERX1103681
ERX1626061	ERX1659302	ERX303891
ERX1269225	ERX385285	SRX1887690
ERX646952	ERX451149	ERX455921
ERX482586	ERX2003559	ERX022171
SRX1887084	ERX267619	ERX451234
ERX207145	SRX887039	ERX1933585
ERX556863	ERX202299	SRX390842
ERX492476	SRX148269	ERX120716
ERX658731	ERX1269526	ERX2011981
ERX325874	ERX1114518	SRX150179
ERX166877	SRX004604	SRX2219186
ERX325930	ERX513380	ERX186280
ERX492430	ERX303890	SRX456509
ERX191960	ERX686613	ERX349502
ERX950079	SRX886932	SRX422971
ERX110847	SRX1885382	ERX139450
ERX451240	SRX1051418	ERX910744
SRX2557029	ERX187445	ERX513271
ERX116982	ERX1035225	SRX2122570
ERX1662766	SRX468218	ERX681076
ERX2003794	ERX1770218	ERX385493
SRX1885040	ERX513418	SRX2535443
ERX1647990	ERX717690	ERX1048204
ERX349401	ERX349433	ERX063867
ERX001232	ERX136675	ERX556670
ERX2008627	SRX1885013	ERX980276
SRX359161	SRX1272217	ERX1666517
ERX063895	SRX1051337	SRX392253
ERX1229328	ERX646421	ERX717862
SRX392480	ERX456044	ERX241170
SRX1885254	SRX364588	SRX364521
ERX451480	ERX1583772	ERX1933612
ERX531930	ERX1611919	ERX1626043
ERX100677	SRX1885565	ERX807542
ERX1907044	ERX1666266	ERX2131604
SRX2557027	SRX507299	SRX3230797
ERX1150106	SRX1422848	ERX1103729
ERX1667401	SRX373439	ERX686702
ERX980275	SRX2535467	ERX2004328
SRX546104	ERX100636	SRX981127
ERX1150057	SRX368177	ERX956416
ERX359470	ERX086960	SRX375569
ERX015270	ERX113324	ERX1852902
ERX092324	SRX463495	ERX646341
ERX132365	SRX368881	SRX392171
ERX326091	ERX385246	ERX1626263
ERX956427	ERX2073716	SRX887119
ERX132339	ERX1899595	ERX139566
SRX129604	SRX366330	SRX2122573
ERX2093150	ERX2004654	ERX505077
ERX384785	SRX159199	ERX1583735
ERX1666241	SRX477172	SRX473187
ERX979782	ERX349723	ERX359309
ERX2085705	ERX389233	SRX368809
ERX2073581	ERX1998474	ERX770650
ERX2011680	SRX463169	ERX325863
ERX492515	ERX1606191	ERX1606245
ERX1269213	SRX129837	ERX513306
ERX437079	ERX2073639	SRX1885016
ERX1103647	ERX2073669	SRX392232
ERX659635	ERX1269229	SRX464085
SRX2535606	SRX2516197	ERX1647966
SRX364214	ERX694970	ERX552024
ERX659010	SRX1887752	ERX1162599
ERX147789	ERX221161	ERX1269028
SRX367954	ERX088544	ERX456064
ERX1907090	SRX1887513	SRX368116
SRX2122591	ERX085291	ERX2003833
ERX385260	ERX659255	ERX2005972
SRX1885293	ERX926777	ERX551593
ERX212204	ERX652744	ERX325859
ERX1657324	ERX2011845	SRX1887460
ERX658872	SRX391623	ERX681137
SRX469549	SRX152471	ERX1269213
ERX556622	ERX439271	ERX1852979
ERX061588	ERX1770190	ERX462264
SRX3281966	ERX675050	ERX551177
ERX1770133	ERX376406	ERX094874
SRX2535655	ERX909821	SRX463195
ERX349696	ERX153369	ERX325772
SRX368131	ERX349238	ERX132413
ERX455863	SRX146553	SRX2535631
SRX3070645	ERX1149546	ERX2003835
ERX1834691	ERX1793869	ERX1666334
ERX389178	ERX1120210	ERX134708
ERX505283	ERX209497	SRX1885377
ERX110858	SRX463063	ERX1086854
SRX449849	ERX136673	ERX1101009
ERX506169	ERX202169	ERX556807
ERX652707	ERX1662752	ERX1150179
SRX368789	SRX887101	ERX275998
ERX094605	ERX325783	ERX1666468
ERX1657184	ERX658664	ERX063947
ERX1952362	ERX950039	ERX1666430
ERX015573	ERX178865	ERX094686
ERX138311	ERX303860	ERX1855433
ERX652757	SRX364409	SRX076326
ERX950027	ERX330699	ERX1647950
SRX1605470	SRX313363	ERX451266
SRX3282362	ERX807510	SRX555820
ERX147968	ERX2011542	SRX463525
ERX202196	ERX2004647	ERX1126780
ERX456113	ERX1662343	ERX1785591
ERX646395	SRX672590	ERX207116
ERX2073689	ERX1626241	SRX1884910
ERX1852659	SRX160873	SRX375561
ERX1501067	ERX1120493	ERX490356
ERX717869	ERX207134	SRX463509
ERX359426	ERX2004047	ERX657955
SRX150026	ERX103556	ERX1103598
SRX2551598	ERX087122	ERX676580
ERX659029	SRX1886920	ERX063876
ERX514146	ERX411969	ERX1273556
SRX129593	ERX2006928	SRX148271
ERX212083	ERX456054	SRX152515
ERX513661	SRX2551569	ERX652660
ERX680786	ERX956538	ERX980236
ERX1626305	ERX267948	ERX1853077
ERX1043674	ERX303883	ERX437087
SRX471093	SRX1051438	ERX1611977
ERX680733	SRX761852	SRX887002
ERX1998466	SRX467964	ERX451013
ERX1666590	ERX513196	ERX391963
ERX087011	SRX422894	ERX1180277
ERX384975	ERX2011965	ERX1820829
ERX1314978	SRX422782	SRX375551
ERX187634	SRX1886697	ERX451294
ERX096665	ERX676570	ERX139293
ERX1711399	ERX490265	ERX212241
ERX451072	ERX531917	ERX267947
ERX349491	ERX1120282	ERX2004429
ERX676547	SRX1885801	ERX552172
ERX1864099	ERX1150124	ERX513357
ERX490168	SRX1884947	SRX463688
SRX1886858	ERX980182	ERX2008631
SRX1887508	ERX252294	ERX209476
ERX646336	ERX360754	ERX1626252
ERX646452	ERX532037	ERX1370956
ERX186611	ERX531993	SRX468276
ERX686599	ERX646451	ERX140763
SRX547980	ERX717944	ERX686706
ERX209521	SRX468124	ERX505385
SRX1887638	SRX368778	ERX694927
ERX1269218	SRX3070657	ERX492493
ERX209430	ERX385095	ERX658724
ERX1952264	ERX1150170	ERX1830476
ERX1852697	ERX134999	SRX658979
SRX672664	ERX807532	ERX186573
SRX659261	ERX110835	ERX086680
ERX2085740	SRX3282369	SRX189852
ERX2011821	SRX479810	ERX1611935
ERX2004394	ERX113980	SRX369156
ERX100673	ERX694966	ERX1501065
ERX680848	ERX462219	SRX1887369
ERX956485	ERX1915100	ERX482589
ERX276117	ERX1711288	SRX1885159
SRX1885376	ERX492477	ERX267673
ERX187571	SRX463812	ERX100683
ERX349506	ERX1666364	ERX197777
SRX467961	ERX2011950	ERX187644
ERX221209	ERX552181	ERX1770125
ERX979798	ERX2006417	ERX384971
ERX011863	SRX392087	SRX368113
SRX1885142	ERX202151	ERX009685
ERX2011880	ERX455908	ERX712417
SRX1885564	SRX567394	SRX368096
ERX1114517	ERX658836	ERX659299
SRX368117	ERX110693	ERX490204
ERX482560	SRX465663	ERX2005696
[truncated: 28,266 more rows]
