# Supplementary material for: WhatsGNU: a tool for identifying proteomic novelty
Source: Genome Biol. 2020 Mar 5;21:58. doi: 10.1186/s13059-020-01965-w (PMC7059281; doi:10.1186/s13059-020-01965-w)
Supplement: Supplementary file 4 — Example queries and WhatsGNU reports for the 5 databases, WhatsGNU log file, random_sampler script, and input and outputs files for the WhatsGNU and blastp comparison. [file 13059_2020_1965_MOESM4_ESM.zip]

Archive with 39 entries (36 files):
- Additional file 4/
- Additional file 4/PAO1_WhatsGNU_report.txt
- __MACOSX/
- __MACOSX/Additional file 4/
- __MACOSX/Additional file 4/._PAO1_WhatsGNU_report.txt
- Additional file 4/NCTC8325_Staphoopia_WhatsGNU_report.txt
- __MACOSX/Additional file 4/._NCTC8325_Staphoopia_WhatsGNU_report.txt
- Additional file 4/NCTC8325_2_ptn_WhatsGNU_report.txt
- __MACOSX/Additional file 4/._NCTC8325_2_ptn_WhatsGNU_report.txt
- Additional file 4/SSTI_179_1_WhatsGNU_report.txt
- __MACOSX/Additional file 4/._SSTI_179_1_WhatsGNU_report.txt
- Additional file 4/random_sampler.py
- __MACOSX/Additional file 4/._random_sampler.py
- Additional file 4/small_db.faa
- __MACOSX/Additional file 4/._small_db.faa
- Additional file 4/NCTC8325.faa
- __MACOSX/Additional file 4/._NCTC8325.faa
- Additional file 4/WhatsGNU.log
- __MACOSX/Additional file 4/._WhatsGNU.log
- Additional file 4/NCTC8325_2ptn.faa
- __MACOSX/Additional file 4/._NCTC8325_2ptn.faa
- Additional file 4/SSTI_179_1_WhatsGNU_histogram.txt
- __MACOSX/Additional file 4/._SSTI_179_1_WhatsGNU_histogram.txt
- Additional file 4/H37Rv_WhatsGNU_report.txt
- __MACOSX/Additional file 4/._H37Rv_WhatsGNU_report.txt
- Additional file 4/NCTC8325_2ptn_blast_report.txt
- __MACOSX/Additional file 4/._NCTC8325_2ptn_blast_report.txt
- Additional file 4/CT18_WhatsGNU_report.txt
- __MACOSX/Additional file 4/._CT18_WhatsGNU_report.txt
- Additional file 4/NCTC8325_WhatsGNU_report.txt
- __MACOSX/Additional file 4/._NCTC8325_WhatsGNU_report.txt
- Additional file 4/CT18.faa
- __MACOSX/Additional file 4/._CT18.faa
- Additional file 4/README.txt
- __MACOSX/Additional file 4/._README.txt
- Additional file 4/H37Rv.faa
- __MACOSX/Additional file 4/._H37Rv.faa
- Additional file 4/PAO1.faa
- __MACOSX/Additional file 4/._PAO1.faa
