# Supplementary material for: WhatsGNU: a tool for identifying proteomic novelty
Source: Genome Biol. 2020 Mar 5;21:58. doi: 10.1186/s13059-020-01965-w (PMC7059281; doi:10.1186/s13059-020-01965-w)
Supplement: Supplementary file 4 — Example queries and WhatsGNU reports for the 5 databases, WhatsGNU log file, random_sampler script, and input and outputs files for the WhatsGNU and blastp comparison. [file 13059_2020_1965_MOESM4_ESM.zip › Additional file 4/random_sampler.py]

#!/usr/bin/env python3
# this script will randomly select number (option) of files from a folder and copy to new folder
import sys
import os
import random
import argparse
from shutil import copyfile
PARSER = argparse.ArgumentParser(
    prog="random_sampler.py",description="random_sampler to select random files from a  folder and copy to a new folder",)
PARSER.add_argument("-n","--files_number",type=int,help="Number of random files to copy",)
PARSER.add_argument(
    "output_folder",
    type=str,
    help="give name for output folder to be created",
)
PARSER.add_argument("directory_path", type=str, help="path to directory of files to select from")
if len(sys.argv) == 1:
    PARSER.print_help()
    sys.exit(0)
ARGS = PARSER.parse_args()
#####create results folder######
try:
    os.mkdir(ARGS.output_folder)
    RESULTS_FOLDER = ARGS.output_folder + "/"
    print("created folder ({}) as requested".format(RESULTS_FOLDER))
except:
    PARSER.exit(
        status=0,
        message="the folder you specified exists, please specify another folder name\n",)
######list directory path#######
try:
    files_list = os.listdir(ARGS.directory_path)
except:
    PARSER.exit(
        status=0,
        message="the directory path you specified does not exists\n",)
########random sample#############
files_randomlist = random.sample(files_list, ARGS.files_number)
#print(os.listdir(ARGS.directory_path))
source_folder = os.path.abspath(ARGS.directory_path)+'/'
#print(os.path.abspath(RESULTS_FOLDER))
#print(RESULTS_FOLDER)
#print(os.path.abspath(ARGS.directory_path)+'/')
#print(files_randomlist)
######copy random sample files######
for i in files_randomlist:
    src = os.path.abspath(ARGS.directory_path)+'/'+ i
    dst = RESULTS_FOLDER + i
    copyfile(src, dst)
