# Supplementary material for: WhatsGNU: a tool for identifying proteomic novelty
Source: Genome Biol. 2020 Mar 5;21:58. doi: 10.1186/s13059-020-01965-w (PMC7059281; doi:10.1186/s13059-020-01965-w)
Supplement: Supplementary file 4 — Example queries and WhatsGNU reports for the 5 databases, WhatsGNU log file, random_sampler script, and input and outputs files for the WhatsGNU and blastp comparison. [file 13059_2020_1965_MOESM4_ESM.zip › Additional file 4/WhatsGNU.log]

2019-07-07 01:44:26,939:INFO:created results folder(WhatsGNU_Sau_staphopia_results_070719/)
2019-07-07 01:44:26,939:INFO:You provided one faa file as a query
2019-07-07 01:44:26,940:INFO:You provided one Database faa file to be compressed
2019-07-07 01:53:07,511:INFO:processed 115178200 proteins in 1 file/s to a compressed database of 2228761 variants in --- 520.593 seconds ---
2019-07-07 01:53:09,758:INFO:Added GNU score to the compressed database in --- 522.840 seconds ---
2019-07-07 01:53:40,408:INFO:saved database (WhatsGNU_Sau_staphopia_results_070719/WhatsGNU_Sau_staphopia_compressed.txt) of 2228761 proteins as txt file in --- 553.491 seconds ---
2019-07-07 01:54:55,763:INFO:saved pickle_dict (WhatsGNU_Sau_staphopia_results_070719/WhatsGNU_Sau_staphopia_compressed.pickle) in --- 628.845 seconds ---
2019-07-07 01:55:29,961:INFO:saved SQL DB (WhatsGNU_Sau_staphopia_results_070719/WhatsGNU_Sau_staphopia_compressed.db) in --- 663.043 seconds ---
2019-07-07 01:55:29,962:INFO:As you just created a compressed database using -m, it will be used this time, next time provide the database using -d
2019-07-07 01:55:30,091:INFO:opened report file for NCTC8325
2019-07-07 01:55:30,264:INFO:processed 2892 proteins of NCTC8325 in 663.346
2019-07-07 01:55:30,269:INFO:Done in --- 663.352 seconds ---
2019-07-07 01:55:30,269:INFO:Thanks for using WhatsGNU1.0, I hope you found it useful.
Please cite Prokka 'Seemann 2014, Bioinformatics;30(14):2068-9' if you use WhatsGNU1.0.
Please also cite Roary 'Page et al. 2015, Bioinformatics;31(22):3691-3693' if you use WhatsGNU1.0.
Please also cite BLAST+ 'Camacho et al 2009, BMC Bioinformatics;10:421' if you use WhatsGNU1.0.
The manual is extensive and available to read at https://github.com/ahmedmagds/WhatsGNU
If you have problems, please file at https://github.com/ahmedmagds/WhatsGNU/issues
You can follow me on Twitter at @Ahmed_Microbes
