# Supplementary material for: WhatsGNU: a tool for identifying proteomic novelty
Source: Genome Biol. 2020 Mar 5;21:58. doi: 10.1186/s13059-020-01965-w (PMC7059281; doi:10.1186/s13059-020-01965-w)
Supplement: Supplementary file 4 — Example queries and WhatsGNU reports for the 5 databases, WhatsGNU log file, random_sampler script, and input and outputs files for the WhatsGNU and blastp comparison. [file 13059_2020_1965_MOESM4_ESM.zip › Additional file 4/NCTC8325_2ptn.faa]

>NCTC_8325_GCA_000013425.1_CC8_|00015 50S ribosomal protein L9
MKVIFTQDVKGKGKGKKGEVKEVPVGYANNFLLKKNYAVEATPGNLKQLELQKKRAKQERQQEIEDAKALKETLSNIEVEVSAKTGEGGKLFGSVSTKQIAEALKAQHDIKIDKRKMDLPNGIHSLGYTNVPVKLDKEVEGTIRVHTVEQ
>NCTC_8325_GCA_000013425.1_CC8_|00001 Chromosomal replication initiator protein DnaA
MSEKEIWEKVLEIAQEKLSAVSYSTFLKDTELYTIKDGEAIVLSSIPFNANWLNQQYAEIIQAILFDVVGYEVKPHFITTEELANYSNNETATPKETTKPSTETTEDNHVLGREQFNAHNTFDTFVIGPGNRFPHAASLAVAEAPAKAYNPLFIYGGVGLGKTHLMHAIGHHVLDNNPDAKVIYTSSEKFTNEFIKSIRDNEGEAFRERYRNIDVLLIDDIQFIQNKVQTQEEFFYTFNELHQNNKQIVISSDRPPKEIAQLEDRLRSRFEWGLIVDITPPDYETRMAILQKKIEEEKLDIPPEALNYIANQIQSNIRELEGALTRLLAYSQLLGKPITTELTAEALKDIIQAPKSKKITIQDIQKIVGQYYNVRIEDFSAKKRTKSIAYPRQIAMYLSRELTDFSLPKIGEEFGGRDHTTVIHAHEKISKDLKEDPIFKQEVENLEKEIRNV
