# Supplementary material for: WhatsGNU: a tool for identifying proteomic novelty
Source: Genome Biol. 2020 Mar 5;21:58. doi: 10.1186/s13059-020-01965-w (PMC7059281; doi:10.1186/s13059-020-01965-w)
Supplement: Supplementary file 4 — Example queries and WhatsGNU reports for the 5 databases, WhatsGNU log file, random_sampler script, and input and outputs files for the WhatsGNU and blastp comparison. [file 13059_2020_1965_MOESM4_ESM.zip › Additional file 4/SSTI_179_1_WhatsGNU_histogram.txt]

GNU<100	SSTI_179_1_00042 hypothetical protein	SSTI_179_1_00066 hypothetical protein	SSTI_179_1_00109 30S ribosomal protein S1	SSTI_179_1_00296 Glyoxylate/hydroxypyruvate reductase B	SSTI_179_1_00298 hypothetical protein	SSTI_179_1_00349 2-isopropylmalate synthase	SSTI_179_1_00418 ISL3 family transposase IS1181	SSTI_179_1_00549 Glycosyltransferase Gtf1	SSTI_179_1_00685 3-hydroxy-3-methylglutaryl-coenzyme A reductase	SSTI_179_1_00719 hypothetical protein	SSTI_179_1_00757 Sulfite reductase [NADPH] flavoprotein alpha-component	SSTI_179_1_00808 Protein-arginine kinase	SSTI_179_1_00888 HTH-type transcriptional regulator HdfR	SSTI_179_1_00899 IS1182 family transposase ISSau3	SSTI_179_1_00956 hypothetical protein	SSTI_179_1_00982 IS1182 family transposase ISSau3	SSTI_179_1_01003 hypothetical protein	SSTI_179_1_01217 hypothetical protein	SSTI_179_1_01218 hypothetical protein	SSTI_179_1_01288 IS200/IS605 family transposase ISSep3	SSTI_179_1_01400 Aryl-phospho-beta-D-glucosidase BglA	SSTI_179_1_01453 Pseudouridine-5'-phosphate glycosidase	SSTI_179_1_01695 Protein translocase subunit SecY	SSTI_179_1_01720 hypothetical protein	SSTI_179_1_01743 Molybdate-binding protein ModA	SSTI_179_1_01817 Bicyclomycin resistance protein	SSTI_179_1_01969 Putative acetyl-CoA C-acetyltransferase YhfS	SSTI_179_1_02040 Na(+)/H(+) antiporter subunit A	SSTI_179_1_02047 Sodium, potassium, lithium and rubidium/H(+) antiporter	SSTI_179_1_02204 Clumping factor A	SSTI_179_1_02386 Staphostatin B	SSTI_179_1_02392 Bifunctional autolysin	SSTI_179_1_02572 Signal recognition particle receptor FtsY	SSTI_179_1_02592 GTP-sensing transcriptional pleiotropic repressor CodY	SSTI_179_1_02641 Glutathione peroxidase BsaA	SSTI_179_1_02699 DNA topoisomerase 4 subunit A	SSTI_179_1_02738 2,3,4,5-tetrahydropyridine-2,6-dicarboxylate N-acetyltransferase
GNU>10000	SSTI_179_1_00006 Cold shock-like protein CspLA	SSTI_179_1_00012 50S ribosomal protein L34	SSTI_179_1_00015 hypothetical protein	SSTI_179_1_00032 Transcriptional regulatory protein WalR	SSTI_179_1_00112 DNA-binding protein HU	SSTI_179_1_00138 Cell cycle protein GpsB	SSTI_179_1_00139 hypothetical protein	SSTI_179_1_00234 hypothetical protein	SSTI_179_1_00238 putative manganese-dependent inorganic pyrophosphatase	SSTI_179_1_00239 Peroxyureidoacrylate/ureidoacrylate amidohydrolase RutB	SSTI_179_1_00251 hypothetical protein	SSTI_179_1_00257 Aspartyl/glutamyl-tRNA(Asn/Gln) amidotransferase subunit C	SSTI_179_1_00276 hypothetical protein	SSTI_179_1_00282 hypothetical protein	SSTI_179_1_00286 putative protein YfhH	SSTI_179_1_00321 10 kDa chaperonin	SSTI_179_1_00373 hypothetical protein	SSTI_179_1_00375 hypothetical protein	SSTI_179_1_00381 hypothetical protein	SSTI_179_1_00488 putative protein YaaQ	SSTI_179_1_00493 hypothetical protein	SSTI_179_1_00505 Ribose-phosphate pyrophosphokinase	SSTI_179_1_00506 50S ribosomal protein L25	SSTI_179_1_00512 Cell division protein DivIC	SSTI_179_1_00668 hypothetical protein	SSTI_179_1_00691 hypothetical protein	SSTI_179_1_00747 hypothetical protein	SSTI_179_1_00752 Glycine betaine transporter OpuD	SSTI_179_1_00784 Elongation factor Tu	SSTI_179_1_00786 30S ribosomal protein S7	SSTI_179_1_00810 Transcriptional regulator CtsR	SSTI_179_1_00897 Nucleoid-associated protein	SSTI_179_1_00908 hypothetical protein	SSTI_179_1_00925 hypothetical protein	SSTI_179_1_00929 Putative universal stress protein	SSTI_179_1_00962 Thioredoxin-like protein YtpP	SSTI_179_1_00980 HTH-type transcriptional regulator rot	SSTI_179_1_00994 hypothetical protein	SSTI_179_1_01023 Ferric uptake regulation protein	SSTI_179_1_01037 hypothetical protein	SSTI_179_1_01045 Arginine repressor	SSTI_179_1_01050 putative protein	SSTI_179_1_01058 putative protein YibN	SSTI_179_1_01070 hypothetical protein	SSTI_179_1_01074 50S ribosomal protein L33 2	SSTI_179_1_01076 Superoxide dismutase [Mn] 1	SSTI_179_1_01084 RNA polymerase sigma factor SigA	SSTI_179_1_01098 30S ribosomal protein S21	SSTI_179_1_01108 30S ribosomal protein S20	SSTI_179_1_01131 Transcription elongation factor GreA	SSTI_179_1_01132 Uridine kinase	SSTI_179_1_01136 hypothetical protein	SSTI_179_1_01138 hypothetical protein	SSTI_179_1_01147 HTH-type transcriptional regulator CymR	SSTI_179_1_01158 Sec translocon accessory complex subunit YajC	SSTI_179_1_01165 50S ribosomal protein L27	SSTI_179_1_01166 hypothetical protein	SSTI_179_1_01189 50S ribosomal protein L20	SSTI_179_1_01190 50S ribosomal protein L35	SSTI_179_1_01196 Transcriptional repressor NrdR	SSTI_179_1_01361 Pyruvate formate-lyase-activating enzyme	SSTI_179_1_01396 Antiholin-like protein LrgA	SSTI_179_1_01397 Antiholin-like protein LrgB	SSTI_179_1_01421 ESAT-6 secretion accessory factor EsaB	SSTI_179_1_01487 Sec-independent protein translocase protein TatAy	SSTI_179_1_01505 30S ribosomal protein S6	SSTI_179_1_01506 Single-stranded DNA-binding protein A	SSTI_179_1_01507 30S ribosomal protein S18	SSTI_179_1_01520 Alkyl hydroperoxide reductase C	SSTI_179_1_01587 Fructose-bisphosphate aldolase	SSTI_179_1_01592 50S ribosomal protein L31 type B	SSTI_179_1_01600 Uracil phosphoribosyltransferase	SSTI_179_1_01603 ATP synthase subunit a	SSTI_179_1_01604 ATP synthase subunit c	SSTI_179_1_01608 ATP synthase gamma chain	SSTI_179_1_01610 ATP synthase epsilon chain	SSTI_179_1_01611 hypothetical protein	SSTI_179_1_01613 3-hydroxyacyl-[acyl-carrier-protein] dehydratase FabZ	SSTI_179_1_01626 hypothetical protein	SSTI_179_1_01644 Anti-sigma-B factor antagonist	SSTI_179_1_01651 Alkaline shock protein 23	SSTI_179_1_01664 Galactose-6-phosphate isomerase subunit LacA	SSTI_179_1_01682 30S ribosomal protein S9	SSTI_179_1_01688 50S ribosomal protein L17	SSTI_179_1_01689 DNA-directed RNA polymerase subunit alpha	SSTI_179_1_01690 30S ribosomal protein S11	SSTI_179_1_01691 30S ribosomal protein S13	SSTI_179_1_01692 50S ribosomal protein L36	SSTI_179_1_01693 Translation initiation factor IF-1	SSTI_179_1_01694 Adenylate kinase	SSTI_179_1_01696 50S ribosomal protein L15	SSTI_179_1_01697 50S ribosomal protein L30	SSTI_179_1_01698 30S ribosomal protein S5	SSTI_179_1_01700 50S ribosomal protein L6	SSTI_179_1_01701 30S ribosomal protein S8	SSTI_179_1_01702 30S ribosomal protein S14 type Z	SSTI_179_1_01704 50S ribosomal protein L24	SSTI_179_1_01705 50S ribosomal protein L14	SSTI_179_1_01707 50S ribosomal protein L29	SSTI_179_1_01708 50S ribosomal protein L16	SSTI_179_1_01709 30S ribosomal protein S3	SSTI_179_1_01711 30S ribosomal protein S19	SSTI_179_1_01712 50S ribosomal protein L2	SSTI_179_1_01713 50S ribosomal protein L23	SSTI_179_1_01751 Urease subunit gamma	SSTI_179_1_01758 HTH-type transcriptional regulator SarR	SSTI_179_1_01770 hypothetical protein	SSTI_179_1_01819 HTH-type transcriptional regulator TcaR	SSTI_179_1_01839 hypothetical protein	SSTI_179_1_01878 hypothetical protein	SSTI_179_1_01941 hypothetical protein	SSTI_179_1_01976 hypothetical protein	SSTI_179_1_02019 Transcriptional regulator SarA	SSTI_179_1_02051 Transcriptional regulator MntR	SSTI_179_1_02058 Glycerol-3-phosphate cytidylyltransferase	SSTI_179_1_02069 hypothetical protein	SSTI_179_1_02079 hypothetical protein	SSTI_179_1_02103 HTH-type transcriptional regulator MgrA	SSTI_179_1_02123 Response regulator SaeR	SSTI_179_1_02146 Protein NrdI	SSTI_179_1_02157 hypothetical protein	SSTI_179_1_02168 Ribosome hibernation promotion factor	SSTI_179_1_02173 hypothetical protein	SSTI_179_1_02176 HPr kinase/phosphorylase	SSTI_179_1_02185 ATP-dependent Clp protease proteolytic subunit	SSTI_179_1_02189 Glyceraldehyde-3-phosphate dehydrogenase 1	SSTI_179_1_02195 putative protein-export membrane protein SecG	SSTI_179_1_02209 Cold shock protein CspA	SSTI_179_1_02251 hypothetical protein	SSTI_179_1_02253 Vegetative protein 296	SSTI_179_1_02270 hypothetical protein	SSTI_179_1_02273 D-alanyl carrier protein	SSTI_179_1_02275 Fe/S biogenesis protein NfuA	SSTI_179_1_02278 hypothetical protein	SSTI_179_1_02285 Na(+)/H(+) antiporter subunit G1	SSTI_179_1_02286 Na(+)/H(+) antiporter subunit F1	SSTI_179_1_02289 Na(+)/H(+) antiporter subunit C1	SSTI_179_1_02290 Na(+)/H(+) antiporter subunit B1	SSTI_179_1_02344 GTP pyrophosphokinase YjbM	SSTI_179_1_02345 NAD kinase	SSTI_179_1_02368 hypothetical protein	SSTI_179_1_02398 Quinol oxidase subunit 3	SSTI_179_1_02401 hypothetical protein	SSTI_179_1_02416 Putative HMP/thiamine permease protein YkoE	SSTI_179_1_02421 Phosphocarrier protein HPr	SSTI_179_1_02428 hypothetical protein	SSTI_179_1_02458 hypothetical protein	SSTI_179_1_02461 Phosphopantetheine adenylyltransferase	SSTI_179_1_02464 50S ribosomal protein L32	SSTI_179_1_02481 Thioredoxin	SSTI_179_1_02510 Antibacterial protein 3	SSTI_179_1_02513 putative N-acetyltransferase	SSTI_179_1_02515 Transcriptional regulator MraZ	SSTI_179_1_02523 Cell division protein FtsZ	SSTI_179_1_02535 Bifunctional protein PyrR	SSTI_179_1_02547 DNA-directed RNA polymerase subunit omega	SSTI_179_1_02561 50S ribosomal protein L28	SSTI_179_1_02569 Acyl carrier protein	SSTI_179_1_02570 Ribonuclease 3	SSTI_179_1_02575 30S ribosomal protein S16	SSTI_179_1_02595 Uridylate kinase	SSTI_179_1_02604 hypothetical protein	SSTI_179_1_02607 Ribosome-binding factor A	SSTI_179_1_02610 30S ribosomal protein S15	SSTI_179_1_02624 hypothetical protein	SSTI_179_1_02644 HTH-type transcriptional regulator GlnR	SSTI_179_1_02680 50S ribosomal protein L33 1	SSTI_179_1_02706 putative tautomerase.1	SSTI_179_1_02743 Cold shock protein CspA	SSTI_179_1_02744 hypothetical protein
