# Supplementary material for: WhatsGNU: a tool for identifying proteomic novelty
Source: Genome Biol. 2020 Mar 5;21:58. doi: 10.1186/s13059-020-01965-w (PMC7059281; doi:10.1186/s13059-020-01965-w)
Supplement: Supplementary file 4 — Example queries and WhatsGNU reports for the 5 databases, WhatsGNU log file, random_sampler script, and input and outputs files for the WhatsGNU and blastp comparison. [file 13059_2020_1965_MOESM4_ESM.zip › Additional file 4/NCTC8325_2ptn_blast_report.txt]

NCTC_8325_GCA_000013425.1_CC8_|00015	HG001_GCA_001900185.1_CC8_|00015	4.64e-107	100	100.000
NCTC_8325_GCA_000013425.1_CC8_|00015	FDAARGOS_10_GCA_001018725.2_CC8_|00900	4.64e-107	100	100.000
NCTC_8325_GCA_000013425.1_CC8_|00001	HG001_GCA_001900185.1_CC8_|00001	0.0	100	100.000
NCTC_8325_GCA_000013425.1_CC8_|00001	FDAARGOS_13_GCA_001019335.2_CC8_|00886	0.0	100	100.000
NCTC_8325_GCA_000013425.1_CC8_|00001	FDAARGOS_10_GCA_001018725.2_CC8_|00886	0.0	100	100.000
