# Supplementary material for: WhatsGNU: a tool for identifying proteomic novelty
Source: Genome Biol. 2020 Mar 5;21:58. doi: 10.1186/s13059-020-01965-w (PMC7059281; doi:10.1186/s13059-020-01965-w)
Supplement: Supplementary file 4 — Example queries and WhatsGNU reports for the 5 databases, WhatsGNU log file, random_sampler script, and input and outputs files for the WhatsGNU and blastp comparison. [file 13059_2020_1965_MOESM4_ESM.zip › Additional file 4/README.txt]

H37Rv.faa	Example query for M. tuberculosis database.
PAO1.faa	Example query for P. aeruginosa database.
NCTC8325.faa	Example query for the two S. aureus databases.
CT18.faa	Example query for S. enterica database.
H37Rv_WhatsGNU_report.txt	Example report from M. tuberculosis database.
PAO1_WhatsGNU_report.txt	Example report from P. aeruginosa database.
NCTC8325_WhatsGNU_report.txt	Example report from S. aureus database.
NCTC8325_Staphoopia_WhatsGNU_report.txt	Example report from S. aureus Staphopia database.
CT18_WhatsGNU_report.txt	Example report from S. enterica database.
SSTI_179_1_WhatsGNU_histogram.txt	Novel and conserved proteins in isolate SSTI_179_1.
SSTI_179_1_WhatsGNU_report.txt	Example report of a clinical isolate against S. aureus database showing CC/ST percentages' columns.
WhatsGNU.log	Example log file of WhatsGNU.
random_sampler.py	A script to randomly select a number of genomes from a folder.
NCTC8325_2ptn.faa	Query file for WhatsGNU and blastp comparison.
small_db.faa	Subject file for WhatsGNU and blastp comparison.
NCTC8325_2ptn_blast_report.txt	blast results.
NCTC8325_2_ptn_WhatsGNU_report.txt	WhatsGNU results.
