# Supplementary material for: WhatsGNU: a tool for identifying proteomic novelty
Source: Genome Biol. 2020 Mar 5;21:58. doi: 10.1186/s13059-020-01965-w (PMC7059281; doi:10.1186/s13059-020-01965-w)
Supplement: Supplementary file 5 — Table S3. Accession numbers for the isolates used in Fig. 2 and Supplementary Figures 1, 2 and 3. [file 13059_2020_1965_MOESM5_ESM.xlsx]

## Sheet: Figure_2_B_and_C_supp_fig2
Isolate	Bioproject	Biosample	WGS	SRA
SSTI_179_1	PRJNA563582	SAMN12642265	VUES00000000	SRR11016294

## Sheet: Figure_2_Panel_D
Isolate	Bioproject	Biosample	WGS	SRA
AD_3_179	PRJNA512846	SAMN10689346	VYMI00000000	SRR8389007
AD_11_548	PRJNA512846	SAMN10689354	VYMN00000000	SRR8389002
AD_14_565	PRJNA512846	SAMN10689355	VYMO00000000	SRR8389003
AD_16_660	PRJNA512846	SAMN10689358	SJAX00000000	SRR8389044
AD_61_868	PRJNA512846	SAMN10689401	VYNS00000000	SRR11016776
AD_85_830	PRJNA512846	SAMN10689428	VYOK00000000	SRR8389056
AD_96_471	PRJNA512846	SAMN10689447	VYOW00000000	SRR8389016
AD_103_347	PRJNA512846	SAMN10689453	VYPC00000000	SRR8389035
AD_113_782	PRJNA512846	SAMN10689463	VYPL00000000	SRR8389099
SSTI_227_44	PRJNA563582	SAMN12642230	VUGB00000000	SRR11016228
SSTI_228_42	PRJNA563582	SAMN12642226	VUGF00000000	SRR11016232
SSTI_231_2	PRJNA563582	SAMN12642218	VUGN00000000	SRR11016241
SSTI_233_51	PRJNA563582	SAMN12642215	VUGQ00000000	SRR11016244
SSTI_235	PRJNA563582	SAMN12642210	VUGV00000000	SRR11016250
SSTI_241_9	PRJNA563582	SAMN12642203	VUHC00000000	SRR11016198
SSTI_247_75	PRJNA563582	SAMN12642193	VUHM00000000	SRR11016209
SSTI_258_57	PRJNA563582	SAMN12642177	VUIB00000000	SRR11016226
SSTI_290	PRJNA563582	SAMN12642174	VUIE00000000	SRR11016283

## Sheet: Figure_2_Panel_E_and_supp_fig3
Isolate	Bioproject	Biosample	WGS	SRA
AD_61_868	PRJNA512846	SAMN10689401	VYNS00000000	SRR11016776
AD_5_185	PRJNA512846	SAMN10689347	VYMJ00000000	SRR8389004
AD_6_201	PRJNA512846	SAMN10689348	SJAW00000000	SRR8389005
AD_8_125	PRJNA512846	SAMN10689349	VYMK00000000	SRR11016775
AD_18_432	PRJNA512846	SAMN10689360	VYMS00000000	SRR8389050
AD_19_327	PRJNA512846	SAMN10689361	VYMT00000000	SRR8389048
AD_28_206	PRJNA512846	SAMN10689367	WBJW00000000	SRR8389087
AD_49_715	PRJNA512846	SAMN10689390	VYNI00000000	SRR8389069
AD_58_895	PRJNA512846	SAMN10689396	VYNO00000000	SRR8389071
AD_62_94	PRJNA512846	SAMN10689403	WBJV00000000	SRR8389079
AD_63_123	PRJNA512846	SAMN10689404	VYNT00000000	SRR11016774
AD_65_669	PRJNA512846	SAMN10689409	WBJU00000000	SRR8389072
AD_69_750	PRJNA512846	SAMN10689416	VYOA00000000	SRR8389031
AD_85_830	PRJNA512846	SAMN10689428	VYOK00000000	SRR8389056
AD_87_538	PRJNA512846	SAMN10689432	VYOM00000000	SRR11016773
AD_103_347	PRJNA512846	SAMN10689453	VYPC00000000	SRR8389035
AD_112_358	PRJNA512846	SAMN10689462	VYPK00000000	SRR11016772
AD_132_107	PRJNA512846	SAMN10689475	VYPX00000000	SRR8389082
SSTI_179_1	PRJNA563582	SAMN12642265	VUES00000000	SRR11016294
SSTI_182_75	PRJNA563582	SAMN12642262	VUEV00000000	SRR11016298
SSTI_197_32	PRJNA563582	SAMN12642260	VUEX00000000	SRR11016300
SSTI_199_73	PRJNA563582	SAMN12642259	VUEY00000000	SRR11016301
SSTI_201_24	PRJNA563582	SAMN12642258	VUEZ00000000	SRR11016302
SSTI_203_21	PRJNA563582	SAMN12642254	VUFD00000000	SRR11016254
SSTI_207_14	PRJNA563582	SAMN12642253	VUFE00000000	SRR11016256
SSTI_210_77	PRJNA563582	SAMN12642251	VUFG00000000	SRR11016258
SSTI_212_46	PRJNA563582	SAMN12642250	VUFH00000000	SRR11016259
SSTI_214_53	PRJNA563582	SAMN12642248	VUFJ00000000	SRR11016261
SSTI_217_5	PRJNA563582	SAMN12642245	VUFM00000000	SRR11016264
SSTI_218_12	PRJNA563582	SAMN12642243	VUFO00000000	SRR11016267
SSTI_219_10	PRJNA563582	SAMN12642242	VUFP00000000	SRR11016268
SSTI_223_47	PRJNA563582	SAMN12642237	VUFU00000000	SRR11016273
SSTI_225_21	PRJNA563582	SAMN12642235	VUFW00000000	SRR11016275
SSTI_226_4	PRJNA563582	SAMN12642232	VUFZ00000000	SRR11016279
SSTI_227_44	PRJNA563582	SAMN12642230	VUGB00000000	SRR11016228
SSTI_228_24	PRJNA563582	SAMN12642227	VUGE00000000	SRR11016231
SSTI_230_73	PRJNA563582	SAMN12642220	VUGL00000000	SRR11016239
SSTI_231_2	PRJNA563582	SAMN12642218	VUGN00000000	SRR11016241
SSTI_233_4	PRJNA563582	SAMN12642216	VUGP00000000	SRR11016243
SSTI_234_12	PRJNA563582	SAMN12642214	VUGR00000000	SRR11016246
SSTI_235_61	PRJNA563582	SAMN12642211	VUGU00000000	SRR11016249
SSTI_237	PRJNA563582	SAMN12642205	VUHA00000000	SRR11016195
SSTI_239_1	PRJNA563582	SAMN12642204	VUHB00000000	SRR11016197
SSTI_242_31	PRJNA563582	SAMN12642202	VUHD00000000	SRR11016199
SSTI_243_25	PRJNA563582	SAMN12642201	VUHE00000000	SRR11016200
SSTI_244_34	PRJNA563582	SAMN12642198	VUHH00000000	SRR11016203
SSTI_246_53	PRJNA563582	SAMN12642197	VUHI00000000	SRR11016204
SSTI_248_53	PRJNA563582	SAMN12642190	VUHP00000000	SRR11016212
SSTI_249_59	PRJNA563582	SAMN12642188	VUHR00000000	SRR11016214
SSTI_254_20	PRJNA563582	SAMN12642187	VUHS00000000	SRR11016215
SSTI_255_6	PRJNA563582	SAMN12642182	VUHX00000000	SRR11016221
SSTI_258_53	PRJNA563582	SAMN12642178	VUIA00000000	SRR11016225
SSTI_267	PRJNA563582	SAMN12642175	VUID00000000	SRR11016281
SSTI_323	PRJNA563582	SAMN12642173	VUIF00000000	SRR11016284
SSTI_367	PRJNA563582	SAMN12642171	VUIH00000000	SRR11016286
SSTI_385	PRJNA563582	SAMN12642169	VUIJ00000000	SRR11016288
SSTI_420	PRJNA563582	SAMN12642167	VUIL00000000	SRR11016290
SSTI_432	PRJNA563582	SAMN12642166	VUIM00000000	SRR11016295
SSTI_435	PRJNA563582	SAMN12642165	VUIN00000000	SRR11016306
SSTI_442	PRJNA563582	SAMN12642164	VUIO00000000	SRR11016265
SSTI_446	PRJNA563582	SAMN12642163	VUIP00000000	SRR11016276
SSTI_452	PRJNA563582	SAMN12642162	VUIQ00000000	SRR11016234
SSTI_466	PRJNA563582	SAMN12642161	VUIR00000000	SRR11016245
SSTI_468	PRJNA563582	SAMN12642160	VUIS00000000	SRR11016196
SSTI_486	PRJNA563582	SAMN12642157	VUIV00000000	SRR11016282
SSTI_488	PRJNA563582	SAMN12642156	VUIW00000000	SRR11016307
SSTI_489	PRJNA563582	SAMN12642155	VUIX00000000	SRR11016308

## Sheet: Supplementary_figure_1
Isolate	Bioproject	Biosample	WGS	SRA
PE001	PRJNA520898	SAMN10875734	SEZI00000000	SRR11015938
PE002	PRJNA520898	SAMN10875735	SEZH00000000	SRR11015937
PE003	PRJNA520898	SAMN10875736	SEZG00000000	SRR11015936
PE006	PRJNA520898	SAMN10875739	SEZF00000000	SRR11015933
PE004	PRJNA520898	SAMN10875737	SEZE00000000	SRR11015935
PE007	PRJNA520898	SAMN10875740	SEZD00000000	SRR11015932
PE009	PRJNA520898	SAMN10875742	SEZA00000000	SRR11015930
PE010	PRJNA520898	SAMN10875743	SEYZ00000000	SRR11015929
6-201	PRJNA512846	SAMN10689348	SJAW00000000	SRR8389005
16-660	PRJNA512846	SAMN10689358	SJAX00000000	SRR8389044
23-977	PRJNA512846	SAMN10689363	SJAY00000000	SRR8389049
24-859	PRJNA512846	SAMN10689365	SJAZ00000000	SRR8389043
31-921	PRJNA512846	SAMN10689370	SJBA00000000	SRR8389093
40-808	PRJNA512846	SAMN10689380	SJBB00000000	SRR8389108
43-121	PRJNA512846	SAMN10689383	SJBD00000000	SRR11016771
64-515	PRJNA512846	SAMN10689408	SJBF00000000	SRR8389075
